# Supplementary material for: Quantitative prediction of disinfectant tolerance in Listeria monocytogenes using whole genome sequencing and machine learning
Source: Sci Rep. 2025 Mar 26;15:10382. doi: 10.1038/s41598-025-94321-6 (PMC11947258; doi:10.1038/s41598-025-94321-6)
Supplement: Supplementary file 1 — Supplementary Material 1 [file 41598_2025_94321_MOESM1_ESM.xlsx]

## Sheet: Tables S1
Table S1: Isolate ID, accessions, metadata, and disinfectant MICs.
isolate_id	ivanova_WGS_id	ivanova_isolate_id	accession_number	isolation_year	country_of_collection	isolation_source	source_description	phylogenetic_lineage	sublineage	cgmlst_type (Pasteur_scheme)	serogroup (PCR_serogroup)	sequence_type	clonal_complex	kmer95_cluster	popPunk_cluster	BC MIC	DDAC MIC	MIDA MIC	no_known_QAC_gene
L1551	L1551_1	L1551	ERR10549754	2018	Slovenia	Food	RTE meat	I	SL224	CT12758	IIb	224	CC224	55	15	0.31
DTU_2022_1015969_1_SI_5908_S1	DTU_2022_1015969_1_SI_5908_R1_001	5908	ERR10550007	2011	Austria	Food	Food	I	SL1	CT11910	IVb	1	CC1	98	2	0.31
DTU_2022_1015599_1_SI_104	DTU_2022_1015599_1_SI_104_R1_001	104	ERR10549875	2015	Italy	Food	SALAME	I	SL3	CT2431	IIb	3	CC3	3	8	0.31
DTU_2021_1010561_1_SI_LT16_S110	DTU-2021-1010561-1-SI-LT16_R1_001	568	ERR10109347	2004	France	Production environment		II	SL451	CT9722	IIa	451	CC11	51	19	0.31
DTU_2022_1016680_1_SI_3576_S121	DTU_2022_1016680_1_SI_3576_R1_001	3576	ERR10611922	Unknown	Canada	Food	Frozen, unpasteurized egg yolk (food)	II	SL29	CT12113	IIa	29	CC29	25	213	0.63
DTU_2022_1016677_1_SI_1808_S118	DTU_2022_1016677_1_SI_1808_R1_001	1808	ERR10611866	1985	Canada	Food	Food (N. Engl. J. Med. 319: 823-828)	I	SL1	CT304	IVb	1	CC1	98	2	0.31
DTU_2022_1016666_1_SI_1883_S185	DTU_2022_1016666_1_SI_1883_R1_001	1883	ERR10611870	Unknown	Canada	Food	Soft unpasteurized cheese (food)	I	SL1	CT11896	IVb	1	CC1	1	2	2.5			+
DTU_2022_1016884_1_SI_LV0214_S166	DTU_2022_1016884_1_SI_LV0214_R1_001	LV0214	ERR10549985	2014	Czech Republic	Food	vegetables	I	SL1	CT11868	IVb	1	CC1	98	2	0.31	0.2
ERR4648222	ERR4648222_1	LV0672	ERR4648222	2016	Czech Republic	Food	Delicatessen	I	SL1	CT12692	IVb	1	CC1	98	2	0.31	0.4
DTU_2022_1015745_1_SI_6040_S149	DTU_2022_1015745_1_SI_6040_R1_001	6040	ERR10611928	Unknown	Spain	Production environment	Articulated Conveyor belt 1	II	SL14	CT1260	IIa	14	CC14	52	31_52	2.5
ERR4648177	ERR4648177_1	LV1177	ERR4648177	2018	Czech Republic	Food	Meat product	I	SL1	CT12680	IVb	1	CC1	98	2	0.31	0.2
ERR1432971	ERR1432971_1	4666	ERR1432971	1998	Denmark	Human	Human clinical, 30 y M	I	SL1	CT7298	IVb	1	CC1	98	2	0.31
DTU_2022_1015400_2_SI_LV1161_S120	DTU_2022_1015400_2_SI_LV1161_R1_001	LV1161	ERR10612244	2018	Czech Republic	Animal	cow-rectal swab	I	SL1	CT11886	IVb	1	CC1	98	2	0.31
15085723_S16	15085723_S16_L001_R1_001	15085723	ERS4774077 (SAMEA7006248)	2015	Denmark	Food		II	SL9	CT9774	IIc	9	CC9	12	3	0.63
15086220_S10	15086220_S10_L001_R1_001	15086220	ERS4774028 (SAMEA7006199)	2015	Denmark	Food		II	SL399	CT963	IIa	399	CC14	118	31_52	0.63
15088511_S7	15088511_S7_L001_R1_001	15088511	ERS4774030 (SAMEA7006201)	2015	Denmark	Food		II	SL9	CT9776	IIc	9	CC9	12	3	0.31
15099078_S22	15099078_S22_L001_R1_001	15099078	ERS4774029 (SAMEA7006200)	2015	Denmark	Food		II	SL121	CT909	IIa	121	CC121	5	7	2.5
DTU2016-377-PRJunkn-Listeria-subsp-15123774_S1	DTU2016-377-PRJunkn-Listeria-subsp-15123774_S1_L001_R1_001	15123774	ERS4774079 (SAMEA7006250)	2015	Denmark	Food		I	SL6	CT478	IVb	6	CC6	9	1	0.31
DTU2016-387-PRJunkn-Listeria-subsp-16003017_S11	DTU2016-387-PRJunkn-Listeria-subsp-16003017_S11_L001_R1_001	16003017	ERS4774062 (SAMEA7006233)	2016	Denmark	Food		II	SL475	CT9796	IIa	504	CC475	45	50	0.31
17031763_S23	17031763_S23_L001_R1_001	17031763	ERS4774042 (SAMEA7006213)	2017	Denmark	Food		II	SL8	CT771	IIa	8	CC8	4	9	0.63
DTU_2022_1015401_2_SI_LV1162_S121	DTU_2022_1015401_2_SI_LV1162_R1_001	LV1162	ERR10612004	2018	Czech Republic	Animal	cow-rectal swab	II	SL37	CT12127	IIa	37	CC37	6	14	0.31
DTU_2022_1015583_1_SI_88	DTU_2022_1015583_1_SI_88_R1_001	88	ERR10549853	2015	Italy	Food	SOPPRESSATA	I	SL1	CT11863	IVb	1	CC1	1	2	2.5
DTU_2022_1015584_1_SI_89	DTU_2022_1015584_1_SI_89_R1_001	89	ERR10549871	2015	Italy	Food	SALAME	I	SL1	CT11863	IVb	1	CC1	98	2	2.5
DTU_2022_1015592_1_SI_97	DTU_2022_1015592_1_SI_97_R1_001	97	ERR10549867	2017	Italy	Food	SALSICCIA (DRIED SAUSAGE)	I	SL1	CT12698	IVb	1	CC1	98	2	0.31
DTU_2022_1015656_1_SI_MF2190	DTU_2022_1015656_1_SI_MF2190_R1_001	MF2190	ERR10612077	1989	Norway	Production environment	meat processing environment	I	SL1	CT11905	IVb	1	CC1	1	2	0.63
DTU_2022_1015657_1_SI_MF2191	DTU_2022_1015657_1_SI_MF2191_R1_001	MF2191	ERR10612034	1989	Norway	Production environment	meat processing environment	I	SL1	CT11905	IVb	1	CC1	98	2	0.63
DTU_2022_1015695_1_SI_MF5797	DTU_2022_1015695_1_SI_MF5797_R1_001	MF5797	ERR10612091	2014	Norway	Production environment	Salmon processing environment	I	SL1	CT11901	IVb	1	CC1	1	2	0.63
DTU_2022_1015698_1_SI_MF6351	DTU_2022_1015698_1_SI_MF6351_R1_001	MF6351	ERR10612119	2015	Norway	Production environment	Meat processing environment	I	SL1	CT11899	IVb	1	CC1	1	2	0.63
17054043_S41	17054043_S41_L001_R1_001	17054043	ERS4774055 (SAMEA7006226)	2017	Denmark	Food		II	SL9	CT8410	IIc	9	CC9	12	3	0.31
17054682_S42	17054682_S42_L001_R1_001	17054682	ERS4774073 (SAMEA7006244)	2017	Denmark	Food		II	SL121	CT9789	IIa	121	CC121	5	7	2.5
DTU_2022_1015700_1_SI_MF7082	DTU_2022_1015700_1_SI_MF7082_R1_001	MF7082	ERR10612097	2018	Norway	Production environment	Meat processing environment	I	SL1	CT5187	IVb	1	CC1	98	2	0.63
413002151_S18	413002151_S18_L001_R1_001	413002151	ERS4774060 (SAMEA7006231)	2013	Denmark	Food		II	SL8	CT9785	IIa	8	CC8	4	9	0.31
DTU_2022_1016128_1_SI_L1007_S160	DTU_2022_1016128_1_SI_L1007_R1_001	L1007	ERR10611995	2012	Slovenia	Farm environment		I	SL1	CT11895	IVb	1	CC1	98	2	0.31
DTU_2022_1016129_1_SI_L1009_S161	DTU_2022_1016129_1_SI_L1009_R1_001	L1009	ERR10611969	2012	Slovenia	Farm environment		I	SL1	CT11895	IVb	1	CC1	98	2	0.31
DTU_2022_1016133_1_SI_L1020_S165	DTU_2022_1016133_1_SI_L1020_R1_001	L1020	ERR10612002	2012	Slovenia	Farm environment		I	SL1	CT11879	IVb	1	CC1	1	2	0.63
L1030	L1030_R1	L1030	ERR10549780	2016	Slovenia	Animal	Sheep brain (neurolisteriosis)	I	SL1	CT12685	IVb	1	CC1	98	2	0.63
L1059	L1059_R1	L1059	ERR10549774	2016	Slovenia	Animal	Cow brain (neurolisteriosis)	I	SL1	CT12683	IVb	1	CC1	98	2	0.31
L1064	L1064_R1	L1064	ERR10549782	2016	Slovenia	Animal	Sheep brain (neurolisteriosis)	I	SL1	CT12688	IVb	1	CC1	98	2	0.31
DTU_2022_1016137_1_SI_L1229_S169	DTU_2022_1016137_1_SI_L1229_R1_001	L1229	ERR10612017	2017	Slovenia	Animal		I	SL1	CT11891	IVb	1	CC1	98	2	0.31
L1237	L1237_R1	L1237	ERR10549779	2017	Slovenia	Animal	Sheep brain (neurolisteriosis)	I	SL1	CT12694	IVb	1	CC1	98	2	0.31
L124	L124_R1	L124	ERR10549727	2010	Slovenia	Animal	Sheep brain (neurolisteriosis)	I	SL1	CT12684	IVb	1	CC1	98	2	0.31
L1364	L1364_R1	L1364	ERR10549777	2017	Slovenia	Animal	Cow brain (neurolisteriosis)	I	SL1	CT12687	IVb	1	CC1	1	2	0.31
DTU_2022_1016141_1_SI_L1427_S173	DTU_2022_1016141_1_SI_L1427_R1_001	L1427	ERR10612021	2018	Slovenia	Animal		I	SL1	CT11877	IVb	1	CC1	98	2	0.31
L1472	L1472_1	L1472	ERR10549803	2018	Slovenia	Food	RTE meat	I	SL1	CT12696	IVb	1	CC1	98	2	0.63
L1487	L1487_R1	L1487	SRR8901990	2018	Slovenia	Animal	Goat brain (neurolisteriosis)	I	SL1	CT12686	IVb	1	CC1	98	2	0.63
DTU_2022_1016142_1_SI_L1546_S190	DTU_2022_1016142_1_SI_L1546_R1_001	L1546	ERR10612005	2018	Slovenia	Animal	Goat brain (neurolisteriosis)	I	SL1	CT11890	IVb	1	CC1	1	2	0.31
DTU_2022_1016143_1_SI_L1570_S175	DTU_2022_1016143_1_SI_L1570_R1_001	L1570	ERR10612027	2019	Slovenia	Animal		I	SL1	CT11876	IVb	1	CC1	98	2	0.63
DTU_2022_1016144_1_SI_L1574_S176	DTU_2022_1016144_1_SI_L1574_R1_001	L1574	ERR10612016	2019	Slovenia	Animal		I	SL1	CT11878	IVb	1	CC1	98	2	0.31
DTU_2022_1016145_1_SI_L1577_S177	DTU_2022_1016145_1_SI_L1577_R1_001	L1577	ERR10612009	2019	Slovenia	Animal		I	SL1	CT11881	IVb	1	CC1	1	2	0.63
L1704	L1704_1	L1704	ERR10549913	2019	Slovenia	Food	Baccala (codfish)	I	SL1	CT12699	IVb	1	CC1	1	2	0.31
DTU_2022_1016205_1_SI_L373_S45	DTU_2022_1016205_1_SI_L373_R1_001	L373	ERR10549696	2009	Slovenia	Food	Ready to eat vegetables	I	SL1	CT11883	IVb	1	CC1	98	2	0.31
DTU_2022_1016223_1_SI_L448_S63	DTU_2022_1016223_1_SI_L448_R1_001	L448	ERR10549706	2012	Slovenia	Farm environment	Soil (farm environment)	I	SL1	CT11889	IVb	1	CC1	98	2	0.31
DTU_2022_1016224_1_SI_L449_S64	DTU_2022_1016224_1_SI_L449_R1_001	L449	ERR10549723	2012	Slovenia	Farm environment	Manure (farm environment)	I	SL1	CT11888	IVb	1	CC1	1	2	0.31
DTU_2022_1016225_1_SI_L455_S65	DTU_2022_1016225_1_SI_L455_R1_001	L455	ERR10549756	2012	Slovenia	Farm environment	Soil (farm environment)	I	SL1	CT11880	IVb	1	CC1	98	2	0.31
DTU_2022_1016235_1_SI_L628_S75	DTU_2022_1016235_1_SI_L628_R1_001	L628	ERR10549711	2014	Slovenia	Animal	Cow brain (neurolisteriosis)	I	SL1	CT11875	IVb	1	CC1	1	2	0.31
DTU_2022_1016236_1_SI_L629_S76	DTU_2022_1016236_1_SI_L629_R1_001	L629	ERR10549744	2014	Slovenia	Animal	Sheep brain (neurolisteriosis)	I	SL1	CT11882	IVb	1	CC1	98	2	0.31
L666	L666_R1	L666	ERR10549726	2014	Slovenia	Animal	Goat brain (neurolisteriosis)	I	SL1	CT12693	IVb	1	CC1	98	2	0.31
DTU_2022_1016160_1_SI_L691_S192	DTU_2022_1016160_1_SI_L691_R1_001	L691	ERR10549709	2014	Slovenia	Farm environment	Water (water pipe in farm environment)	I	SL1	CT11865	IVb	515	CC1	1	2	0.31
DTU_2022_1016243_1_SI_L715_S83	DTU_2022_1016243_1_SI_L715_R1_001	L715	ERR10549746	2014	Slovenia	Food	Meat cheese	I	SL1	CT11894	IVb	3022	CC1	98	2	0.31
DTU_2022_1016245_1_SI_L799_S85	DTU_2022_1016245_1_SI_L799_R1_001	L799	ERR10549757	2015	Slovenia	Animal	Sheep brain (neurolisteriosis)	I	SL1	CT11873	IVb	1	CC1	1	2	0.31
DTU_2022_1016246_1_SI_L829_S86	DTU_2022_1016246_1_SI_L829_R1_001	L829	ERR10549725	2015	Slovenia	Animal	Goat brain (neurolisteriosis)	I	SL1	CT11872	IVb	1	CC1	1	2	0.31
DTU_2022_1015439_1_SI_6275_S158	DTU_2022_1015439_1_SI_6275_R1_001	6275	ERR10550006	2012	Germany	Animal		I	SL404	CT12002	IVb	404	CC1	98	2	0.63
S158_TAGCGCTC-AAGGCTAT	S158_TAGCGCTC-AAGGCTAT_R1_001	LmE153	ERR10549577	2011	Switzerland	Food	Meat and meat products	I	SL1	CT7168	IVb	1	CC1	1	2	0.31	0.2
S10_TAAGGCGA-GAGCCTTA	S10_TAAGGCGA-GAGCCTTA_R1_001.fa	N11-1218	ERR10549571	2011	Switzerland	Food	Meat and meat products	II	SL121	CT12592	IIa	121	CC121	49	7	2.5	0.8
S118_GGAGCTAC-GAGCCTTA	S118_GGAGCTAC-GAGCCTTA_R1_001.fa	N11-1251	ERR10549549	2011	Switzerland	Food	Meat and meat products	I	SL59	CT12765	IIb	59	CC59	59	12	0.63	0.2
DTU_2022_1016099_1_SI_N19_2837_S131	DTU_2022_1016099_1_SI_N19_2837_R1_001	N19_2837	ERR10612164	2019	Switzerland	Food	Meat	I	SL1	CT11885	IVb	1	CC1	98	2	0.31
DTU_2022_1016003_1_SI_N20_0975_S35	DTU_2022_1016003_1_SI_N20_0975_R1_001	N20_0975	ERR10612179	2020	Switzerland	Food	Meat	I	SL1	CT11867	IVb	1	CC1	98	2	0.31
DTU_2022_1016007_1_SI_N20_1127_S39	DTU_2022_1016007_1_SI_N20_1127_R1_001	N20_1127	ERR10612237	2020	Switzerland	Food	Meat	I	SL1	CT3525	IVb	1	CC1	98	2	0.63
DTU_2022_1016017_1_SI_N20_1787_S49	DTU_2022_1016017_1_SI_N20_1787_R1_001	N20_1787	ERR10612250	2020	Switzerland	Food	Poultry	I	SL1	CT11866	IVb	1	CC1	98	2	0.31
S119_GGAGCTAC-TTATGCGA	S119_GGAGCTAC-TTATGCGA_R1_001.fa	N11-1252	ERR10549580	2011	Switzerland	Food	Vegetable and salads	I	SL517	CT12664	IIb	517	CC517	31	251	0.63	0.4
413002239_S10	413002239_S10_L001_R1_001	413002239	ERS4774050 (SAMEA7006221)	2013	Denmark	Food		II	SL9	CT9773	IIc	9	CC9	12	3	0.31
DTU_2022_1015827_1_SI_535	DTU_2022_1015827_1_SI_535_R1_001	535	ERR10549309	Unknown	Unknown	Food	Cheese	I	SL1	CT3528	IVb	1	CC1	1	2	0.31
DTU_2022_1015819_1_SI_2992	DTU_2022_1015819_1_SI_2992_R1_001	2992	ERR10549296	Unknown	Unknown	Animal	bovine	I	SL1	CT11902	IVb	1	CC1	1	2	0.31
DTU_2022_1015908_1_SI_3499	DTU_2022_1015908_1_SI_3499_R1_001	3499	ERR10549270	2001	Unknown	Production environment	Production environment	I	SL1	CT11862	IVb	1	CC1	98	2	0.31
DTU_2022_1015927_1_SI_7029	DTU_2022_1015927_1_SI_7029_R1_001	7029	ERR10549286	2013	Unknown	Production environment	Production environment	I	SL1	CT11892	IVb	1	CC1	98	2	0.31
DTU_2022_1015939_1_SI_7459	DTU_2022_1015939_1_SI_7459_R1_001	7459	ERR10549312	2014	Unknown	Food	Food	I	SL1	CT11893	IVb	1	CC1	98	2	0.31
DTU_2022_1015946_1_SI_7599	DTU_2022_1015946_1_SI_7599_R1_001	7599	ERR10549299	2014	Unknown	Production environment	Food	I	SL1	CT11887	IVb	1	CC1	98	2	0.31
DTU_2022_1015952_1_SI_7882	DTU_2022_1015952_1_SI_7882_R1_001	7882	ERR10549338	2015	Unknown	Production environment	Production environment	I	SL1	CT11910	IVb	1	CC1	98	2	0.31
DTU_2022_1015834_1_SI_CDL121	DTU_2022_1015834_1_SI_CDL121_R1_001	CDL121	ERR10549311	Unknown	Unknown	Animal	Animal clinical	I	SL1	CT308	IVb	73	CC1	98	2	0.31
DTU_2022_1015840_1_SI_CDL157	DTU_2022_1015840_1_SI_CDL157_R1_001	CDL157	ERR10549330	Unknown	Unknown	Food	Food	I	SL1	CT11862	IVb	1	CC1	98	2	0.31
DTU_2022_1015841_1_SI_CDL158	DTU_2022_1015841_1_SI_CDL158_R1_001	CDL158	ERR10549303	Unknown	Unknown	Food	Food	I	SL1	CT11862	IVb	1	CC1	98	2	0.31
DTU_2022_1015843_1_SI_CDL164	DTU_2022_1015843_1_SI_CDL164_R1_001	CDL164	ERR10549381	Unknown	Unknown	Food	Food	I	SL1	CT11874	IVb	1	CC1	1	2	0.31
413007484_S11	413007484_S11_L001_R1_001	413007484	ERS4774059 (SAMEA7006230)	2013	Denmark	Food		II	SL9	CT9543	IIc	9	CC9	12	3	0.31
DTU_2021_1010549_1_SI_LT1_S98	DTU-2021-1010549-1-SI-LT1_R1_001	01_7210	ERR10109335	2001	Canada	Food		II	SL8	CT6324	IIa	120	CC8	54	9	2.5
DTU_2021_1010550_1_SI_LT2_S99	DTU-2021-1010550-1-SI-LT2_R1_001	06_6837	ERR10109336	1997	Canada	Human		II	SL8	CT9712	IIa	120	CC8	54	9	2.5
DTU_2021_1010551_1_SI_LT3_S100	DTU-2021-1010551-1-SI-LT3_R1_001	06_6956	ERR10109337	2002	Canada	Human		II	SL37	CT555	IIa	37	CC37	6	14	0.31
DTU_2022_1015894_1_SI_F2365	DTU_2022_1015894_1_SI_F2365_R1_001	F2365	ERR10549451	1985	USA	Food	cheese	I	SL1	CT304	IVb	1	CC1	98	2	0.31
DTU_2022_1015396_2_SI_JC100	DTU_2022_1015396_2_SI_JC100_R1_001	JC100	ERR10549567	2019	USA	Feed	silage	I	SL1	CT11904	IVb	1	CC1	98	2	0.31		0.08
DTU_2022_1015397_2_SI_JC101_S161	DTU_2022_1015397_2_SI_JC101_R1_001	JC101	ERR10611988	2019	USA	Farm environment	cow feces	I	SL1	CT11903	IVb	1	CC1	98	2	0.31		0.08
DTU_2022_1015354_1_SI_JC20_S72	DTU_2022_1015354_1_SI_JC20_R1_001	JC20	ERR10611942	2019	USA	Farm environment	cow feces	I	SL1	CT11903	IVb	1	CC1	98	2	0.63		0.08
DTU_2022_1015358_1_SI_JC28_S76	DTU_2022_1015358_1_SI_JC28_R1_001	JC28	ERR10611945	2019	USA	Farm environment	cow feces	I	SL1	CT11903	IVb	1	CC1	98	2	0.63		0.16
DTU_2022_1015359_1_SI_JC30_S77	DTU_2022_1015359_1_SI_JC30_R1_001	JC30	ERR10611960	2019	USA	Farm environment	cow feces	I	SL1	CT11903	IVb	1	CC1	98	2	0.63		0.16
DTU_2022_1015361_1_SI_JC34_S79	DTU_2022_1015361_1_SI_JC34_R1_001	JC34	ERR10611977	2019	USA	Farm environment	cow feces	I	SL1	CT11903	IVb	1	CC1	98	2	0.63		0.16
DTU_2022_1015363_1_SI_JC38_S81	DTU_2022_1015363_1_SI_JC38_R1_001	JC38	ERR10611984	2019	USA	Farm environment	cow feces	I	SL1	CT11904	IVb	1	CC1	1	2	0.63		0.16
DTU_2022_1015365_1_SI_JC43_S83	DTU_2022_1015365_1_SI_JC43_R1_001	JC43	ERR10611965	2019	USA	Farm environment	cow feces	I	SL1	CT11904	IVb	1	CC1	98	2	0.63		0.16
DTU_2022_1015371_1_SI_JC65_S89	DTU_2022_1015371_1_SI_JC65_R1_001	JC65	ERR10611953	2019	USA	Farm environment	cow feces	I	SL1	CT11906	IVb	1	CC1	98	2	0.63		0.08
DTU_2022_1015373_1_SI_JC68_S91	DTU_2022_1015373_1_SI_JC68_R1_001	JC68	ERR10612010	2019	USA	Farm environment	cow feces	I	SL1	CT11904	IVb	1	CC1	98	2	0.63		0.16
DTU_2022_1015375_1_SI_JC70_S93	DTU_2022_1015375_1_SI_JC70_R1_001	JC70	ERR10611978	2019	USA	Farm environment	cow feces	I	SL1	CT11904	IVb	1	CC1	98	2	0.63		0.08
DTU_2022_1015376_1_SI_JC71_S94	DTU_2022_1015376_1_SI_JC71_R1_001	JC71	ERR10611999	2019	USA	Farm environment	cow feces	I	SL1	CT11903	IVb	1	CC1	1	2	0.63		0.08
DTU_2022_1015377_1_SI_JC74_S95	DTU_2022_1015377_1_SI_JC74_R1_001	JC74	ERR10611976	2019	USA	Farm environment	cow feces	I	SL1	CT11904	IVb	1	CC1	98	2	0.63		0.08
DTU_2022_1015378_1_SI_JC75_S96	DTU_2022_1015378_1_SI_JC75_R1_001	JC75	ERR10549538	2019	USA	Farm environment	cow feces	I	SL1	CT11904	IVb	1	CC1	98	2	0.63		0.08
DTU_2022_1015381_2_SI_JC78	DTU_2022_1015381_2_SI_JC78_R1_001	JC78	ERR10549561	2019	USA	Farm environment	cow feces	I	SL1	CT11903	IVb	1	CC1	1	2	0.31		0.16
DTU_2022_1015382_2_SI_JC79	DTU_2022_1015382_2_SI_JC79_R1_001	JC79	ERR10549570	2019	USA	Farm environment	cow feces	I	SL1	CT11904	IVb	1	CC1	98	2	0.63		0.08
DTU_2022_1015387_2_SI_JC84	DTU_2022_1015387_2_SI_JC84_R1_001	JC84	ERR10549566	2019	USA	Farm environment	cow feces	I	SL1	CT11903	IVb	1	CC1	98	2	0.31		0.16
DTU_2022_1015391_2_SI_JC95	DTU_2022_1015391_2_SI_JC95_R1_001	JC95	ERR10549556	2019	USA	Farm environment	cow feces	I	SL1	CT11903	IVb	1	CC1	98	2	0.63		0.08
DTU_2022_1015392_2_SI_JC96	DTU_2022_1015392_2_SI_JC96_R1_001	JC96	ERR10549533	2019	USA	Farm environment	cow feces	I	SL1	CT11904	IVb	1	CC1	1	2	0.31		0.08
DTU_2022_1015393_2_SI_JC97	DTU_2022_1015393_2_SI_JC97_R1_001	JC97	ERR10549557	2019	USA	Farm environment	cow feces	I	SL1	CT11903	IVb	1	CC1	98	2	0.63		0.08
08-5578_S1	08-5578_S1_L001_R1_001	08_5578	SAMN02603776	2008	Canada	Human	Human clinical	II	SL8	CT786	IIa	292	CC8	4	9	2.5
DTU_2021_1010552_1_SI_LT4_S101	DTU-2021-1010552-1-SI-LT4_R1_001	08_6040	ERR10109338	2008	Canada	Human		II	SL8	CT786	IIa	292	CC8	54	9	2.5
DTU_2022_1016778_1_SI_OLM125_S60	DTU_2022_1016778_1_SI_OLM125_R1_001	OLM125	ERR10549454	1959	USA	Human	Clinical, infant, Ontario, CA	I	SL1	CT11864	IVb	1	CC1	1	2	0.63
DTU_2022_1016788_1_SI_OLM126_S70	DTU_2022_1016788_1_SI_OLM126_R1_001	OLM126	ERR10549432	1959	USA	Animal	Sheep, Nova Scotia, CA	I	SL1	CT11869	IVb	1	CC1	1	2	0.63
DTU_2022_1016779_1_SI_OLM141_S61	DTU_2022_1016779_1_SI_OLM141_R1_001	OLM141	ERR10549395	1956	USA	Animal	Mud, Bucharest, Romania	I	SL1	CT11898	IVb	1	CC1	98	2	0.31
DTU_2022_1016780_1_SI_OLM142_S62	DTU_2022_1016780_1_SI_OLM142_R1_001	OLM142	ERR10549403	1960	USA	Human	Clinical, human, Newfoundland, CA	I	SL1	CT11898	IVb	1	CC1	1	2	0.63
DTU_2022_1016781_1_SI_OLM143_S63	DTU_2022_1016781_1_SI_OLM143_R1_001	OLM143	ERR10549428	1961	USA	Human	Clinical, human, Ontario, CA	I	SL1	CT11900	IVb	1	CC1	1	2	0.63
DTU_2022_1016783_1_SI_OLM147_S65	DTU_2022_1016783_1_SI_OLM147_R1_001	OLM147	ERR10549429	1961	USA	Human	Clinical, human, BC, Canada	I	SL1	CT11861	IVb	1	CC1	98	2	0.63
DTU_2022_1016711_1_SI_OLM15_S152	DTU_2022_1016711_1_SI_OLM15_R1_001	OLM15	ERR10616652	1934	USA	Human		I	SL150	CT11984	IVb	308	CC1	98	2	0.31
DTU_2022_1016785_1_SI_OLM152_S67	DTU_2022_1016785_1_SI_OLM152_R1_001	OLM152	ERR10549468	1963	USA	Human	Clinical, human, Newfoundland, CA	I	SL1	CT11860	IVb	1	CC1	98	2	0.63
DTU_2022_1016713_1_SI_OLM20_S154	DTU_2022_1016713_1_SI_OLM20_R1_001	OLM20	ERR10616645	1937	USA	Animal		I	SL1	CT11911	IVb	278	CC1	98	2	0.63
DTU_2022_1016732_1_SI_OLM43_S14	DTU_2022_1016732_1_SI_OLM43_R1_001	OLM43	ERR10549375	1949	USA	Animal	Cow, Ontario, CA	I	SL1	CT7457	IVb	1	CC1	98	2	0.63
DTU_2022_1016738_1_SI_OLM61_S20	DTU_2022_1016738_1_SI_OLM61_R1_001	OLM61	ERR10549386	1951	USA	Human	Clinical, human, Ontario, CA	I	SL1	CT7250	IVb	1	CC1	98	2	0.63
DTU_2022_1016740_1_SI_OLM63_S22	DTU_2022_1016740_1_SI_OLM63_R1_001	OLM63	ERR10549410	1951	USA	Animal	Goat, Japan	I	SL1	CT6261	IVb	63	CC1	98	2	0.63
DTU_2022_1016741_1_SI_OLM65_S23	DTU_2022_1016741_1_SI_OLM65_R1_001	OLM65	ERR10549422	1952	USA	Animal	Sheep, Japan	I	SL1	CT6261	IVb	2099	CC1	1	2	0.63
DTU_2022_1016742_1_SI_OLM66_S24	DTU_2022_1016742_1_SI_OLM66_R1_001	OLM66	ERR10549408	1953	USA	Animal	Goat, Japan	I	SL1	CT11870	IVb	1	CC1	1	2	0.63
DTU_2022_1016747_1_SI_OLM71_S29	DTU_2022_1016747_1_SI_OLM71_R1_001	OLM71	ERR10549392	1953	USA	Human	Clinical, infant, Ontario, CA	I	SL1	CT7250	IVb	1	CC1	1	2	0.63
DTU_2022_1016750_1_SI_OLM74_S32	DTU_2022_1016750_1_SI_OLM74_R1_001	OLM74	ERR10549425	1953	USA	Human	Clinical, human, Ontario, CA	I	SL1	CT7250	IVb	1	CC1	1	2	0.63
DTU_2022_1016708_1_SI_OLM9_S149	DTU_2022_1016708_1_SI_OLM9_R1_001	OLM9	ERR10616667	1933	USA	Animal		I	SL1	CT7249	IVb	73	CC1	98	2	0.63
DTU_2022_1016759_1_SI_OLM93_S41	DTU_2022_1016759_1_SI_OLM93_R1_001	OLM93	ERR10549376	1954	USA	Human	Clinical, human, Ontario, CA	I	SL150	CT11986	IVb	308	CC1	98	2	0.63
DTU_2022_1016760_1_SI_OLM97_S42	DTU_2022_1016760_1_SI_OLM97_R1_001	OLM97	ERR10549378	1954	USA	Human	Clinical, human, Nova Scotia, CA	I	SL1	CT2379	IVb	1	CC1	98	2	0.63
DTU_2022_1016761_1_SI_OLM98_S43	DTU_2022_1016761_1_SI_OLM98_R1_001	OLM98	ERR10549419	1955	USA	Human	Clinical, human, Nova Scotia, CA	I	SL1	CT11897	IVb	1	CC1	98	2	0.31
DTU_2022_1016821_1_SI_SKWL305_S103	DTU_2022_1016821_1_SI_SKWL305_R1_001	SKWL305	ERR10549550	2017	USA	Natural environment	Rocky Branch Creek	I	SL1	CT11908	IVb	1	CC1	98	2	0.63
DTU_2022_1016795_1_SI_SKWL316_S77	DTU_2022_1016795_1_SI_SKWL316_R1_001	SKWL316	ERR10549544	2017	USA	Natural environment	Rocky Branch Creek	I	SL1	CT11909	IVb	1	CC1	98	2	0.63
DTU_2022_1016813_1_SI_SKWL383_S95	DTU_2022_1016813_1_SI_SKWL383_R1_001	SKWL383	ERR10549541	2018	USA	Natural environment	Rocky Branch Creek	I	SL1	CT11907	IVb	1	CC1	98	2	0.63
DTU_2022_1016814_1_SI_SKWL385_S96	DTU_2022_1016814_1_SI_SKWL385_R1_001	SKWL385	ERR10549548	2018	USA	Natural environment	Rocky Branch Creek	I	SL1	CT11907	IVb	1	CC1	1	2	0.31
DTU_2022_1015409_2_SI_LV0360_S129	DTU_2022_1015409_2_SI_LV0360_R1_001	LV0360	ERR10611998	2014	Czech Republic	Food	vegetables	II	SL101	CT11711	IIa	101	CC101	90	55	0.31	0.4
DTU_2022_1015405_2_SI_LV0906_S125	DTU_2022_1015405_2_SI_LV0906_R1_001	LV0906	ERR10612028	2016	Czech Republic	Food	Meat product	II	SL101	CT12150	IIa	101	CC101	90	55	0.31	0.4
ERR4648208	ERR4648208_1	LV1238	ERR4648208	2016	Czech Republic	Food	Dairy product	II	SL101	CT12666	IIa	101	CC101	90	55	0.31	0.2
DTU_2022_1016685_1_SI_1146_13_S126	DTU_2022_1016685_1_SI_1146_13_R1_001	1146_13	ERR10611884	Unknown	Denmark	Unknown		II	SL101	CT10384	IIa	101	CC101	90	55	0.31
DTU_2022_1016688_1_SI_1682_13_S129	DTU_2022_1016688_1_SI_1682_13_R1_001	1682_13	ERR10611917	Unknown	Denmark	Unknown		II	SL101	CT10384	IIa	101	CC101	90	55	0.31
DTU_2022_1016696_1_SI_1979_13_S137	DTU_2022_1016696_1_SI_1979_13_R1_001	1979_13	ERR10611875	Unknown	Denmark	Unknown		II	SL101	CT10384	IIa	101	CC101	90	55	0.63
DTU_2022_1015624_1_SI_129	DTU_2022_1015624_1_SI_129_R1_001	129	ERR10611885	2019	Italy	Food	GORGONZOLA (CHEESE)	II	SL101	CT973	IIa	38	CC101	90	55	0.31
DTU_2021_1010553_1_SI_LT5_S102	DTU-2021-1010553-1-SI-LT5_R1_001	08_7376	ERR10109339	2008	Canada	Production environment		II	SL8	CT786	IIa	292	CC8	54	9	2.5
DTU_2022_1015331_1_SI_1_MI_18_S192	DTU_2022_1015331_1_SI_1_MI_18_R1_001	1_MI_18	ERR10109463	2004	USA	Production environment	Processing Plant, MI	II	SL37	CT12116	IIa	37	CC37	6	14	0.63		0.16
DTU_2022_1015302_1_SI_101b4_S20	DTU_2022_1015302_1_SI_101b4_R1_001	101b4	ERR10109398	2003	USA	Production environment		II	SL321	CT11171	IIa	321	CC321	34	211	2.5		0.63
DTU_2022_1015307_1_SI_128b1_S25	DTU_2022_1015307_1_SI_128b1_R1_001	128b1	ERR10109399	2004	USA	Production environment		I	SL554	CT11174	IVb-v1	554	CC554	89	26	0.63		0.16
DTU_2022_1015628_1_SI_MF1358	DTU_2022_1015628_1_SI_MF1358_R1_001	MF1358	ERR10612007	1990	Norway	Production environment	salmon processing environment	II	SL101	CT12152	IIa	101	CC101	65	55	0.31
DTU_2022_1015691_1_SI_MF5463	DTU_2022_1015691_1_SI_MF5463_R1_001	MF5463	ERR10612147	2014	Norway	Production environment	salmon processing environment	II	SL101	CT12155	IIa	101	CC101	90	55	0.31
DTU_2022_1015313_1_SI_128b2_S31	DTU_2022_1015313_1_SI_128b2_R1_001	128b2	ERR10109400	2004	USA	Production environment		I	SL5	CT11164	IIb	5	CC5	10	5	2.5		0.63
DTU_2022_1016040_1_SI_N20_2614_S72	DTU_2022_1016040_1_SI_N20_2614_R1_001	N20_2614	ERR10612218	2020	Switzerland	Food	Meat	II	SL101	CT12157	IIa	101	CC101	90	55	0.31
DTU_2022_1015421_1_SI_1424_S140	DTU_2022_1015421_1_SI_1424_R1_001	NCTC 11994	ERR10549535	1986	Germany	Food		I	SL1	CT2872	IVb	328	CC1	98	2	2.5			+
DTU_2022_1015838_1_SI_CDL150	DTU_2022_1015838_1_SI_CDL150_R1_001	CDL150	ERR10549326	Unknown	Unknown	Food	Food	II	SL101	CT5430	IIa	38	CC101	90	55	0.31
13-LI00032-0_S13	13-LI00032-0_S13_L001_R1_001	13-LI00032-0	SRS17866374	2013	Germany	Production environment	Food processing environment	I	SL6	CT443	IVb	6	CC6	9	1	2.5
DTU_2022_1016736_1_SI_OLM52d_S18	DTU_2022_1016736_1_SI_OLM52d_R1_001	OLM52d	ERR10549387	1951	USA	Human	Clinical, human, Halle, Germany	II	SL101	CT12154	IIa	103	CC101	65	55	0.63
DTU_2022_1016737_1_SI_OLM54d_S19	DTU_2022_1016737_1_SI_OLM54d_R1_001	OLM54d	ERR10549377	1951	USA	Human	Clinical, human	II	SL101	CT12153	IIa	113	CC101	90	55	0.31
DTU_2022_1016762_1_SI_OLM56_S44	DTU_2022_1016762_1_SI_OLM56_R1_001	OLM56	ERR10549388	1951	USA	Human	Clinical, human	II	SL101	CT11707	IIa	2996	CC101	90	55	0.31
DTU_2022_1016758_1_SI_OLM87_S40	DTU_2022_1016758_1_SI_OLM87_R1_001	OLM87	ERR10549455	1954	USA	Human	Clinical, human, CT, USA	II	SL101	CT12151	IIa	101	CC101	90	55	0.63
13-LI00077-0_S15	13-LI00077-0_S15_L001_R1_001	13-LI00077-0	SRS17866370	2013	Germany	Production environment	Food processing environment	II	SL9	CT2003	IIc	9	CC9	12	3	0.63
13-LI00159-0_S2	13-LI00159-0_S2_L001_R1_001	13-LI00159-0	SRS17866390	2013	Germany	Production environment	Food processing environment	II	SL11	CT12725	IIa	11	CC11	111	23	0.31
13-LI00209-0_S20	13-LI00209-0_S20_L001_R1_001	13-LI00209-0	SRS17866393	2013	Germany	Production environment	Food processing environment	II	SL8	CT750	IIa	8	CC8	4	9	0.63
DTU_2022_1016676_1_SI_1110_S117	DTU_2022_1016676_1_SI_1110_R1_001	1110	ERR10611889	Unknown	Canada	Food	Turkey franks (food)	II	SL11	CT948	IIa	11	CC11	111	23	0.31
ERR4648167	ERR4648167_1	LV0689	ERR4648167	2016	Czech Republic	Food	Meat product	II	SL451	low typeability	IIa	451	CC11	51	19	0.31	0.4
DTU_2022_1016887_1_SI_LV0952_S169	DTU_2022_1016887_1_SI_LV0952_R1_001	LV0952	ERR10549956	2016	Czech Republic	Food	dairy product	II	SL451	CT12257	IIa	451	CC11	51	19	0.31	0.2
13-LI00219-0_S22	13-LI00219-0_S22_L001_R1_001	13-LI00219-0	SRS17866406	2013	Germany	Production environment	Food processing environment	I	SL2	CT12742	IVb	2	CC2	28	4	0.63
13-LI00228-0_S24	13-LI00228-0_S24_L001_R1_001	13-LI00228-0	SRS17866416	2013	Germany	Production environment	Food processing environment	I	SL2	CT12742	IVb	2	CC2	28	4	0.31
DTU_2022_1015288_1_SI_139a5_S7	DTU_2022_1015288_1_SI_139a5_R1_001	139a5	ERR10109401	2004	USA	Production environment		II	SL321	CT2451	IIa	321	CC321	34	211	2.5		0.63
14-LI00061-0_S29	14-LI00061-0_S29_L001_R1_001	14-LI00061-0	SRS17866425	2013	Germany	Production environment	Food processing environment	I	SL5	CT12613	IIb	5	CC5	10	5	0.63
14-LI00078-1_S31	14-LI00078-1_S31_L001_R1_001	14-LI00078-1	SRS17866444	2014	Germany	Production environment	Food processing environment	II	SL121	CT914	IIa	121	CC121	5	7	2.5
14-LI00141-0_S35	14-LI00141-0_S35_L001_R1_001	14-LI00141-0	SRS17866443	2014	Germany	Production environment	Food processing environment	II	SL8	CT12732	IIa	8	CC8	4	9	0.63
DTU_2022_1015459_1_SI_8_S178	DTU_2022_1015459_1_SI_8_R1_001	8	ERR10549948	2020	Italy	Production environment	ENVIRONMENTAL SPONGE	II	SL451	CT12254	IIa	451	CC11	51	19	0.63
DTU_2022_1015549_1_SI_54	DTU_2022_1015549_1_SI_54_R1_001	54	ERR10549835	2014	Italy	Food	STRACCHINO CHEESE	II	SL451	CT12252	IIa	451	CC11	51	19	0.63
DTU_2022_1015585_1_SI_90	DTU_2022_1015585_1_SI_90_R1_001	90	ERR10549852	2014	Italy	Food	STRACCHINO CHEESE	II	SL451	CT12252	IIa	451	CC11	51	19	0.31
14-LI00172-0_S1	14-LI00172-0_S1_L001_R1_001	14-LI00172-0	SRS17866442	2014	Germany	Production environment	Food processing environment	I	SL2	CT12745	IVb	2	CC2	28	4	0.63
14-LI00214-0_S2	14-LI00214-0_S2_L001_R1_001	14-LI00214-0	SRS17866375	2011	Germany	Production environment	Food processing environment	I	SL3	CT12638	IIb	3	CC3	3	8	0.63
14-LI00255-0_S14	14-LI00255-0_S14_L001_R1_001	14-LI00255-0	SRS17866372	2014	Germany	Production environment	Food processing environment	II	SL9	CT9897	IIc	9	CC9	12	3	0.31
DTU_2022_1016147_1_SI_L1682_S179	DTU_2022_1016147_1_SI_L1682_R1_001	L1682	ERR10611991	2019	Slovenia	Food		II	SL451	CT798	IIa	451	CC11	51	19	0.63
L1758	L1758_1	L1758	ERR10549862	2021	Slovenia	Food	RTE meat	II	SL451	CT12783	IIa	451	CC11	51	19	0.63
DTU_2022_1016158_1_SI_L1878_S190	DTU_2022_1016158_1_SI_L1878_R1_001	L1878	ERR10612000	2020	Slovenia	Food		II	SL451	CT12256	IIa	451	CC11	51	19	0.63
DTU_2022_1016164_1_SI_L1909_S4	DTU_2022_1016164_1_SI_L1909_R1_001	L1909	ERR10549795	2018	Slovenia	Food		II	SL451	CT12253	IIa	451	CC11	51	19	0.63
DTU_2022_1016199_1_SI_L279_S39	DTU_2022_1016199_1_SI_L279_R1_001	L279	ERR10549719	2011	Slovenia	Food	Raw milk	II	SL451	CT12255	IIa	451	CC11	51	19	0.31
L295	L295_R1	L295	ERR10549701	2011	Slovenia	Animal	Cow udder (subclinical mastitis)	II	SL451	CT12255	IIa	451	CC11	51	19	2.5			+
DTU_2022_1016221_1_SI_L439_S61	DTU_2022_1016221_1_SI_L439_R1_001	L439	ERR10549724	2012	Slovenia	Farm environment	Manure (farm environment)	II	SL451	CT12251	IIa	451	CC11	51	19	0.31
L630	L630_R1	L630	SRR9067583	2014	Slovenia	Animal	Cow udder (subclinical mastitis)	II	SL11	CT12726	IIa	1279	CC11	111	23	0.31
S6_TAAGGCGA-CCTAGAGT	S6_TAAGGCGA-CCTAGAGT_R1_001	LmE240	ERR10549648	2011	Switzerland	Food	Meat and meat products	II	SL451	CT12781	IIa	451	CC11	51	19	0.31	0.2
DTU_2022_1015928_1_SI_7037	DTU_2022_1015928_1_SI_7037_R1_001	7037	ERR10549268	2013	Unknown	Food	Food	II	SL11	CT950	IIa	11	CC11	111	23	0.31
DTU_2022_1015956_1_SI_8130	DTU_2022_1015956_1_SI_8130_R1_001	8130	ERR10549310	2016	Unknown	Production environment	Production environment	II	SL451	CT12250	IIa	451	CC11	51	19	0.31
14-LI00327-0_S8	14-LI00327-0_S8_L001_R1_001	14-LI00327-0	SRS17866379	2014	Germany	Production environment	Food processing environment	II	SL9	CT9897	IIc	9	CC9	12	3	0.31
DTU_2022_1015903_1_SI_3253	DTU_2022_1015903_1_SI_3253_R1_001	3253	ERR10549992	2014	Austria	Food	Food	II	SL121	CT12028	IIa	121	CC121	5	7	2.5
DTU_2022_1015881_1_SI_3269	DTU_2022_1015881_1_SI_3269_R1_001	3269	ERR10549993	2001	Austria	Production environment	Production environment	II	SL121	CT910	IIa	121	CC121	49	7	2.5
DTU_2022_1015882_1_SI_3472	DTU_2022_1015882_1_SI_3472_R1_001	3472	ERR10549994	2001	Austria	Food	Food	II	SL121	CT12040	IIa	121	CC121	5	7	2.5
DTU_2022_1015880_1_SI_3831	DTU_2022_1015880_1_SI_3831_R1_001	3831	ERR10549969	1999	Austria	Food	Food	II	SL121	CT12027	IIa	121	CC121	5	7	2.5
DTU_2022_1015899_1_SI_5007	DTU_2022_1015899_1_SI_5007_R1_001	5007	ERR10549971	2000	Austria	Food	Food	II	SL121	CT12052	IIa	121	CC121	5	7	2.5
DTU_2022_1015898_1_SI_5605	DTU_2022_1015898_1_SI_5605_R1_001	5605	ERR10550003	2010	Austria	Food	Food	II	SL121	CT10125	IIa	121	CC121	5	7	2.5
DTU_2022_1015975_1_SI_6551_S7	DTU_2022_1015975_1_SI_6551_R1_001	6551	ERR10549984	2012	Austria	Food	Food	II	SL121	CT12067	IIa	121	CC121	49	7	0.63
DTU_2022_1015976_1_SI_59_6_1_S8	DTU_2022_1015976_1_SI_59_6_1_R1_001	59_6_1	ERR10549986	2013	Austria	Production environment	Production environment	II	SL121	CT12048	IIa	121	CC121	5	7	2.5
14017800-4_S14	14017800-4_S14_L001_R1_001	14017800-4	ERS4774048 (SAMEA7006219)	2014	Denmark	Food		II	SL193	CT9794	IIa	193	CC193	96	24	0.31
DTU_2022_1015725_1_SI_F02	DTU_2022_1015725_1_SI_F02_R1_001	F02	ERR10611936	2017	Austria	Food	fish products	II	SL121	CT910	IIa	121	CC121	5	7	2.5	0.8
14020703-3_S17	14020703-1_S16_L001_R1_001	14020703-1	ERS4774026 (SAMEA7006197)	2014	Denmark	Food		I	SL5	CT9783	IIb	5	CC5	10	5	0.31
14020708-01_S19	14020708-01_S19_L001_R1_001	14020708-01	ERS4774051 (SAMEA7006222)	2014	Denmark	Food		II	SL9	CT9777	IIc	580	CC9	12	3	0.31
14023972-5_S23	14023972-5_S23_L001_R1_001	14023972-5	ERS4774074 (SAMEA7006245)	2014	Denmark	Food		II	SL37	CT9781	IIa	37	CC37	6	14	0.31
14025802-02_S24	14025802-02_S24_L001_R1_001	14025802-02	ERS4774082 (SAMEA7006253)	2014	Denmark	Food		II	SL7	CT9767	IIa	7	CC7	19	6	0.31
14036845-3_S14	14036845-3_S14_L001_R1_001	14036845-03	ERS4774053 (SAMEA7006224)	2014	Denmark	Food		II	SL37	CT9780	IIa	37	CC37	6	14	0.31
14037158-1_S15	14037158-1_S15_L001_R1_001	14037158-01	ERS4774069 (SAMEA7006240)	2014	Denmark	Food		I	SL224	CT13	IIb	224	CC224	55	15	0.31
DTU_2022_1016885_1_SI_LV0215_S167	DTU_2022_1016885_1_SI_LV0215_R1_001	LV0215	ERR10549999	2014	Czech Republic	Food	vegetables	II	SL121	CT12064	IIa	121	CC121	49	7	0.31	0.2
ERR4648149	ERR4648149_1	LV0399	ERR4648149	2014	Czech Republic	Food	Meat product	II	SL121	CT12586	IIa	121	CC121	5	7	2.5	0.8
ERR4648212	ERR4648212_1	LV0660	ERR4648212	2016	Czech Republic	Food	Fish product	II	SL121	CT12578	IIa	1349	CC121	49	7	0.63	0.2
DTU_2022_1015407_2_SI_LV1388_S127	DTU_2022_1015407_2_SI_LV1388_R1_001	LV1388	ERR10612025	2020	Czech Republic	Food	meat product	II	SL121	CT917	IIa	121	CC121	5	7	2.5	1.6
14037161-2_S3	14037161-2_S3_L001_R1_001	14037161-02	ERS4774047 (SAMEA7006218)	2014	Denmark	Food		I	SL2	CT404	IVb	2	CC2	28	4	0.31
14037235-3_S16	14037235-3_S16_L001_R1_001	14037235-03	ERS4774052 (SAMEA7006223)	2014	Denmark	Food		II	SL9	CT9543	IIc	9	CC9	12	3	0.31
14039942-1_S20	14039942-1_S20_L001_R1_001	14039942-1	ERS4774046 (SAMEA7006217)	2014	Denmark	Food		II	SL121	CT891	IIa	121	CC121	5	7	2.5
14044451-1_S12	14044451-1_S12_L001_R1_001	14044451-01	ERS4774027 (SAMEA7006198)	2014	Denmark	Food		II	SL14	CT9799	IIa	14	CC14	131	31_52	2.5
14044452-1_S13	14044452-1_S13_L001_R1_001	14044452-01	ERS4774025 (SAMEA7006196)	2014	Denmark	Food		II	SL121	CT11454	IIa	236	CC121	5	7	2.5
14048069-5_S8	14048069-5_S8_L001_R1_001	14048069-05	ERS4774035 (SAMEA7006206)	2014	Denmark	Food		II	SL8	CT9784	IIa	8	CC8	4	9	0.31
DTU_2022_1015312_2_SI_143a2_S2	DTU_2022_1015312_2_SI_143a2_R1_001	143a2	ERR10109402	2004	USA	Production environment		II	SL89	CT11176	IIa	391	CC89	125	200	2.5		0.63
15-LI00115-0_S19	15-LI00115-0_S19_L001_R1_001	15-LI00115-0	SRS17866373	2015	Germany	Production environment	Food processing environment	I	SL2	CT12741	IVb	2	CC2	28	4	0.31
15076729-01_S23	15076729-01_S23_L001_R1_001	15076729-1	ERS4774037 (SAMEA7006208)	2015	Denmark	Food		II	SL121	CT909	IIa	121	CC121	5	7	2.5
15076990-02_S21	15076990-02_S21_L001_R1_001	15076990-02	ERS4774061 (SAMEA7006232)	2015	Denmark	Food		II	SL121	CT914	IIa	236	CC121	5	7	2.5
DTU_2022_1016687_1_SI_1680_13_S128	DTU_2022_1016687_1_SI_1680_13_R1_001	1680_13	ERR10611893	Unknown	Denmark	Unknown		II	SL121	CT9547	IIa	121	CC121	5	7	2.5
15084244-1_S1	15084244-1_S1_L001_R1_001	15084244-1	ERS4774078 (SAMEA7006249)	2015	Denmark	Food		II	SL399	CT963	IIa	399	CC14	118	31_52	0.63
15085721-1_S11	15085721-1_S11_L001_R1_001	15085721-1	ERS4774031 (SAMEA7006202)	2015	Denmark	Food		II	SL399	CT963	IIa	399	CC14	118	31_52	0.31
15086032-2_S2	15086032-2_S2_L001_R1_001	15086032-2	ERS4774080 (SAMEA7006251)	2015	Denmark	Food		II	SL312	CT9770	IIa	31	CC31	37	13	0.31
15086034-1_S5	15086034-1_S5_L001_R1_001	15086034-1	ERS4774076 (SAMEA7006247)	2015	Denmark	Food		II	SL121	CT9790	IIa	121	CC121	5	7	2.5
DTU_2022_1016691_1_SI_1729_13_S132	DTU_2022_1016691_1_SI_1729_13_R1_001	1729_13	ERR10611882	Unknown	Denmark	Unknown		II	SL121	CT909	IIa	121	CC121	5	7	2.5
DTU_2022_1016693_1_SI_1834_13_S134	DTU_2022_1016693_1_SI_1834_13_R1_001	1834_13	ERR10611865	Unknown	Denmark	Unknown		II	SL121	CT9547	IIa	121	CC121	5	7	2.5
DTU_2022_1016702_1_SI_993_13_S143	DTU_2022_1016702_1_SI_993_13_R1_001	993_13	ERR10611952	Unknown	Denmark	Unknown		II	SL121	CT9547	IIa	121	CC121	5	7	2.5
ERR1432979	ERR1432979_1	H13-1	ERR1432979	2003	Denmark	Production environment	Environment	II	SL121	CT891	IIa	121	CC121	49	7	2.5
ERR1432982	ERR1432982_1	La111	ERR1432982	1996	Denmark	Food	FP Salmon	II	SL121	CT914	IIa	121	CC121	49	7	2.5
ERR1432983	ERR1432983_1	La150	ERR1432983	1996	Denmark	Production environment	Environment	II	SL121	CT914	IIa	121	CC121	5	7	2.5
ERR1432985	ERR1432985_1	La42	ERR1432985	1996	Denmark	Production environment	Environment	II	SL14	CT958	IIa	121	CC121	49	7	2.5
ERR1432987	ERR1432987_1	M103-1	ERR1432987	2002	Denmark	Production environment	Environment	II	SL121	CT903	IIa	121	CC121	49	7	2.5
ERR1432994	ERR1432994_1	N53-1	ERR1432994	2002	Denmark	Production environment	Environment	II	SL121	CT121	IIa	121	CC121	5	7	2.5
DTU_2022_1015437_1_SI_6269_S156	DTU_2022_1015437_1_SI_6269_R1_001	6269	ERR10549938	2012	Germany	Animal		II	SL121	CT1195	IIa	121	CC121	49	7	2.5
DTU_2022_1015411_1_SI_968_S130	DTU_2022_1015411_1_SI_968_R1_001	968	ERR10549915	2009	Germany	Food		II	SL121	CT914	IIa	121	CC121	5	7	2.5
DTU_2022_1015412_1_SI_971_S131	DTU_2022_1015412_1_SI_971_R1_001	971	ERR10549916	2009	Germany	Food		II	SL121	CT914	IIa	121	CC121	5	7	2.5
DTU_2022_1015414_1_SI_990_S133	DTU_2022_1015414_1_SI_990_R1_001	990	ERR10549941	2010	Germany	Food		II	SL121	CT12042	IIa	121	CC121	5	7	2.5
DTU_2022_1015415_1_SI_993_S134	DTU_2022_1015415_1_SI_993_R1_001	993	ERR10549943	2010	Germany	Food		II	SL121	CT893	IIa	121	CC121	5	7	2.5
DTU_2022_1015420_1_SI_1002_S139	DTU_2022_1015420_1_SI_1002_R1_001	1002	ERR10549978	2012	Germany	Food		II	SL121	CT9710	IIa	121	CC121	5	7	2.5
DTU_2022_1015422_1_SI_1425_S141	DTU_2022_1015422_1_SI_1425_R1_001	1425	ERR10549970	2016	Germany	Food		II	SL121	CT12051	IIa	236	CC121	5	7	2.5
DTU_2022_1015427_1_SI_1748_S146	DTU_2022_1015427_1_SI_1748_R1_001	1748	ERR10549987	2016	Germany	Food		II	SL121	CT12051	IIa	236	CC121	5	7	2.5
DTU_2022_1015428_1_SI_2087_S147	DTU_2022_1015428_1_SI_2087_R1_001	2087	ERR10550009	2017	Germany	Food		II	SL121	CT12051	IIa	236	CC121	5	7	2.5
DTU_2022_1015450_1_SI_15502_S169	DTU_2022_1015450_1_SI_15502_R1_001	15502	ERR10549957	2010	Germany	Animal		II	SL121	CT914	IIa	121	CC121	5	7	2.5
15087275-4_S11	15087275-4_S11_L001_R1_001	15087275-4	ERS4774036 (SAMEA7006207)	2015	Denmark	Food		II	SL451	CT9788	IIa	451	CC11	51	19	0.31
15087326-1_S3	15087326-1_S3_L001_R1_001	15087326-1	ERS4774038 (SAMEA7006209)	2015	Denmark	Food		I	SL6	CT478	IVb	6	CC6	9	1	0.31
15087349-1_S1	15087349-1_S1_L001_R1_001	15087349-1	ERS4774054 (SAMEA7006225)	2015	Denmark	Food		I	SL2	CT401	IVb	2	CC2	28	4	0.63
15087373-4_S5	15087373-4_S5_L001_R1_001	15087373-4	ERS4774032 (SAMEA7006203)	2015	Denmark	Food		II	SL9	CT9776	IIc	9	CC9	12	3	0.31
15089803-02_S20	15089803-02_S20_L001_R1_001	15089803-02	ERS4774083 (SAMEA7006254)	2015	Denmark	Food		I	SL808	CT9797	IIb	808	CC379	56	62	0.31
15112778-2_S23	15112778-2_S23_L001_R1_001	15112778-2	ERS4774075 (SAMEA7006246)	2015	Denmark	Food		II	SL121	CT909	IIa	121	CC121	5	7	2.5
DTU_2022_1015550_1_SI_55	DTU_2022_1015550_1_SI_55_R1_001	55	ERR10549816	2014	Italy	Food	SALSICCIA (DRIED SAUSAGE)	II	SL121	CT12068	IIa	121	CC121	49	7	2.5
DTU_2022_1015518_1_SI_23	DTU_2022_1015518_1_SI_23_R1_001	23	ERR10549898	2018	Italy	Food	HAM	II	SL121	CT12071	IIa	121	CC121	49	7	0.63
DTU_2022_1015467_1_SI_16_S186	DTU_2022_1015467_1_SI_16_R1_001	16	ERR10549892	2018	Italy	Production environment	ENVIRONMENTAL SPONGE	II	SL121	CT12037	IIa	121	CC121	49	7	2.5
DTU_2022_1015519_1_SI_24	DTU_2022_1015519_1_SI_24_R1_001	24	ERR10549930	2019	Italy	Food	HAM	II	SL121	CT12054	IIa	121	CC121	5	7	2.5
DTU_2022_1015532_1_SI_37	DTU_2022_1015532_1_SI_37_R1_001	37	ERR10549884	2018	Italy	Food	SEME-PRESERVED MEAT PRODUCTS	II	SL121	CT12055	IIa	121	CC121	49	7	2.5
DTU_2022_1015533_2_SI_38_S169	DTU_2022_1015533_2_SI_38_R1_001	38	ERR10611898	2018	Italy	Food	COOKED HAM	II	SL121	CT12044	IIa	121	CC121	5	7	2.5
DTU_2022_1015542_1_SI_47	DTU_2022_1015542_1_SI_47_R1_001	47	ERR10549861	2015	Italy	Food	SALAME	II	SL121	CT12050	IIa	121	CC121	5	7	2.5
DTU_2022_1015545_2_SI_50_S170	DTU_2022_1015545_2_SI_50_R1_001	50	ERR10611937	2015	Italy	Food	FISHERY PRODUCTS	II	SL121	CT2182	IIa	121	CC121	5	7	2.5
DTU_2022_1015552_1_SI_57	DTU_2022_1015552_1_SI_57_R1_001	57	ERR10549879	2015	Italy	Production environment	PREPARAZIONI ALIMENTARI MISTE E PREPARAZIONI GASTRONOMICHE	II	SL121	CT12058	IIa	121	CC121	5	7	2.5
DTU_2022_1015553_1_SI_58	DTU_2022_1015553_1_SI_58_R1_001	58	ERR10549821	2014	Italy	Food	SALAME	II	SL121	CT12038	IIa	121	CC121	49	7	2.5
DTU_2022_1015554_1_SI_59	DTU_2022_1015554_1_SI_59_R1_001	59	ERR10549833	2014	Italy	Food	SALAME	II	SL121	CT12039	IIa	121	CC121	5	7	2.5
DTU_2022_1015555_1_SI_60	DTU_2022_1015555_1_SI_60_R1_001	60	ERR10549828	2014	Italy	Food	COPPA	II	SL121	CT12045	IIa	121	CC121	5	7	2.5
DTU_2022_1015556_1_SI_61	DTU_2022_1015556_1_SI_61_R1_001	61	ERR10549845	2014	Italy	Food	SALAME	II	SL121	CT12039	IIa	121	CC121	5	7	2.5
DTU_2022_1015559_1_SI_64	DTU_2022_1015559_1_SI_64_R1_001	64	ERR10549819	2014	Italy	Food	SALAME	II	SL121	CT12039	IIa	121	CC121	5	7	2.5
DTU_2022_1015573_1_SI_78	DTU_2022_1015573_1_SI_78_R1_001	78	ERR10549836	2014	Italy	Food	SALAME	II	SL121	CT12039	IIa	121	CC121	5	7	2.5
DTU_2022_1015575_1_SI_80	DTU_2022_1015575_1_SI_80_R1_001	80	ERR10549931	2014	Italy	Food	SALAME	II	SL121	CT12039	IIa	121	CC121	5	7	2.5
DTU_2022_1015576_1_SI_81	DTU_2022_1015576_1_SI_81_R1_001	81	ERR10549868	2014	Italy	Food	SALAME	II	SL121	CT12039	IIa	121	CC121	5	7	2.5
DTU_2022_1015577_1_SI_82	DTU_2022_1015577_1_SI_82_R1_001	82	ERR10549850	2014	Italy	Food	COPPA	II	SL121	CT12019	IIa	121	CC121	5	7	2.5
DTU_2022_1015586_1_SI_91	DTU_2022_1015586_1_SI_91_R1_001	91	ERR10549882	2015	Italy	Production environment	PREPARAZIONI ALIMENTARI MISTE E PREPARAZIONI GASTRONOMICHE	II	SL121	CT12056	IIa	121	CC121	5	7	2.5
DTU_2022_1015598_1_SI_103	DTU_2022_1015598_1_SI_103_R1_001	103	ERR10549857	2015	Italy	Production environment	PREPARAZIONI ALIMENTARI MISTE E PREPARAZIONI GASTRONOMICHE	II	SL121	CT12058	IIa	121	CC121	5	7	2.5
DTU_2022_1015602_1_SI_107	DTU_2022_1015602_1_SI_107_R1_001	107	ERR10549903	2015	Italy	Production environment	PREPARAZIONI ALIMENTARI MISTE E PREPARAZIONI GASTRONOMICHE	II	SL121	CT12058	IIa	121	CC121	5	7	2.5
DTU_2022_1015603_1_SI_108	DTU_2022_1015603_1_SI_108_R1_001	108	ERR10549865	2015	Italy	Production environment	PREPARAZIONI ALIMENTARI MISTE E PREPARAZIONI GASTRONOMICHE	II	SL121	CT12058	IIa	121	CC121	5	7	2.5
DTU_2022_1015607_1_SI_112	DTU_2022_1015607_1_SI_112_R1_001	112	ERR10549887	2017	Italy	Food	MINCED MEAT	II	SL121	CT10507	IIa	121	CC121	5	7	2.5
DTU_2022_1015620_1_SI_125	DTU_2022_1015620_1_SI_125_R1_001	125	ERR10611857	2019	Italy	Food	SMOKED FISH	II	SL121	CT909	IIa	121	CC121	5	7	2.5
DTU_2022_1015625_1_SI_130	DTU_2022_1015625_1_SI_130_R1_001	130	ERR10611867	2019	Italy	Food	MINCED MEAT AND MEAT BASED PREPARATION	II	SL121	CT12063	IIa	121	CC121	49	7	0.63
DTU_2022_1015636_1_SI_MF2159	DTU_2022_1015636_1_SI_MF2159_R1_001	MF2159	ERR10612008	1990	Norway	Production environment	meat processing environment	II	SL121	CT12061	IIa	121	CC121	49	7	0.63
DTU_2022_1015641_1_SI_MF2165	DTU_2022_1015641_1_SI_MF2165_R1_001	MF2165	ERR10612040	2002	Norway	Production environment	meat processing environment	II	SL121	CT12072	IIa	121	CC121	49	7	0.63
DTU2015_1176_PRJ12345_listeria_subsp._15120858_03	DTU2015_1176_PRJ12345_listeria_subsp._15120858_03_R1	15120858-03	ERS4774049 (SAMEA7006220)	2015	Denmark	Food		II	SL121	CT9798	IIa	121	CC121	5	7	2.5
DTU_2022_1015666_1_SI_MF4267	DTU_2022_1015666_1_SI_MF4267_R1_001	MF4267	ERR10612037	2001	Norway	Production environment	salmon processing environment	II	SL121	CT910	IIa	121	CC121	5	7	2.5
DTU_2022_1015286_1_SI_158A_S5	DTU_2022_1015286_1_SI_158A_R1_001	158A	ERR10109403	2004	USA	Production environment		I	SL5	CT134	IIb	820	CC5	10	5	2.5		0.63
DTU_2022_1015685_1_SI_MF5024	DTU_2022_1015685_1_SI_MF5024_R1_001	MF5024	ERR10612094	2013	Norway	Production environment	salmon processing environment	II	SL121	CT910	IIa	121	CC121	5	7	2.5
DTU_2022_1015687_1_SI_MF5236	DTU_2022_1015687_1_SI_MF5236_R1_001	MF5236	ERR10612085	2013	Norway	Production environment	salmon processing environment	II	SL121	CT909	IIa	121	CC121	5	7	2.5
DTU_2022_1015690_1_SI_MF5462	DTU_2022_1015690_1_SI_MF5462_R1_001	MF5462	ERR10612092	2014	Norway	Production environment	salmon processing environment	II	SL121	CT10104	IIa	121	CC121	5	7	2.5
DTU_2022_1016896_1_SI_MF5780_S178	DTU_2022_1016896_1_SI_MF5780_R1_001	MF5780	ERR10549827	2014	Norway	Production environment	Meat processing environment	II	SL121	CT10104	IIa	121	CC121	5	7	2.5
DTU_2022_1016898_1_SI_MF5793_S180	DTU_2022_1016898_1_SI_MF5793_R1_001	MF5793	ERR10549838	2014	Norway	Production environment	Meat processing environment, outbreak (food isolate)	II	SL121	CT10104	IIa	121	CC121	5	7	2.5
DTU_2022_1015334_1_SI_158a3_S52	DTU_2022_1015334_1_SI_158a3_R1_001	158a3	ERR10109404	2004	USA	Production environment		II	SL89	CT11179	IIa	391	CC89	46	200	2.5		0.63
16-LI00145-0_S30	16-LI00145-0_S30_L001_R1_001	16-LI00145-0	SRS17866377	2015	Germany	Production environment	Food processing environment	II	SL121	CT12582	IIa	121	CC121	5	7	2.5
DTU_2022_1015696_1_SI_MF5994	DTU_2022_1015696_1_SI_MF5994_R1_001	MF5994	ERR10612124	2014	Norway	Production environment	Salmon processing environment	II	SL121	CT10104	IIa	121	CC121	5	7	2.5
16-LI00562-0_S9	16-LI00562-0_S9_L001_R1_001	16-LI00562-0	SRS17866378	2016	Germany	Production environment	Food processing environment	I	SL2	CT12738	IVb	2	CC2	28	4	0.63
16-LI00586-0_S12	16-LI00586-0_S12_L001_R1_001	16-LI00586-0	SRS17866376	2016	Germany	Production environment	Food processing environment	I	SL288	CT12602	IIb	330	CC288	15	203	0.63
DTU_2022_1015703_1_SI_MF7322	DTU_2022_1015703_1_SI_MF7322_R1_001	MF7322	ERR10612076	2017	Norway	Production environment	Meat processing environment	II	SL121	CT12031	IIa	121	CC121	5	7	2.5
DTU_2022_1015712_1_SI_MF7411	DTU_2022_1015712_1_SI_MF7411_R1_001	MF7411	ERR10612108	2018	Norway	Production environment	Salmon processing environment	II	SL121	CT12031	IIa	121	CC121	5	7	2.5
DTU_2022_1015714_1_SI_MF7419	DTU_2022_1015714_1_SI_MF7419_R1_001	MF7419	ERR10612130	2019	Norway	Production environment	Salmon processing environment	II	SL121	CT12031	IIa	121	CC121	5	7	2.5
DTU2016-386-PRJunkn-Listeria-subsp-1600-1636-03_S10	DTU2016-386-PRJunkn-Listeria-subsp-1600-1636-03_S10_L001_R1_001	16001636-03	ERS4774034 (SAMEA7006205)	2016	Denmark	Food		II	SL121	CT9710	IIa	121	CC121	5	7	2.5
DTU_2022_1015720_1_SI_MF7633	DTU_2022_1015720_1_SI_MF7633_R1_001	MF7633	ERR10612110	2019	Norway	Production environment	Meat processing environment	II	SL121	CT12031	IIa	121	CC121	5	7	2.5
DTU2016-951-PRJunkn-Listeria-monocytogenes-16007760-05_S8	DTU2016-951-PRJunkn-Listeria-monocytogenes-16007760-05_S8_L001_R1_001	16007760-05	ERS4774033 (SAMEA7006204)	2016	Denmark	Food		II	SL399	CT963	IIa	399	CC14	118	31_52	0.63
DTU_2022_1015901_1_SI_AB27	DTU_2022_1015901_1_SI_AB27_R1_001	AB27	ERR10549804	2013	Romania	Production environment	Production environment	II	SL121	CT12284	IIa	121	CC121	49	7	0.63
DTU_2022_1015902_1_SI_ABS6	DTU_2022_1015902_1_SI_ABS6_R1_001	ABS6	ERR10549820	2013	Romania	Production environment	Production environment	II	SL121	CT12032	IIa	121	CC121	5	7	2.5
DTU_2022_1015889_1_SI_LmRo10	DTU_2022_1015889_1_SI_LmRo10_R1_001	LmRo10	ERR10549796	2013	Romania	Food	Butter	II	SL121	CT12581	IIa	121	CC121	5	7	2.5
DTU_2022_1015890_1_SI_LmRo11	DTU_2022_1015890_1_SI_LmRo11_R1_001	LmRo11	ERR10549797	2013	Romania	Food	Poultry	II	SL121	CT917	IIa	121	CC121	5	7	2.5
17-LI00066-0_S9	17-LI00066-0_S9_L001_R1_001	17-LI00066-0	SRS17866381	2017	Germany	Production environment	Food processing environment	II	SL451	CT798	IIa	451	CC11	51	19	0.63
17014046-05_S15	17014046-05_S15_L001_R1_001	17014046-05	ERS4774068 (SAMEA7006239)	2017	Denmark	Food		II	SL451	CT9787	IIa	451	CC11	51	19	0.31
L1764	L1764_1	L1764	ERR10549951	2020	Slovenia	Food	RTE meat	II	SL121	CT12576	IIa	121	CC121	49	7	2.5
L1538	L1538_1	L1538	ERR10549914	2018	Slovenia	Food	RTE meat	II	SL121	CT12594	IIa	121	CC121	5	7	2.5
L1790	L1790_1	L1790	ERR10549800	2020	Slovenia	Food	RTE meat	II	SL121	CT12591	IIa	121	CC121	5	7	2.5
DTU_2022_1016151_1_SI_L1848_S183	DTU_2022_1016151_1_SI_L1848_R1_001	L1848	ERR10611987	2020	Slovenia	Food		II	SL121	CT12057	IIa	121	CC121	49	7	2.5
DTU_2022_1016162_1_SI_L1907_S2	DTU_2022_1016162_1_SI_L1907_R1_001	L1907	ERR10549770	2018	Slovenia	Production environment		II	SL121	CT2143	IIa	121	CC121	49	7	0.63
DTU_2022_1016166_1_SI_L1911_S6	DTU_2022_1016166_1_SI_L1911_R1_001	L1911	ERR10549785	2019	Slovenia	Food		II	SL121	CT12046	IIa	121	CC121	5	7	2.5
DTU_2022_1016176_1_SI_L1921_S16	DTU_2022_1016176_1_SI_L1921_R1_001	L1921	ERR10549760	2019	Slovenia	Food		II	SL121	CT12065	IIa	121	CC121	49	7	0.63
DTU_2022_1016191_1_SI_L231_S31	DTU_2022_1016191_1_SI_L231_R1_001	L231	ERR10549715	2011	Slovenia	Food	Salmon	II	SL121	CT893	IIa	121	CC121	5	7	2.5
DTU_2022_1016198_1_SI_L267_S38	DTU_2022_1016198_1_SI_L267_R1_001	L267	ERR10549708	2011	Slovenia	Food	Meat	II	SL121	CT12041	IIa	121	CC121	49	7	2.5
DTU_2022_1016207_1_SI_L382_S47	DTU_2022_1016207_1_SI_L382_R1_001	L382	ERR10549704	2009	Slovenia	Food	Salami	II	SL121	CT891	IIa	121	CC121	5	7	2.5
DTU_2022_1016208_1_SI_L386_S48	DTU_2022_1016208_1_SI_L386_R1_001	L386	ERR10549703	2010	Slovenia	Food	Ready to eat dish	II	SL121	CT12053	IIa	121	CC121	5	7	2.5
DTU_2022_1016227_1_SI_L479_S67	DTU_2022_1016227_1_SI_L479_R1_001	L479	ERR10549732	2012	Slovenia	Production environment	Surface swab - abattoir (food-processing environment)	II	SL121	CT12043	IIa	121	CC121	5	7	2.5
DTU_2022_1015727_1_SI_6021_S131	DTU_2022_1015727_1_SI_6021_R1_001	6021	ERR10611874	Unknown	Spain	Food	Dry-cured ham. 7 months curing	II	SL121	CT917	IIa	121	CC121	5	7	2.5
DTU_2022_1015728_1_SI_6022_S132	DTU_2022_1015728_1_SI_6022_R1_001	6022	ERR10611905	2015	Spain	Production environment	Articulated Conveyor belt 1	II	SL121	CT917	IIa	121	CC121	5	7	2.5
DTU_2022_1015729_1_SI_6023_S133	DTU_2022_1015729_1_SI_6023_R1_001	6023	ERR10611919	2015	Spain	Production environment	Deboning machine 1	II	SL121	CT917	IIa	121	CC121	5	7	2.5
DTU_2022_1015730_1_SI_6024_S134	DTU_2022_1015730_1_SI_6024_R1_001	6024	ERR10611904	2015	Spain	Production environment	Molding machine	II	SL121	CT4849	IIa	1442	CC121	5	7	0.63
DTU_2022_1015731_1_SI_6025_S135	DTU_2022_1015731_1_SI_6025_R1_001	6025	ERR10611903	2015	Spain	Production environment	Table 1	II	SL121	CT4849	IIa	1442	CC121	5	7	0.63
DTU_2022_1015732_1_SI_6026_S136	DTU_2022_1015732_1_SI_6026_R1_001	6026	ERR10611877	2015	Spain	Production environment	Articulated Conveyor belt 2	II	SL121	CT4850	IIa	121	CC121	49	7	0.63
DTU_2022_1015733_1_SI_6027_S137	DTU_2022_1015733_1_SI_6027_R1_001	6027	ERR10611926	2015	Spain	Production environment	Table 2	II	SL121	CT917	IIa	121	CC121	5	7	2.5
DTU_2022_1015734_1_SI_6028_S138	DTU_2022_1015734_1_SI_6028_R1_001	6028	ERR10611921	2015	Spain	Production environment	Articulated Conveyor belt 1	II	SL121	CT917	IIa	121	CC121	5	7	2.5
DTU_2022_1015736_1_SI_6031_S140	DTU_2022_1015736_1_SI_6031_R1_001	6031	ERR10611897	2015	Spain	Production environment	Deboning machine 2	II	SL121	CT917	IIa	121	CC121	5	7	2.5
DTU_2022_1015737_1_SI_6032_S141	DTU_2022_1015737_1_SI_6032_R1_001	6032	ERR10611914	2015	Spain	Production environment	Deboning machine 1	II	SL121	CT917	IIa	121	CC121	5	7	2.5
DTU_2022_1015738_1_SI_6033_S142	DTU_2022_1015738_1_SI_6033_R1_001	6033	ERR10611892	2015	Spain	Production environment	Molding machine	II	SL121	CT12059	IIa	121	CC121	49	7	2.5
DTU_2022_1015739_1_SI_6034_S143	DTU_2022_1015739_1_SI_6034_R1_001	6034	ERR10611913	2015	Spain	Production environment	Non-Articulated Conveyor belt 1	II	SL121	CT917	IIa	121	CC121	5	7	2.5
DTU_2022_1015740_1_SI_6035_S144	DTU_2022_1015740_1_SI_6035_R1_001	6035	ERR10611925	2015	Spain	Production environment	Non-Articulated Conveyor belt 2	II	SL121	CT917	IIa	121	CC121	5	7	2.5
DTU_2022_1015744_1_SI_6039_S148	DTU_2022_1015744_1_SI_6039_R1_001	6039	ERR10611895	Unknown	Spain	Production environment	Table 1	II	SL121	CT903	IIa	121	CC121	49	7	2.5
DTU_2022_1015746_1_SI_6041_S150	DTU_2022_1015746_1_SI_6041_R1_001	6041	ERR10611928	Unknown	Spain	Production environment	Deboning machine 1	II	SL121	CT917	IIa	121	CC121	5	7	2.5
DTU_2022_1015748_1_SI_6043_S152	DTU_2022_1015748_1_SI_6043_R1_001	6043	ERR10611935	Unknown	Spain	Production environment	Non-Articulated Conveyor belt 2	II	SL121	CT917	IIa	121	CC121	5	7	2.5
DTU_2022_1015753_1_SI_6050_S157	DTU_2022_1015753_1_SI_6050_R1_001	6050	ERR10611968	Unknown	Spain	Production environment	Conveyor belt	II	SL121	CT12060	IIa	121	CC121	5	7	2.5
DTU_2022_1015755_2_SI_6053_S176	DTU_2022_1015755_2_SI_6053_R1_001	6053	ERR10616666	Unknown	Spain	Production environment	Slice machine	II	SL121	CT12034	IIa	236	CC121	5	7	2.5
DTU_2022_1015756_1_SI_6054_S160	DTU_2022_1015756_1_SI_6054_R1_001	6054	ERR10611941	Unknown	Spain	Production environment	Slice machine	II	SL121	CT12060	IIa	121	CC121	5	7	2.5
DTU_2022_1015757_1_SI_6056_S161	DTU_2022_1015757_1_SI_6056_R1_001	6056	ERR10611948	Unknown	Spain	Production environment	Table	II	SL121	CT12035	IIa	236	CC121	5	7	2.5
DTU_2022_1015764_1_SI_6065_S168	DTU_2022_1015764_1_SI_6065_R1_001	6065	ERR10611915	Unknown	Spain	Food	Table	II	SL121	CT12070	IIa	121	CC121	49	7	0.63
DTU_2022_1015767_1_SI_6069_S171	DTU_2022_1015767_1_SI_6069_R1_001	6069	ERR10611943	Unknown	Spain	Production environment	Meat mincer Entry	II	SL121	CT12069	IIa	121	CC121	49	7	0.63
DTU_2022_1015772_1_SI_6075_S176	DTU_2022_1015772_1_SI_6075_R1_001	6075	ERR10611947	Unknown	Spain	Production environment	Stuffer entry	II	SL121	CT12284	IIa	121	CC121	49	7	0.63
DTU_2022_1015778_1_SI_6083	DTU_2022_1015778_1_SI_6083_R1_001	6083	ERR10549675	Unknown	Spain	Food	Salchich√≥n extra	II	SL121	CT12284	IIa	121	CC121	49	7	0.63
DTU_2022_1015791_1_SI_6100	DTU_2022_1015791_1_SI_6100_R1_001	6100	ERR10549697	Unknown	Spain	Food	Cooked ham wild boar	II	SL121	CT10112	IIa	121	CC121	5	7	2.5
DTU_2022_1015792_1_SI_6102	DTU_2022_1015792_1_SI_6102_R1_001	6102	ERR10549671	Unknown	Spain	Food	Cooked ham	II	SL121	CT10112	IIa	121	CC121	5	7	2.5
DTU_2022_1015794_1_SI_6104	DTU_2022_1015794_1_SI_6104_R1_001	6104	ERR10549678	Unknown	Spain	Food	Longaniza de Arag√≥n	II	SL121	CT2913	IIa	121	CC121	5	7	2.5
DTU_2022_1015795_1_SI_6105	DTU_2022_1015795_1_SI_6105_R1_001	6105	ERR10549644	Unknown	Spain	Food	Longaniza	II	SL121	CT2913	IIa	121	CC121	5	7	2.5
DTU_2022_1015797_1_SI_6107	DTU_2022_1015797_1_SI_6107_R1_001	6107	ERR10549653	Unknown	Spain	Food	Longaniza de Arag√≥n	II	SL121	CT12026	IIa	236	CC121	5	7	2.5
DTU_2022_1015798_1_SI_6108	DTU_2022_1015798_1_SI_6108_R1_001	6108	ERR10549674	Unknown	Spain	Food	dry-cured ham	II	SL121	CT12060	IIa	121	CC121	5	7	2.5
DTU_2022_1015799_1_SI_6109	DTU_2022_1015799_1_SI_6109_R1_001	6109	ERR10549758	Unknown	Spain	Food	dry-cured ham	II	SL121	CT12284	IIa	121	CC121	49	7	0.63
DTU_2022_1015446_1_SI_6319_S165	DTU_2022_1015446_1_SI_6319_R1_001	6319	ERR10549955	2011	Germany	Animal		II	SL14	CT12018	IIa	14	CC14	52	31_52	0.63
DTU_2022_1015432_1_SI_6232_S151	DTU_2022_1015432_1_SI_6232_R1_001	6232	ERR10549952	2011	Germany	Animal		II	SL18	CT12222	IIa	18	CC18	21	51	0.63
DTU_2022_1015448_1_SI_8366_S167	DTU_2022_1015448_1_SI_8366_R1_001	8366	ERR10549947	2018	Germany	Animal		I	SL2	CT11955	IVb	2	CC2	28	4	0.63
DTU_2022_1015418_1_SI_1000_S137	DTU_2022_1015418_1_SI_1000_R1_001	1000	ERR10549963	2012	Germany	Food		II	SL21	CT12232	IIa	21	CC21	11	219	0.63
S15_CGTACTAG-GCGTAAGA	S15_CGTACTAG-GCGTAAGA_R1_001	N11-1515	ERR10549579	2011	Switzerland	Food	Milk and milk products	II	SL291	CT12754	IIa	29	CC29	25	213	0.31	0.2
S8_TAAGGCGA-CTATTAAG	S8_TAAGGCGA-CTATTAAG_R1_001	LmS1	ERR10549589	2011	Switzerland	Production environment	Food processing environment	II	SL121	CT12580	IIa	121	CC121	5	7	2.5	0.8
S81_GTAGAGGA-CCTAGAGT	S81_GTAGAGGA-CCTAGAGT_R1_001	N11-1547	ERR10549560	2011	Switzerland	Human	Human	II	SL403	CT5352	IIa	403	CC403	36	48	2.5	0.8
S20_AGGCAGAA-TCGACTAG	S20_AGGCAGAA-TCGACTAG_R1_001	N11-1696	ERR10549641	2011	Switzerland	Food	Meat and meat products	II	SL8	CT4114	IIa	742	CC8	4	9	0.31	0.2
S22_AGGCAGAA-CCTAGAGT	S22_AGGCAGAA-CCTAGAGT_R1_001	N11-1845	ERR10549554	2011	Switzerland	Food	Milk and milk products	II	SL36	CT12791	IIa	36	ST36	87	229	0.31	0.4
S161_ACTGAGCG-TCGACTAG	S161_ACTGAGCG-TCGACTAG_R1_001	N11-1846	ERR10549552	2011	Switzerland	Food	Meat and meat products	I	SL2	CT5173	IVb	2	CC2	28	4	0.31	0.2
S162_ACTGAGCG-TTCTAGCT	S162_ACTGAGCG-TTCTAGCT_R1_001	N11-1850	ERR10549586	2011	Switzerland	Food	Milk and milk products	I	SL217	CT12762	IVb	217	CC217	64	97_125	0.31	0.2
DTU_2022_1015419_1_SI_1001_S138	DTU_2022_1015419_1_SI_1001_R1_001	1001	ERR10549959	2012	Germany	Food		II	SL21	CT12232	IIa	21	CC21	11	219	0.63
S23_AGGCAGAA-GCGTAAGA	S23_AGGCAGAA-GCGTAAGA_R1_001	N11-1905	ERR10612104	2011	Switzerland	Food	Meat and meat products	II	SL121	CT12585	IIa	121	CC121	5	7	2.5	0.8
DTU_2022_1015430_1_SI_6220_S149	DTU_2022_1015430_1_SI_6220_R1_001	6220	ERR10550002	2011	Germany	Animal	deer	II	SL21	CT12228	IIa	21	CC21	11	219	0.63
S24_AGGCAGAA-CTATTAAG	S24_AGGCAGAA-CTATTAAG_R1_001	N11-2183	ERR10549645	2011	Switzerland	Food	Vegetable and salads	II	SL20	CT12573	IIa	20	CC20	23	18	0.31	0.2
S25_AGGCAGAA-AAGGCTAT	S25_AGGCAGAA-AAGGCTAT_R1_001	N11-2215	ERR10549558	2011	Switzerland	Food	Milk and milk products	II	SL16	CT12787	IIa	16	CC8	81	9	0.31	0.4
S27_AGGCAGAA-TTATGCGA	S27_AGGCAGAA-TTATGCGA_R1_001	N11-2345	ERR10549555	2011	Switzerland	Food	Meat and meat products	II	SL21	CT12608	IIa	21	CC21	11	219	0.63	0.4
S29_TCCTGAGC-TTCTAGCT	S29_TCCTGAGC-TTCTAGCT_R1_001	N11-2538	ERR10549592	2011	Switzerland	Food	Milk and milk products	II	SL177	CT12625	IIa	177	CC177	33	241	0.63	0.4
DTU_2022_1016070_1_SI_N19_0200_S102	DTU_2022_1016070_1_SI_N19_0200_R1_001	N19_0200	ERR10612159	2019	Switzerland	Food	Seafood	II	SL121	CT1208	IIa	121	CC121	49	7	2.5
DTU_2022_1016075_1_SI_N19_0413_S107	DTU_2022_1016075_1_SI_N19_0413_R1_001	N19_0413	ERR10612160	2019	Switzerland	Food	Seafood	II	SL121	CT1208	IIa	121	CC121	49	7	2.5
DTU_2022_1016077_1_SI_N19_0700_S109	DTU_2022_1016077_1_SI_N19_0700_R1_001	N19_0700	ERR10612134	2019	Switzerland	Food	Seafood	II	SL121	CT12022	IIa	121	CC121	5	7	2.5
S31_TCCTGAGC-GCGTAAGA	S31_TCCTGAGC-GCGTAAGA_R1_001	N11-2543	ERR10549588	2011	Switzerland	Production environment	Food processing environment	II	SL121	CT12025	IIa	121	CC121	5	7	2.5	0.8
DTU_2022_1016081_1_SI_N19_0790_S113	DTU_2022_1016081_1_SI_N19_0790_R1_001	N19_0790	ERR10612136	2019	Switzerland	Food	Seafood	II	SL121	CT12020	IIa	121	CC121	5	7	2.5
DTU_2022_1016084_1_SI_N19_1357_S116	DTU_2022_1016084_1_SI_N19_1357_R1_001	N19_1357	ERR10612118	2019	Switzerland	Food	Meat	II	SL121	CT12036	IIa	121	CC121	5	7	2.5
DTU_2022_1016085_1_SI_N19_1453_S117	DTU_2022_1016085_1_SI_N19_1453_R1_001	N19_1453	ERR10612170	2019	Switzerland	Food	Seafood	II	SL121	CT1208	IIa	121	CC121	49	7	2.5
DTU_2022_1016092_1_SI_N19_2251_S124	DTU_2022_1016092_1_SI_N19_2251_R1_001	N19_2251	ERR10612126	2019	Switzerland	Food	Seafood	II	SL121	CT1208	IIa	121	CC121	49	7	2.5
DTU_2022_1016093_1_SI_N19_2360_S125	DTU_2022_1016093_1_SI_N19_2360_R1_001	N19_2360	ERR10612152	2019	Switzerland	Food	Seafood	II	SL121	CT12021	IIa	121	CC121	5	7	2.5
DTU_2022_1016097_1_SI_N19_2697_S129	DTU_2022_1016097_1_SI_N19_2697_R1_001	N19_2697	ERR10612140	2019	Switzerland	Food	Seafood	II	SL121	CT2182	IIa	121	CC121	5	7	2.5
DTU_2022_1016105_1_SI_N19_2974_S137	DTU_2022_1016105_1_SI_N19_2974_R1_001	N19_2974	ERR10612192	2019	Switzerland	Food	Seafood	II	SL121	CT1208	IIa	121	CC121	49	7	2.5
DTU_2022_1016109_1_SI_N19_3043_S141	DTU_2022_1016109_1_SI_N19_3043_R1_001	N19_3043	ERR10612172	2019	Switzerland	Food	Seafood	II	SL121	CT1208	IIa	121	CC121	49	7	2.5
DTU_2022_1016116_1_SI_N20_0104_S148	DTU_2022_1016116_1_SI_N20_0104_R1_001	N20_0104	ERR10612171	2020	Switzerland	Food	Seafood	II	SL121	CT1208	IIa	121	CC121	49	7	2.5
DTU_2022_1016117_1_SI_N20_0149_S149	DTU_2022_1016117_1_SI_N20_0149_R1_001	N20_0149	ERR10612178	2020	Switzerland	Food	Milk product	II	SL121	CT12036	IIa	121	CC121	5	7	2.5
DTU_2022_1016118_1_SI_N20_0150_S150	DTU_2022_1016118_1_SI_N20_0150_R1_001	N20_0150	ERR10612153	2020	Switzerland	Food	Meat	II	SL121	CT12036	IIa	121	CC121	5	7	2.5
DTU_2022_1016123_1_SI_N20_0320_S155	DTU_2022_1016123_1_SI_N20_0320_R1_001	N20_0320	ERR10612175	2020	Switzerland	Food	Seafood	II	SL121	CT1208	IIa	121	CC121	49	7	2.5
DTU_2022_1015984_1_SI_N20_0612_S16	DTU_2022_1015984_1_SI_N20_0612_R1_001	N20_0612	ERR10612183	2020	Switzerland	Food	Seafood	II	SL121	CT2182	IIa	121	CC121	5	7	2.5
DTU_2022_1015989_1_SI_N20_0749_S21	DTU_2022_1015989_1_SI_N20_0749_R1_001	N20_0749	ERR10612166	2020	Switzerland	Food	Seafood	II	SL121	CT1208	IIa	121	CC121	49	7	2.5
DTU_2022_1016002_1_SI_N20_0960_S34	DTU_2022_1016002_1_SI_N20_0960_R1_001	N20_0960	ERR10612194	2020	Switzerland	Food	Seafood	II	SL121	CT1245	IIa	121	CC121	49	7	2.5
DTU_2022_1016010_1_SI_N20_1380_S42	DTU_2022_1016010_1_SI_N20_1380_R1_001	N20_1380	ERR10612221	2020	Switzerland	Food	Poultry	II	SL121	CT12020	IIa	121	CC121	49	7	2.5
DTU_2022_1016028_1_SI_N20_2263_S60	DTU_2022_1016028_1_SI_N20_2263_R1_001	N20_2263	ERR10612236	2020	Switzerland	Food	Poultry	II	SL121	CT1208	IIa	121	CC121	49	7	2.5
S32_TCCTGAGC-CTATTAAG	S32_TCCTGAGC-CTATTAAG_R1_001	N11-2554	ERR10549593	2011	Switzerland	Food	Meat and meat products	II	SL403	CT12768	IIa	403	CC403	36	48	0.63	0.4
17014154-03_S14	17014154-03_S14_L001_R1_001	17014154-03	ERS4774058 (SAMEA7006229)	2017	Denmark	Food		II	SL8	CT769	IIa	8	CC8	81	9	0.63
17031500-03_S22	17031500-03_S22_L001_R1_001	17031500-03	ERS4774043 (SAMEA7006214)	2017	Denmark	Food		II	SL14	CT4947	IIa	14	CC14	52	31_52	0.31
17040964-1_S19	17040964-1_S19_L001_R1_001	17040964-01	ERS4774067 (SAMEA7006238)	2017	Denmark	Food		I	SL6	CT443	IVb	6	CC6	9	1	0.63
17042760-01_S24	17042760-01_S24_L001_R1_001	17042760-01	ERS4774041 (SAMEA7006212)	2017	Denmark	Food		II	SL121	CT909	IIa	121	CC121	5	7	2.5
DTU_2022_1015859_1_SI_CDL67	DTU_2022_1015859_1_SI_CDL67_R1_001	CDL67	ERR10549321	Unknown	Unknown	Food	Food	II	SL121	CT1195	IIa	121	CC121	49	7	2.5
DTU_2022_1015913_1_SI_4392	DTU_2022_1015913_1_SI_4392_R1_001	4392	ERR10549274	2004	Unknown	Food	Food	II	SL121	CT12027	IIa	121	CC121	5	7	2.5
DTU_2022_1015918_1_SI_6714	DTU_2022_1015918_1_SI_6714_R1_001	6714	ERR10549280	2013	Unknown	Production environment	Food	II	SL121	CT12285	IIa	121	CC121	5	7	2.5
DTU_2022_1015919_1_SI_6728	DTU_2022_1015919_1_SI_6728_R1_001	6728	ERR10549292	2013	Unknown	Production environment	Food	II	SL121	CT12024	IIa	121	CC121	5	7	2.5
DTU_2022_1015926_1_SI_7023	DTU_2022_1015926_1_SI_7023_R1_001	7023	ERR10549283	2013	Unknown	Food	Production environment	II	SL121	CT12286	IIa	121	CC121	5	7	2.5
DTU_2022_1015930_1_SI_7064	DTU_2022_1015930_1_SI_7064_R1_001	7064	ERR10549284	2014	Unknown	Production environment	Food	II	SL121	CT12024	IIa	121	CC121	5	7	2.5
DTU_2022_1015931_1_SI_7079	DTU_2022_1015931_1_SI_7079_R1_001	7079	ERR10549287	2014	Unknown	Food	Natural environment	II	SL121	CT903	IIa	121	CC121	49	7	2.5
DTU_2022_1015933_1_SI_7185	DTU_2022_1015933_1_SI_7185_R1_001	7185	ERR10549297	2014	Unknown	Production environment	Food	II	SL121	CT12048	IIa	121	CC121	5	7	2.5
DTU_2022_1015937_1_SI_7301	DTU_2022_1015937_1_SI_7301_R1_001	7301	ERR10549281	2014	Unknown	Food	Production environment	II	SL121	CT12029	IIa	121	CC121	5	7	2.5
DTU_2022_1015940_1_SI_7478	DTU_2022_1015940_1_SI_7478_R1_001	7478	ERR10549305	2014	Unknown	Food	Production environment	II	SL121	CT12030	IIa	121	CC121	5	7	2.5
DTU_2022_1015943_1_SI_7587	DTU_2022_1015943_1_SI_7587_R1_001	7587	ERR10549282	2014	Unknown	Production environment	Food	II	SL121	CT12029	IIa	121	CC121	5	7	2.5
DTU_2022_1015941_1_SI_7534	DTU_2022_1015941_1_SI_7534_R1_001	7534	ERR10549319	2014	Unknown	Food	Food	II	SL121	CT12028	IIa	121	CC121	5	7	2.5
DTU_2022_1015948_1_SI_7630	DTU_2022_1015948_1_SI_7630_R1_001	7630	ERR10549273	2015	Unknown	Food	Food	II	SL121	CT12029	IIa	121	CC121	5	7	2.5
DTU_2022_1015951_1_SI_7812	DTU_2022_1015951_1_SI_7812_R1_001	7812	ERR10549275	2015	Unknown	Production environment	Production environment	II	SL121	CT12047	IIa	121	CC121	5	7	2.5
DTU_2022_1015831_1_SI_AU2566	DTU_2022_1015831_1_SI_AU2566_R1_001	AU2566	ERR10549374	Unknown	Unknown	Production environment	Production environment	II	SL121	CT12027	IIa	121	CC121	5	7	2.5
DTU_2022_1015832_1_SI_AU4423	DTU_2022_1015832_1_SI_AU4423_R1_001	AU4423	ERR10549298	Unknown	Unknown	Food	Food	II	SL121	CT12027	IIa	121	CC121	5	7	2.5
DTU_2022_1015856_1_SI_CDL64	DTU_2022_1015856_1_SI_CDL64_R1_001	CDL64	ERR10549413	Unknown	Unknown	Food	Food	II	SL121	CT12023	IIa	121	CC121	5	7	2.5
DTU_2022_1015868_1_SI_CDL78	DTU_2022_1015868_1_SI_CDL78_R1_001	CDL78	ERR10549340	Unknown	Unknown	Food	Food	II	SL121	CT7846	IIa	121	CC121	5	7	2.5
DTU_2022_1015874_1_SI_F18	DTU_2022_1015874_1_SI_F18_R1_001	F18	ERR10549352	Unknown	Unknown	Food	smoked salmon	II	SL121	CT910	IIa	121	CC121	5	7	2.5
DTU_2022_1015875_1_SI_F19	DTU_2022_1015875_1_SI_F19_R1_001	F19	ERR10549347	Unknown	Unknown	Food	smoked trout	II	SL121	CT10137	IIa	121	CC121	5	7	2.5
DTU_2022_1015876_1_SI_IR6179	DTU_2022_1015876_1_SI_IR6179_R1_001	IR6179	ERR10549357	Unknown	Unknown	Food	cheese	II	SL121	CT10125	IIa	121	CC121	5	7	2.5
DTU_2022_1015877_1_SI_N22_2	DTU_2022_1015877_1_SI_N22_2_R1_001	N22_2	ERR10549348	Unknown	Unknown	Production environment	floor	II	SL121	CT12033	IIa	121	CC121	5	7	2.5
DTU_2022_1015900_1_SI_P02_001	DTU_2022_1015900_1_SI_P02_001_R1_001	P02_001	ERR10549295	2013	Unknown	Food	Falafel powder	II	SL121	CT5449	IIa	121	CC121	49	7	0.63
17046593-1_S20	17046593-1_S20_L001_R1_001	17046593-1	ERS4774044 (SAMEA7006215)	2017	Denmark	Food		II	SL121	CT9545	IIa	121	CC121	5	7	2.5
DTU_2022_1015341_1_SI_SK90_S59	DTU_2022_1016836_1_SI_SK90_R1_001	SK90	ERR10618400	2004	USA	Production environment	Processing Plant, NC	II	SL121	CT11168	IIa	121	CC121	49	7	0.63
ERR4648160	ERR4648160_1	LV0665	ERR4648160	2016	Czech Republic	Food	Meat product	II	SL124	CT12660	IIa	124	CC124	66	221	0.31	0.2
DTU_2022_1016200_1_SI_L286_S40	DTU_2022_1016200_1_SI_L286_R1_001	L286	ERR10549712	2011	Slovenia	Food	Cooked prawn	II	SL124	CT1064	IIa	124	CC124	66	221	0.31
DTU_2022_1016764_1_SI_OLM115_S46	DTU_2022_1016764_1_SI_OLM115_R1_001	OLM115	ERR10549420	1955	USA	Human	Clinical, infant, Nova Scotia, CA	I	SL1258	CT11988	IVb	1258	CC1258	82	477	0.63
DTU_2022_1016765_1_SI_OLM116_S47	DTU_2022_1016765_1_SI_OLM116_R1_001	OLM116	ERR10549393	1956	USA	Human	Clinical, infant, Nova Scotia, CA	I	SL1258	CT11988	IVb	1258	CC1258	82	477	0.63
DTU_2022_1016754_1_SI_OLM80_S36	DTU_2022_1016754_1_SI_OLM80_R1_001	OLM80	ERR10549371	1954	USA	Human	Clinical, human, Ontario, CA	I	SL1258	CT11988	IVb	1258	CC1258	82	477	0.63
DTU_2022_1015823_1_SI_5089	DTU_2022_1015823_1_SI_5089_R1_001	5089	ERR10550000	1986	Austria	Food	Food	II	SL91	CT678	IIa	91	CC14	70	36	0.31
17050331-4_S35	17050331-4_S35_L001_R1_001	17050331-04	ERS4774039 (SAMEA7006210)	2017	Denmark	Food		II	SL8	CT750	IIa	8	CC8	4	9	0.31
17050588-5_S36	17050588-5_S36_L001_R1_001	17050588-05	ERS4774040 (SAMEA7006211)	2017	Denmark	Food		II	SL451	CT799	IIa	451	CC11	51	19	0.63
DTU_2022_1016664_1_SI_1698_S105	DTU_2022_1016664_1_SI_1698_R1_001	1698	ERR10611886	Unknown	Canada	Food	Semi-soft pasteurized cheese (food)	II	SL14	CT2563	IIa	14	CC14	52	31_52	0.31
DTU_2022_1016665_1_SI_1707_S106	DTU_2022_1016665_1_SI_1707_R1_001	1707	ERR10611900	Unknown	Canada	Food	Semi-soft pasteurized cheese (food)	II	SL14	CT2563	IIa	14	CC14	52	31_52	0.31
17059008-01_S23	17059008-01_S23_L001_R1_001	17059008-01	ERS4774056 (SAMEA7006227)	2017	Denmark	Food		II	SL121	CT9789	IIa	121	CC121	5	7	2.5
ERR4648197	ERR4648197_1	LV0682	ERR4648197	2016	Czech Republic	Food	Dairy product	II	SL14	CT12777	IIa	14	CC14	52	31_52	0.31	0.2
ERR1432970	ERR1432970_1	4549	ERR1432970	1998	Denmark	Human	Human clinical, 65 y F	II	SL14	CT12774	IIa	14	CC14	52	31_52	0.63
ERR1432973	ERR1432973_1	7282	ERR1432973	1998	Denmark	Food	Shrimps	II	SL14	CT12773	IIa	14	CC14	52	31_52	0.63
17059009-01_S24	17059009-01_S24_L001_R1_001	17059009-01	ERS4774066 (SAMEA7006237)	2017	Denmark	Food		II	SL121	CT9789	IIa	121	CC121	5	7	2.5
DTU_2022_1016684_1_SI_1135_13_S125	DTU_2022_1016684_1_SI_1135_13_R1_001	1135_13	ERR10611861	Unknown	Denmark	Unknown		II	SL14	CT12283	IIa	14	CC14	52	31_52	0.31
DTU_2022_1015342_1_SI_179b1_S60	DTU_2022_1015342_1_SI_179b1_R1_001	179b1	ERR10109405	2004	USA	Production environment		II	SL89	CT11176	IIa	391	CC89	125	200	2.5		0.63
DTU_2022_1015305_1_SI_18_a4_S23	DTU_2022_1015305_1_SI_18_a4_R1_001	18_a4	ERR10109408	2003	USA	Production environment		II	SL89	CT11176	IIa	391	CC89	46	200	0.63		0.16
DTU_2022_1015283_1_SI_18_2b_S2	DTU_2022_1015283_1_SI_18_2b_R1_001	18_2b	ERR10109407	2003	USA	Production environment		I	SL554	CT11174	IVb-v1	554	CC554	89	26	0.63		0.16
18-LI00545-0_S7	18-LI00545-0_S7_L001_R1_001	18-LI00545-0	SRS17866380	2018	Germany	Production environment	Food processing environment	II	SL8	CT750	IIa	8	CC8	4	9	0.63
18-LI00547-0_S9	18-LI00547-0_S9_L001_R1_001	18-LI00547-0	SRS17866389	2018	Germany	Production environment	Food processing environment	I	SL1	CT2970	IVb	1	CC1	98	2	0.63
DTU_2022_1016695_1_SI_1978_13_S136	DTU_2022_1016695_1_SI_1978_13_R1_001	1978_13	ERR10611872	Unknown	Denmark	Unknown		II	SL14	CT12283	IIa	14	CC14	93	31_52	0.63
ERR1432984	ERR1432984_1	La22	ERR1432984	1995	Denmark	Food	FP Salmon	II	SL14	CT958	IIa	14	CC14	52	31_52	0.63
DTU_2022_1015434_1_SI_6235_S153	DTU_2022_1015434_1_SI_6235_R1_001	6235	ERR10549961	2012	Germany	Animal		II	SL21	CT12228	IIa	21	CC21	11	219	0.63
DTU_2022_1015595_1_SI_100	DTU_2022_1015595_1_SI_100_R1_001	100	ERR10549876	2017	Italy	Food	SALAME	II	SL14	CT12016	IIa	14	CC14	52	31_52	0.31
18-LI00615-0_S16	18-LI00615-0_S16_L001_R1_001	18-LI00615-0	SRS17866394	2018	Germany	Production environment	Food processing environment	I	SL3	CT12633	IIb	3	CC3	3	8	0.63
18-LI00617-0_S18	18-LI00617-0_S18_L001_R1_001	18-LI00617-0	SRS17866399	2018	Germany	Production environment	Food processing environment	II	SL475	CT8017	IIa	504	CC475	45	50	0.63
18-LI01016-0_S27	18-LI01016-0_S27_L001_R1_001	18-LI01016-0	SRS17866383	2018	Germany	Production environment	Food processing environment	II	SL9	CT4331	IIc	9	CC9	12	3	0.63
18008535-2_S36	18008535-2_S36_L001_R1_001	18008535-2	ERS4774022 (SAMEA7006193)	2018	Denmark	Food		II	SL37	CT9782	IIa	37	CC37	6	14	0.31
18010875-02_S36	18010875-02_S36_L001_R1_001	18010875-02	ERS4774065 (SAMEA7006236)	2018	Denmark	Food		I	SL6	CT9779	IVb	6	CC6	9	1	0.31
18012633-01_S37	18012633-01_S37_L001_R1_001	18012633-01	ERS4774072 (SAMEA7006243)	2018	Denmark	Food		I	SL6	CT9779	IVb	6	CC6	9	1	0.31
18012719-01_S38	18012719-01_S38_L001_R1_001	18012719-01	ERS4774071 (SAMEA7006242)	2018	Denmark	Food		I	SL6	CT9779	IVb	6	CC6	9	1	0.63
DTU_2022_1015699_1_SI_MF7075	DTU_2022_1015699_1_SI_MF7075_R1_001	MF7075	ERR10612070	2018	Norway	Production environment	Meat processing environment	II	SL14	CT9904	IIa	14	CC14	52	31_52	0.31
DTU_2022_1015701_1_SI_MF7085	DTU_2022_1015701_1_SI_MF7085_R1_001	MF7085	ERR10612112	2018	Norway	Production environment	Salmon processing environment	II	SL14	CT9904	IIa	14	CC14	52	31_52	0.31
DTU_2022_1015704_1_SI_MF7327	DTU_2022_1015704_1_SI_MF7327_R1_001	MF7327	ERR10612074	2017	Norway	Production environment	Meat processing environment	II	SL92	CT12234	IIa	91	CC14	7	36	0.63
18013657-03_S42	18013657-03_S42_L001_R1_001	18013657-03	ERS4774063 (SAMEA7006234)	2018	Denmark	Food		I	SL6	CT9779	IVb	6	CC6	9	1	0.31
18027196-1_S32	18027196-1_S32_L001_R1_001	18027196-01	ERS4774070 (SAMEA7006241)	2018	Denmark	Food		II	SL8	CT9553	IIa	8	CC8	81	9	0.31
18030019-05_S35	18030019-05_S35_L001_R1_001	18030019-05	ERS4774057 (SAMEA7006228)	2018	Denmark	Food		II	SL9	CT9778	IIc	9	CC9	12	3	0.31
18051585-02_S3	18051585-02_S3_L001_R1_001	18051585-02	ERS4774064 (SAMEA7006235)	2018	Denmark	Food		I	SL6	CT9779	IVb	6	CC6	9	1	0.31
S34_TCCTGAGC-GAGCCTTA	S34_TCCTGAGC-GAGCCTTA_R1_001	N12-0088	ERR10549630	2012	Switzerland	Food	Seafood	II	SL8	CT12206	IIa	8	CC8	4	9	0.63	0.4
DTU_2022_1016089_1_SI_N19_1773_S121	DTU_2022_1016089_1_SI_N19_1773_R1_001	N19_1773	ERR10612148	2019	Switzerland	Food	Poultry	II	SL475	CT941	IIa	504	CC475	45	50	2.5
S167_ACTGAGCG-GAGCCTTA	S167_ACTGAGCG-GAGCCTTA_R1_001	N12-0160	ERR10549595	2012	Switzerland	Food	Meat and meat products	I	SL2	CT12747	IVb	2	CC2	28	4	0.63	0.4
S35_TCCTGAGC-TTATGCGA	S35_TCCTGAGC-TTATGCGA_R1_001	N12-0275	ERR10549632	2012	Switzerland	Food	Milk and milk products	II	SL92	CT12766	IIa	1414	CC14	7	36	0.31	0.8
DTU_2022_1016108_1_SI_N19_3018_S140	DTU_2022_1016108_1_SI_N19_3018_R1_001	N19_3018	ERR10612197	2019	Switzerland	Food	Poultry	II	SL206	CT12265	IIa	206	CC14	118	31_52	0.63
DTU_2022_1015979_1_SI_N19_3134_S11	DTU_2022_1015979_1_SI_N19_3134_R1_001	N19_3134	ERR10612146	2019	Switzerland	Food	Seafood	II	SL206	CT12265	IIa	206	CC14	118	31_52	0.63
DTU_2022_1016122_1_SI_N20_0303_S154	DTU_2022_1016122_1_SI_N20_0303_R1_001	N20_0303	ERR10612154	2020	Switzerland	Food	Poultry	II	SL206	CT12265	IIa	206	CC14	118	31_52	0.63
DTU_2022_1016055_1_SI_N21_0299_S87	DTU_2022_1016055_1_SI_N21_0299_R1_001	N21_0299	ERR10612269	2021	Switzerland	Food	Meat	II	SL206	CT12265	IIa	206	CC14	118	31_52	0.63
DTU_2022_1015820_1_SI_2993	DTU_2022_1015820_1_SI_2993_R1_001	2993	ERR10549363	Unknown	Unknown	Animal	sheep	II	SL92	CT10906	IIa	91	CC14	70	36	0.31
DTU_2022_1015942_1_SI_7584	DTU_2022_1015942_1_SI_7584_R1_001	7584	ERR10549269	2014	Unknown	Food	Food	II	SL91	CT12186	IIa	3018	CC14	77	36	0.31
DTU_2022_1015833_1_SI_AU4898	DTU_2022_1015833_1_SI_AU4898_R1_001	AU4898	ERR10549337	Unknown	Unknown	Production environment	Production environment	II	SL14	CT12017	IIa	14	CC14	52	31_52	0.31
DTU_2022_1016721_1_SI_OLM26_S3	DTU_2022_1016721_1_SI_OLM26_R1_001	OLM26	ERR10549368	1938	USA	Animal	Hen, England	II	SL91	CT12184	IIa	545	CC14	70	36	0.63
DTU_2022_1016734_1_SI_OLM46_S16	DTU_2022_1016734_1_SI_OLM46_R1_001	OLM46	ERR10549361	1950	USA	Animal	Lemming, Arctic, CA	II	SL399	CT11692	IIa	2969	CC14	118	31_52	0.63
DTU_2022_1016744_1_SI_OLM67_S26	DTU_2022_1016744_1_SI_OLM67_R1_001	OLM67	ERR10549394	1953	USA	Animal	Chinchila, Ontario, CA	II	SL92	CT12235	IIa	91	CC14	70	36	0.63
DTU_2022_1016748_1_SI_OLM72_S30	DTU_2022_1016748_1_SI_OLM72_R1_001	OLM72	ERR10549373	1937	USA	Animal	Rat, Ontario, CA	II	SL92	CT12235	IIa	91	CC14	70	36	0.63
DTU_2022_1016749_1_SI_OLM73_S31	DTU_2022_1016749_1_SI_OLM73_R1_001	OLM73	ERR10549370	1953	USA	Animal	Fowl, Alberta, CA	II	SL91	CT12185	IIa	91	CC14	70	36	0.63
DTU_2022_1015314_1_SI_180A_S32	DTU_2022_1015314_1_SI_180A_R1_001	180A	ERR10109406	2004	USA	Production environment		II	SL89	CT11177	IIa	391	CC89	125	200	2.5		0.63
19-LI00047-0_S17	19-LI00047-0_S17_L001_R1_001	19-LI00047-0	SRS17866385	2019	Germany	Production environment	Food processing environment	II	SL9	CT12600	IIc	9	CC9	12	3	0.63
19-LI00048-0_S18	19-LI00048-0_S18_L001_R1_001	19-LI00048-0	SRS17866382	2019	Germany	Production environment	Food processing environment	I	SL4	CT12706	IVb	4	CC4	8	16_33	0.63
19-LI00312-0_S41	19-LI00312-0_S41_R1_001	19-LI00312-0	SRS17866388	2019	Germany	Production environment	Food processing environment	I	SL1	CT3981	IVb	1	CC1	98	2	0.31
19-LI00314-0_S43	19-LI00314-0_S43_R1_001	19-LI00314-0	SRS17866384	2019	Germany	Production environment	Food processing environment	I	SL6	CT12677	IVb	6	CC6	9	1	0.63
19-LI00317-0_S46	19-LI00317-0_S46_R1_001	19-LI00317-0	SRS17866386	2019	Germany	Production environment	Food processing environment	II	SL37	CT557	IIa	37	CC37	6	14	0.31
DTU_2022_1016673_1_SI_2_S114	DTU_2022_1016673_1_SI_2_R1_001	2_CAN	ERR10549906	1981	Canada	Food	Coleslaw (food)	II	SL155	CT12135	IIa	155	CC155	57	11	0.31
DTU_2022_1016674_1_SI_65_S115	DTU_2022_1016674_1_SI_65_R1_001	65_CAN	ERR10549832	Unknown	Canada	Food	Meat (food)	II	SL155	CT12134	IIa	155	CC155	44	11	0.31
ERR4648206	ERR4648206_1	LV1211	ERR4648206	2018	Czech Republic	Food	Dairy product	II	SL155	CT12670	IIa	155	CC155	44	11	0.63	0.4
ERR1432998	ERR1432998_1	O57	ERR1432998	1989	Denmark	Food	Gravad salmon	II	SL155	CT12672	IIa	372	CC155	44	11	2.5			+
19-LI00318-0_S47	19-LI00318-0_S47_R1_001	19-LI00318-0	SRS1786641	2019	Germany	Production environment	Food processing environment	I	SL3	CT12644	IIb	3	CC3	3	8	0.63
19-LI00480-0_S16	19-LI00480-0_S16_L001_R1_001	19-LI00480-0	SRS17866387	2019	Germany	Production environment	Food processing environment	II	SL427	CT12624	IIa	427	CC29	25	213	0.31
19-LI00542-0_S20	19-LI00542-0_S20_L001_R1_001	19-LI00542-0	SRS17866395	2019	Germany	Production environment	Food processing environment	I	SL1	CT12682	IVb	1	CC1	1	2	0.31
19-LI00784-0_S33	19-LI00784-0_S33_L001_R1_001	19-LI00784-0	SRS17866392	2019	Germany	Production environment	Food processing environment	II	SL200	CT12722	IIa	200	CC200	75	234	0.31
19-LI01081-0_S8	19-LI01081-0_S8_L001_R1_001	19-LI01081-0	SRS17866391	2019	Germany	Production environment	Food processing environment	I	SL3	CT12631	IIb	3	CC3	102	8	0.63
19-LI01398-0_S5	19-LI01398-0_S5_R1_001	19-LI01398-0	SRS17866421	2019	Germany	Production environment	Food processing environment	I	SL3	CT12636	IIb	3	CC3	3	8	0.63
DTU_2022_1015470_1_SI_19_S189	DTU_2022_1015470_1_SI_19_R1_001	19	ERR10549919	2019	Italy	Food	HAM	II	SL155	CT2604	IIa	155	CC155	44	11	0.31
DTU_2022_1015551_1_SI_56	DTU_2022_1015551_1_SI_56_R1_001	56	ERR10549860	2014	Italy	Food	SALSICCIA (DRIED SAUSAGE)	II	SL155	CT12291	IIa	155	CC155	44	11	0.63
19-LI01446-0_S54	19-LI01446-0_S54_R1_001	19-LI01446-0	SRS17866396	2019	Germany	Production environment	Food processing environment	I	n.d.	n.d.	IVb	1	CC1	1	2	0.63
19-LI01447-0_S55	19-LI01447-0_S55_R1_001	19-LI01447-0	SRS17866401	2019	Germany	Production environment	Food processing environment	I	SL2	CT12748	IVb	2	CC2	28	4	0.31
19-LI01448-0_S56	19-LI01448-0_S56_R1_001	19-LI01448-0	SRS17866402	2019	Germany	Production environment	Food processing environment	I	SL1	CT12689	IVb	1	CC1	98	2	0.31
19-LI01449-0_S57	19-LI01449-0_S57_R1_001	19-LI01449-0	SRS17866397	2019	Germany	Production environment	Food processing environment	I	SL2	CT12741	IVb	2	CC2	28	4	0.31
DTU_2022_1016195_1_SI_L252_S35	DTU_2022_1016195_1_SI_L252_R1_001	L252	ERR10549789	2011	Slovenia	Food	Marinated salmon	II	SL155	CT842	IIa	155	CC155	44	11	0.31
S109_ACTCGCTA-AAGGCTAT	S109_ACTCGCTA-AAGGCTAT_R1_001.fa	N12-0367	ERR10549633	2012	Switzerland	Human	Human	II	SL121	CT903	IIa	121	CC121	49	7	2.5	0.8
DTU_2022_1015817_1_SI_2823	DTU_2022_1015817_1_SI_2823_R1_001	2823	ERR10549346	Unknown	Unknown	Animal	blood sheep	II	SL155	CT846	IIa	155	CC155	44	11	0.31
DTU_2022_1015857_1_SI_CDL65	DTU_2022_1015857_1_SI_CDL65_R1_001	CDL65	ERR10549342	Unknown	Unknown	Food	Food	II	SL155	CT12137	IIa	155	CC155	44	11	0.31
DTU_2022_1015861_1_SI_CDL69	DTU_2022_1015861_1_SI_CDL69_R1_001	CDL69	ERR10549406	Unknown	Unknown	Food	Food	II	SL155	CT841	IIa	155	CC155	126	11	2.5
19-LI01459-0_S61	19-LI01459-0_S61_R1_001	19-LI01459-0	SRS17866400	2019	Germany	Production environment	Food processing environment	I	SL2	CT12743	IVb	3	CC3	28	4	0.63
19-LI01466-0_S68	19-LI01466-0_S68_R1_001	19-LI01466-0	SRS17866398	2019	Germany	Production environment	Food processing environment	II	SL9	CT2003	IIc	9	CC9	12	3	0.31
DTU_2022_1016731_1_SI_OLM42_S13	DTU_2022_1016731_1_SI_OLM42_R1_001	OLM42	ERR10549355	1948	USA	Human	Clinical, human, Australia	II	SL155	CT12136	IIa	155	CC155	44	11	0.63
DTU_2022_1016735_1_SI_OLM51_S17	DTU_2022_1016735_1_SI_OLM51_R1_001	OLM51	ERR10549359	1948	USA	Human	Clinical, human, Canada	II	SL155	CT12136	IIa	155	CC155	44	11	0.63
MF1341_S2	MF1341_S2_L001_R1_001	MF1341	SRR13588425	Unknown	Norway	Production environment	Meat processing environment	II	SL177	CT12626	IIa	177	CC177	33	241	0.63
DTU_2022_1015653_1_SI_MF2187	DTU_2022_1015653_1_SI_MF2187_R1_001	MF2187	ERR10612030	2002	Norway	Production environment	meat processing environment	II	SL177	CT12143	IIa	177	CC177	33	241	0.31
DTU_2022_1015303_2_SI_192b1_S11	DTU_2022_1015303_2_SI_192b1_R1_001	192b-1	ERR10109410	2004	USA	Production environment		I	SL5	CT134	IIb	820	CC5	10	5	2.5		0.63
DTU_2022_1015453_1_SI_2_S172	DTU_2022_1015453_1_SI_2_R1_001	2_ITA	ERR10549977	2020	Italy	Food	PANCETTA	II	SL9	CT12097	IIc	9	CC9	12	3	0.63
20-LI00099-0_S90	20-LI00099-0_S90_R1_001	20-LI00099-0	SRS17866409	2019	Germany	Production environment	Food processing environment	II	SL155	CT12669	IIa	155	CC155	44	11	0.31
DTU_2022_1016179_1_SI_L1924_S19	DTU_2022_1016179_1_SI_L1924_R1_001	L1924	ERR10549788	2019	Slovenia	Food		II	SL177	CT12142	IIa	177	CC177	33	241	0.63
S38_GGACTCCT-CCTAGAGT	S38_GGACTCCT-CCTAGAGT_R1_001	N12-0373	ERR10549686	2012	Switzerland	Food	Seafood	II	SL475	CT12761	IIa	504	CC475	45	50	0.63	0.4
DTU_2022_1015497_1_SI_Lm139	DTU_2022_1015497_1_SI_Lm139_R1_001	Lm139	ERR10549461	1994	USA	Food	Ground Beef/store A	II	SL271	CT12266	IIa	271	CC177	76	849	0.63		0.16
DTU_2022_1015498_1_SI_Lm141	DTU_2022_1015498_1_SI_Lm141_R1_001	Lm141	ERR10549496	1994	USA	Food	Ground Beef/store A	II	SL271	CT12266	IIa	271	CC177	76	849	0.63		0.16
DTU_2022_1016678_1_SI_2436_S119	DTU_2022_1016678_1_SI_2436_R1_001	2436	ERR10611878	Unknown	Canada	Food	Raw milk used to make Roquefort cheese	II	SL18	CT12219	IIa	18	CC18	21	51	0.31
ERR4648158	ERR4648158_1	LV0663	ERR4648158	2016	Czech Republic	Food	Meat product	II	SL18	CT12729	IIa	18	CC18	21	51	0.31	0.2
DTU_2022_1015438_1_SI_6272_S157	DTU_2022_1015438_1_SI_6272_R1_001	6272	ERR10549936	2012	Germany	Animal		II	SL21	CT12229	IIa	21	CC21	11	219	0.63
20-LI00340-0_S4	20-LI00340-0_S4_R1_001	20-LI00340-0	SRS17866413	2020	Germany	Production environment	Food processing environment	I	SL3	CT12637	IIb	3	CC3	3	8	0.31
20-LI00346-0_S10	20-LI00346-0_S10_R1_001	20-LI00346-0	SRS17866410	2020	Germany	Production environment	Food processing environment	II	SL8	CT750	IIa	8	CC8	4	9	0.31
DTU_2022_1015468_1_SI_17_S187	DTU_2022_1015468_1_SI_17_R1_001	17	ERR10549909	2018	Italy	Food	HAMBURGER	II	SL18	CT12225	IIa	18	CC18	21	51	0.63
DTU_2022_1015593_2_SI_98_S174	DTU_2022_1015593_2_SI_98_R1_001	98	ERR10611975	2017	Italy	Food	MOZZARELLA	II	SL18	CT12221	IIa	3015	CC18	21	51	0.31
DTU_2022_1015596_1_SI_101	DTU_2022_1015596_1_SI_101_R1_001	101	ERR10549869	2017	Italy	Food	MOZZARELLA	II	SL18	CT12221	IIa	3015	CC18	21	51	0.31
DTU_2022_1015663_1_SI_MF4252	DTU_2022_1015663_1_SI_MF4252_R1_001	MF4252	ERR10612087	2001	Norway	Production environment	salmon processing environment	II	SL18	CT10889	IIa	18	CC18	21	51	0.31
DTU_2022_1015665_1_SI_MF4266	DTU_2022_1015665_1_SI_MF4266_R1_001	MF4266	ERR10612081	2001	Norway	Production environment	salmon processing environment	II	SL18	CT10889	IIa	18	CC18	21	51	0.63
DTU_2022_1015667_1_SI_MF4275	DTU_2022_1015667_1_SI_MF4275_R1_001	MF4275	ERR10612073	2001	Norway	Production environment	salmon processing environment	II	SL18	CT10889	IIa	18	CC18	21	51	0.31
DTU_2022_1015668_1_SI_MF4282	DTU_2022_1015668_1_SI_MF4282_R1_001	MF4282	ERR10612082	2001	Norway	Production environment	salmon processing environment	II	SL18	CT10889	IIa	18	CC18	21	51	0.63
DTU_2022_1015669_1_SI_MF4284	DTU_2022_1015669_1_SI_MF4284_R1_001	MF4284	ERR10612052	2001	Norway	Production environment	salmon processing environment	II	SL18	CT10889	IIa	18	CC18	21	51	0.63
DTU_2022_1015670_1_SI_MF4289	DTU_2022_1015670_1_SI_MF4289_R1_001	MF4289	ERR10612062	2001	Norway	Production environment	salmon processing environment	II	SL18	CT10889	IIa	18	CC18	21	51	0.63
DTU_2022_1015671_1_SI_MF4295	DTU_2022_1015671_1_SI_MF4295_R1_001	MF4295	ERR10612084	2001	Norway	Production environment	salmon processing environment	II	SL18	CT10889	IIa	18	CC18	21	51	0.31
DTU_2022_1015673_1_SI_MF4309	DTU_2022_1015673_1_SI_MF4309_R1_001	MF4309	ERR10612086	2001	Norway	Production environment	salmon processing environment	II	SL18	CT10889	IIa	18	CC18	21	51	0.31
DTU_2022_1015676_1_SI_MF4341	DTU_2022_1015676_1_SI_MF4341_R1_001	MF4341	ERR10612075	2001	Norway	Production environment	salmon processing environment	II	SL18	CT10889	IIa	18	CC18	21	51	0.63
DTU_2022_1015677_1_SI_MF4345	DTU_2022_1015677_1_SI_MF4345_R1_001	MF4345	ERR10612071	2001	Norway	Production environment	salmon processing environment	II	SL18	CT649	IIa	18	CC18	21	51	0.63
DTU_2022_1015681_1_SI_MF4548	DTU_2022_1015681_1_SI_MF4548_R1_001	MF4548	ERR10612053	2012	Norway	Production environment	meat processing environment	II	SL18	CT12218	IIa	18	CC18	21	51	0.31
DTU_2022_1015682_1_SI_MF4592	DTU_2022_1015682_1_SI_MF4592_R1_001	MF4592	ERR10612083	2012	Norway	Production environment	salmon processing environment	II	SL18	CT649	IIa	18	CC18	21	51	0.31
DTU_2022_1015686_1_SI_MF5190	DTU_2022_1015686_1_SI_MF5190_R1_001	MF5190	ERR10612106	2013	Norway	Production environment	salmon processing environment	II	SL18	CT649	IIa	18	CC18	21	51	0.63
DTU_2022_1015688_1_SI_MF5241	DTU_2022_1015688_1_SI_MF5241_R1_001	MF5241	ERR10612103	2013	Norway	Production environment	salmon processing environment	II	SL18	CT12215	IIa	18	CC18	21	51	0.31
DTU_2022_1015694_1_SI_MF5636	DTU_2022_1015694_1_SI_MF5636_R1_001	MF5636	ERR10612068	2014	Norway	Production environment	meat processing environment	II	SL18	CT12223	IIa	18	CC18	21	51	0.63
DTU_2022_1016895_1_SI_MF5651_S177	DTU_2022_1016895_1_SI_MF5651_R1_001	MF5651	ERR10549839	2014	Norway	Production environment	Meat processing environment	II	SL18	CT12220	IIa	18	CC18	21	51	0.63
DTU_2022_1016101_1_SI_N19_2882_S133	DTU_2022_1016101_1_SI_N19_2882_R1_001	N19_2882	ERR10612168	2019	Switzerland	Food	Meat	II	SL18	CT12217	IIa	18	CC18	21	51	0.31
DTU_2022_1016012_1_SI_N20_1515_S44	DTU_2022_1016012_1_SI_N20_1515_R1_001	N20_1515	ERR10612243	2020	Switzerland	Food	Meat	II	SL18	CT12224	IIa	18	CC18	21	51	0.63
20-LI00400-0_S37	20-LI00400-0_S37_R1_001	20-LI00400-0	SRS17866412	2020	Germany	Production environment	Food processing environment	II	SL403	CT12767	IIa	403	CC403	36	48	0.63
DTU_2022_1015848_1_SI_CDL175	DTU_2022_1015848_1_SI_CDL175_R1_001	CDL175	ERR10549444	Unknown	Unknown	Food	Food	II	SL18	CT12216	IIa	18	CC18	21	51	0.31
20-LI00463-0_S56	20-LI00463-0_S56_R1_001	20-LI00463-0	SRS17866411	2020	Germany	Production environment	Food processing environment	I	SL1	CT2970	unknown	1	CC1	98	2	0.63
DTU_2022_1016832_1_SI_JJ50_S114	DTU_2022_1016832_1_SI_JJ50_R1_001	JJ50	ERR10616653	2021	USA	Natural environment	Duke Lemur Center	I	SL382	CT2424	IVb-v1	382	CC183	62	212	0.63
ERR4648211	ERR4648211_1	LV0620	ERR4648211	2016	Czech Republic	Food	Fish product	II	SL398	low typeability	IIa	398	CC19	22	30	0.31	0.2
20-LI00476-0_S57	20-LI00476-0_S57_R1_001	20-LI00476-0	SRS17866415	2020	Germany	Production environment	Food processing environment	I	SL2	CT3808	IVb	2	CC2	28	4	0.63
DTU_2022_1016894_1_SI_MF5764_S176	DTU_2022_1016894_1_SI_MF5764_R1_001	MF5764	ERR10549842	2014	Norway	Production environment	Meat processing environment	II	SL398	CT12214	IIa	398	CC19	22	30	2.5			+
20-LI00496-0_S52	20-LI00496-0_S52_R1_001	20-LI00496-0	SRS17866418	2020	Germany	Production environment	Food processing environment	II	SL312	CT12661	IIa	31	CC31	74	13	2.5
20-LI00667-0_S4	20-LI00667-0_S4_L001_R1_001	20-LI00667-0	SRS17866420	2020	Germany	Production environment	Food processing environment	I	SL4	CT12705	IVb	4	CC4	8	16_33	0.63
20-LI00704-0_S13	20-LI00704-0_S13_R1_001	20-LI00704-0	SRS17866417	2020	Germany	Production environment	Food processing environment	II	SL291	CT12753	IIa	29	CC29	25	213	0.63
20-LI00705-0_S14	20-LI00705-0_S14_R1_001	20-LI00705-0	SRS17866419	2020	Germany	Production environment	Food processing environment	II	SL155	CT12669	IIa	155	CC155	44	11	0.63
L1485	L1485_1	L1485	ERR10549934	2019	Slovenia	Food	RTE meat	II	SL398	CT12769	IIa	398	CC19	22	30	0.31
DTU_2022_1016098_1_SI_N19_2731_S130	DTU_2022_1016098_1_SI_N19_2731_R1_001	N19_2731	ERR10612189	2019	Switzerland	Food	Poultry	II	SL398	CT12213	IIa	398	CC19	22	30	0.31
DTU_2022_1016100_1_SI_N19_2881_S132	DTU_2022_1016100_1_SI_N19_2881_R1_001	N19_2881	ERR10612190	2019	Switzerland	Food	Poultry	II	SL398	CT12213	IIa	398	CC19	22	30	0.31
DTU_2022_1016104_1_SI_N19_2918_S136	DTU_2022_1016104_1_SI_N19_2918_R1_001	N19_2918	ERR10612163	2019	Switzerland	Food	Poultry	II	SL398	CT12213	IIa	398	CC19	22	30	0.31
S42_GGACTCCT-GAGCCTTA	S42_GGACTCCT-GAGCCTTA_R1_001	N12-0494	ERR10549600	2012	Switzerland	Food	Meat and meat products	II	SL121	CT12025	IIa	121	CC121	5	7	2.5	0.8
DTU_2022_1016126_1_SI_N20_0415_S158	DTU_2022_1016126_1_SI_N20_0415_R1_001	N20_0415	ERR10612202	2020	Switzerland	Food	Poultry	II	SL398	CT12213	IIa	398	CC19	22	30	0.31
DTU_2022_1015987_1_SI_N20_0680_S19	DTU_2022_1015987_1_SI_N20_0680_R1_001	N20_0680	ERR10612213	2020	Switzerland	Food	Poultry	II	SL398	CT12213	IIa	398	CC19	22	30	0.31
DTU_2022_1015991_1_SI_N20_0797_S23	DTU_2022_1015991_1_SI_N20_0797_R1_001	N20_0797	ERR10612211	2020	Switzerland	Food	Poultry	II	SL398	CT12213	IIa	398	CC19	22	30	0.31
S43_GGACTCCT-TTATGCGA	S43_GGACTCCT-TTATGCGA_R1_001	N12-0561	ERR10549673	2012	Switzerland	Production environment	Food processing environment	II	SL26	CT5215	IIa	26	CC26	80	49	0.63	0.4
DTU_2022_1016011_1_SI_N20_1446_S43	DTU_2022_1016011_1_SI_N20_1446_R1_001	N20_1446	ERR10612219	2020	Switzerland	Food	Poultry	II	SL398	CT12213	IIa	398	CC19	22	30	0.31
20-LI00706-0_S15	20-LI00706-0_S15_R1_001	20-LI00706-0	SRS17866422	2020	Germany	Production environment	Food processing environment	II	SL9	CT12100	IIb	580	CC9	12	3	0.63
ERR4648168	ERR4648168_1	LV0908	ERR4648168	2016	Czech Republic	Food	Meat product	II	SL193	CT12628	IIa	193	CC193	88	24	0.31	0.2
20-LI00707-0_S16	20-LI00707-0_S16_R1_001	20-LI00707-0	SRS17866445	2020	Germany	Production environment	Food processing environment	II	SL37	CT12654	IIa	37	CC37	6	14	0.63
DTU_2022_1016692_1_SI_1792_13_S133	DTU_2022_1016692_1_SI_1792_13_R1_001	1792_13	ERR10611907	Unknown	Denmark	Unknown		II	SL193	CT9794	IIa	193	CC193	96	24	0.63
DTU_2022_1016698_1_SI_721_13_S139	DTU_2022_1016698_1_SI_721_13_R1_001	721_13	ERR10611990	Unknown	Denmark	Unknown		II	SL193	CT9794	IIa	193	CC193	96	24	0.63
DTU_2022_1016700_1_SI_725_13_S141	DTU_2022_1016700_1_SI_725_13_R1_001	725_13	ERR10611929	Unknown	Denmark	Unknown		II	SL193	CT9794	IIa	193	CC193	96	24	0.31
DTU_2022_1016701_1_SI_925_13_S142	DTU_2022_1016701_1_SI_925_13_R1_001	925_13	ERR10611932	Unknown	Denmark	Unknown		II	SL193	CT9794	IIa	193	CC193	96	24	0.31
DTU_2022_1015578_1_SI_83	DTU_2022_1015578_1_SI_83_R1_001	83	ERR10549856	2014	Italy	Food	COPPA	II	SL193	CT12115	IIa	996	CC193	88	24	0.31
DTU_2022_1016163_1_SI_L1908_S3	DTU_2022_1016163_1_SI_L1908_R1_001	L1908	ERR10549743	2018	Slovenia	Food		I	SL195	CT11993	IIb	195	CC195	50	248	0.31
20-LI00712-0_S21	20-LI00712-0_S21_R1_001	20-LI00712-0	SRS17866429	2020	Germany	Production environment	Food processing environment	II	SL8	CT750	IIa	8	CC8	4	9	0.31
DTU_2022_1015715_1_SI_MF7435	DTU_2022_1015715_1_SI_MF7435_R1_001	MF7435	ERR10612090	2019	Norway	Production environment	Salmon processing environment	II	SL199	CT12275	IIa	199	CC199	16	198	0.31
20-LI00829-0_S39	20-LI00829-0_S39_R1_001	20-LI00829-0	SRS17866424	2020	Germany	Production environment	Food processing environment	I	SL4	CT12704	IVb	4	CC4	8	16_33	0.63
S141_TACGCTGC-CTATTAAG	S141_TACGCTGC-CTATTAAG_R1_001	N12-0644	ERR10549663	2012	Switzerland	Food	Meat and meat products	II	SL9	CT1043	IIc	9	CC9	14	3	2.5	0.8
S45_TAGGCATG-TTCTAGCT	S45_TAGGCATG-TTCTAGCT_R1_001	N12-0677	ERR10549642	2012	Switzerland	Food	Meat and meat products	II	SL7	CT12710	IIa	752	CC7	29	6	0.63	0.4
DTU_2022_1015974_1_SI_6541_S6	DTU_2022_1015974_1_SI_6541_R1_001	6541	ERR10550016	2012	Austria	Food	Food	I	SL2	CT11946	IVb	2	CC2	28	4	0.31
20-LI00901-0_S74	20-LI00901-0_S74_R1_001	20-LI00901-0	SRS17866423	2020	Germany	Production environment	Food processing environment	II	SL291	CT1883	IIa	29	CC29	25	213	0.31
20-LI00948-0_S13	20-LI00948-0_S13_L001_R1_001	20-LI00948-0	SRS17866427	2020	Germany	Production environment	Food processing environment	I	SL3	CT12640	IIb	3	CC3	3	8	0.63
20-LI00950-0_S15	20-LI00950-0_S15_L001_R1_001	20-LI00950-0	SRS17866426	2020	Germany	Production environment	Food processing environment	I	SL3	CT12639	IIb	3	CC3	3	8	0.63
20-LI01052-0_S2	20-LI01052-0_S2_L001_R1_001	20-LI01052-0	SRS17866428	2020	Germany	Production environment	Food processing environment	II	SL155	CT12671	IIa	155	CC155	44	11	0.63
20-LI01102-0_S37	20-LI01102-0_S37_R1_001	20-LI01102-0	SRS17866431	2020	Germany	Production environment	Food processing environment	II	SL415	CT12620	IIa	394	CC415	18	199	0.63
DTU_2022_1016663_1_SI_318_S104	DTU_2022_1016663_1_SI_318_R1_001	318	ERR10611869	Unknown	Canada	Production environment	Dairy plant swab isolate (environmental)	I	SL2	CT11952	IVb	2	CC2	28	4	0.31
DTU_2022_1016675_1_SI_93_S116	DTU_2022_1016675_1_SI_93_R1_001	93-CAN	ERR10549895	Unknown	Canada	Food	Meat (food)	I	SL2	CT6400	IVb	2	CC2	28	4	0.31
DTU_2022_1016882_1_SI_LV0157_S164	DTU_2022_1016882_1_SI_LV0157_R1_001	LV0157	ERR10549983	2014	Czech Republic	Food	vegetables	I	SL2	CT11947	IVb	2	CC2	28	4	2.5	0.8		+
ERR4648152	ERR4648152_1	LV0450	ERR4648152	2014	Czech Republic	Food	Meat product	I	SL2	CT12746	IVb	2102	CC2	28	4	0.31	0.2
ERR4648220	ERR4648220_1	LV0627	ERR4648220	2016	Czech Republic	Food	Delicatessen	I	SL2	CT12749	IVb	2	CC2	28	4	0.31	0.2
ERR4648172	ERR4648172_1	LV1098	ERR4648172	2017	Czech Republic	Food	Meat product	I	SL2	CT12744	IVb	2	CC2	28	4	0.31	0.2
20-LI01131-0_S5	20-LI01131-0_S5_L001_R1_001	20-LI01131-0	SRS17866430	2020	Germany	Production environment	Food processing environment	II	SL121	CT6390	IIa	121	CC121	5	7	0.63
20-LI01270-0_S13	20-LI01270-0_S13_L001_R1_001	20-LI01270-0	SRS17866432	2020	Germany	Production environment	Food processing environment	II	SL155	CT850	IIa	155	CC155	44	11	0.63
DTU_2022_1015410_1_SI_85_S129	DTU_2022_1015410_1_SI_85_R1_001	85_DEU	ERR10549840	2005	Germany	Food		II	SL21	CT12232	IIa	21	CC21	11	219	0.63
20-LI01272-0_S15	20-LI01272-0_S15_L001_R1_001	20-LI01272-0	SRS17866433	2020	Germany	Production environment	Food processing environment	II	SL9	CT5176	IIa	9	CC9	12	3	0.63
20-LI01291-0_S19	20-LI01291-0_S19_R1_001	20-LI01291-0	SRS17866435	2020	Germany	Production environment	Food processing environment	I	SL3	CT12629	IIb	3	CC3	3	8	0.63
20-LI01531-0_S13	20-LI01531-0_S13_L001_R1_001	20-LI01531-0	SRS17866441	2020	Germany	Production environment	Food processing environment	I	SL3	CT12643	IIb	3	CC3	3	8	0.63
20-LI01651-0_S11	20-LI01651-0_S11_L001_R1_001	20-LI01651-0	SRS17866434	2020	Germany	Production environment	Food processing environment	II	SL121	CT12575	IIa	121	CC121	49	7	0.63
20-LI01875-0_S72	20-LI01875-0_S72_R1_001	20-LI01875-0	SRS17866436	2020	Germany	Production environment	Food processing environment	II	SL26	CT12789	IIa	26	CC26	80	49	0.63
2010-253_S17	2010-253_S17_L001_R1_001	2010-253	SRS17866403	2010	Germany	Production environment	Food processing environment	II	SL121	CT12042	IIa	121	CC121	5	7	2.5
2011-306_S21	2011-306_S21_L001_R1_001	2011-306	SRS17866405	2011	Germany	Production environment	Food processing environment	II	SL71	CT12797	IIa	7	CC7	19	6	0.31
2012-243_S30	2012-243_S30_L001_R1_001	2012-243	SRS17866407	2012	Germany	Production environment	Food processing environment	II	SL37	CT557	IIa	37	CC37	6	14	0.31
DTU_2022_1015458_1_SI_7_S177	DTU_2022_1015458_1_SI_7_R1_001	7	ERR10549937	2020	Italy	Food	MORTADELLA	I	SL2	CT375	IVb	145	CC2	28	4	0.63
DTU_2022_1015558_1_SI_63	DTU_2022_1015558_1_SI_63_R1_001	63	ERR10549822	2014	Italy	Food	SALAME	I	SL2	CT11927	IVb	2	CC2	28	4	0.63
DTU_2022_1015568_1_SI_73	DTU_2022_1015568_1_SI_73_R1_001	73	ERR10549847	2014	Italy	Food	PECORINO CHEESE	I	SL2	CT11953	IVb	2	CC2	28	4	0.63
DTU_2022_1015617_1_SI_122	DTU_2022_1015617_1_SI_122_R1_001	122	ERR10611890	2016	Italy	Food	SALSICCIA (DRIED SAUSAGE)	I	SL2	CT11926	IVb	2	CC2	28	4	2.5
DTU_2022_1015629_1_SI_MF1486	DTU_2022_1015629_1_SI_MF1486_R1_001	MF1486	ERR10612035	1996	Norway	Production environment	salmon processing environment	I	SL2	CT11936	IVb	2	CC2	28	4	0.63
DTU_2022_1015630_1_SI_MF1487	DTU_2022_1015630_1_SI_MF1487_R1_001	MF1487	ERR10612044	1996	Norway	Production environment	salmon processing environment	I	SL2	CT11936	IVb	2	CC2	28	4	0.63
DTU_2022_1015647_1_SI_MF2171	DTU_2022_1015647_1_SI_MF2171_R1_001	MF2171	ERR10612022	2002	Norway	Production environment	meat processing environment	I	SL2	CT11932	IVb	2	CC2	28	4	0.63
DTU_2022_1015684_1_SI_MF4990	DTU_2022_1015684_1_SI_MF4990_R1_001	MF4990	ERR10612102	2012	Norway	Production environment	meat processing environment	I	SL2	CT11944	IVb	2	CC2	2	4	2.5
2012-523_S5	2012-523_S5_L001_R1_001	2012-523	SRS17866404	2012	Germany	Production environment	Food processing environment	II	SL18	CT649	IIa	18	CC18	21	51	0.31
2012-8_S26	2012-8_S26_L001_R1_001	2012-8	SRS17866408	2011	Germany	Production environment	Food processing environment	II	SL18	CT12727	IIa	18	CC18	21	51	0.31
DTU_2022_1015289_1_SI_209C_S8	DTU_2022_1015289_1_SI_209C_R1_001	209C	ERR10109411	2004	USA	Production environment		II	SL155	CT818	IIa	155	CC155	44	11	2.5		0.63
DTU_2022_1015893_1_SI_LmRo15	DTU_2022_1015893_1_SI_LmRo15_R1_001	LmRo15	ERR10549812	2013	Romania	Food	Herring with spices	I	SL2	CT1769	IVb	2	CC2	28	4	0.31
DTU_2022_1016167_1_SI_L1912_S7	DTU_2022_1016167_1_SI_L1912_R1_001	L1912	ERR10549792	2019	Slovenia	Food		I	SL2	CT416	IVb	2	CC2	28	4	0.31
DTU_2022_1016169_1_SI_L1914_S9	DTU_2022_1016169_1_SI_L1914_R1_001	L1914	ERR10549753	2019	Slovenia	Production environment		I	SL2	CT11941	IVb	2	CC2	28	4	0.63
DTU_2022_1016242_1_SI_L712_S82	DTU_2022_1016242_1_SI_L712_R1_001	L712	ERR10549761	2014	Slovenia	Food	Dried sausage	I	SL2	CT10313	IVb	2	CC2	28	4	0.31
S47_TAGGCATG-GCGTAAGA	S47_TAGGCATG-GCGTAAGA_R1_001	N12-0796	ERR10549635	2012	Switzerland	Food	Meat and meat products	II	SL7	CT12710	IIa	7	CC7	29	6	0.63	0.4
S92_GCTCATGA-AAGGCTAT	S92_GCTCATGA-AAGGCTAT_R1_001	N12-0935	ERR10549643	2012	Switzerland	Human	Human	II	SL403	CT5352	IIa	403	CC403	36	48	2.5	1.6
DTU_2022_1016080_1_SI_N19_0757_S112	DTU_2022_1016080_1_SI_N19_0757_R1_001	N19_0757	ERR10612162	2019	Switzerland	Food	Seafood	I	SL2	CT6165	IVb	2	CC2	28	4	0.31
DTU_2022_1016020_1_SI_N20_2010_S52	DTU_2022_1016020_1_SI_N20_2010_R1_001	N20_2010	ERR10612223	2020	Switzerland	Food	Milk product	I	SL2	CT11950	IVb	2	CC2	28	4	0.63
DTU_2022_1016025_1_SI_N20_2124_S57	DTU_2022_1016025_1_SI_N20_2124_R1_001	N20_2124	ERR10612230	2020	Switzerland	Food	Meat	I	SL2	CT11951	IVb	2	CC2	28	4	0.31
S50_TAGGCATG-GAGCCTTA	S50_TAGGCATG-GAGCCTTA_R1_001	N12-0999	ERR10549581	2012	Switzerland	Production environment	Food processing environment	II	SL199	CT12601	IIa	230	CC199	83	198	0.31	0.4
S51_TAGGCATG-TTATGCGA	S51_TAGGCATG-TTATGCGA_R1_001	N12-1002	ERR10549583	2012	Switzerland	Food	Milk and milk products	II	SL199	CT12601	IIa	230	CC199	83	198	0.63	0.4
DTU_2022_1016058_1_SI_N21_0371_S90	DTU_2022_1016058_1_SI_N21_0371_R1_001	N21_0371	ERR10612273	2021	Switzerland	Food	Meat	I	SL2	CT11954	IVb	2	CC2	28	4	0.31
21-LI00529-0_S34	21-LI00529-0_S34_L001_R1_001	21-LI00529-0	SRS17866439	2021	Germany	Production environment	Food processing environment	I	SL3	CT12630	IIb	3	CC3	68	8	0.63
21-LI00531-0_S36	21-LI00531-0_S36_L001_R1_001	21-LI00531-0	SRS17866437	2021	Germany	Production environment	Food processing environment	II	SL155	CT12671	IIa	155	CC155	44	11	0.63
DTU_2022_1015910_2_SI_3516_S179	DTU_2022_1015910_2_SI_3516_R1_001	3516	ERR10616659	2001	Unknown	Food	Production environment	I	SL2	CT11933	IVb	2	CC2	28	4	0.31
DTU_2022_1015920_1_SI_6790	DTU_2022_1015920_1_SI_6790_R1_001	6790	ERR10549294	2013	Unknown	Production environment	Production environment	I	SL2	CT11943	IVb	2	CC2	28	4	1.25
DTU_2022_1015849_1_SI_CDL176	DTU_2022_1015849_1_SI_CDL176_R1_001	CDL176	ERR10549323	Unknown	Unknown	Food	Food	I	SL2	CT11942	IVb	2	CC2	28	4	0.31
DTU_2022_1015870_1_SI_CDL80	DTU_2022_1015870_1_SI_CDL80_R1_001	CDL80	ERR10549327	Unknown	Unknown	Food	Food	I	SL2	CT11928	IVb	2	CC2	28	4	0.31
DTU_2022_1015490_1_SI_Lm107	DTU_2022_1015490_1_SI_Lm107_R1_001	Lm107	ERR10549438	1994	USA	Feed	silage	I	SL2	CT375	IVb	145	CC2	28	4	0.63		0.08
DTU_2022_1016763_1_SI_OLM102_S45	DTU_2022_1016763_1_SI_OLM102_R1_001	OLM102	ERR10549391	1955	USA	Human	Clinical, infant, Nova Scotia, CA	I	SL2	CT11930	IVb	2	CC2	28	4	0.63
DTU_2022_1016766_1_SI_OLM117_S48	DTU_2022_1016766_1_SI_OLM117_R1_001	OLM117	ERR10549421	1956	USA	Human	Clinical, infant, Nova Scotia, CA	I	SL2	CT11939	IVb	2	CC2	28	4	0.63
DTU_2022_1016767_1_SI_OLM118_S49	DTU_2022_1016767_1_SI_OLM118_R1_001	OLM118	ERR10549400	1956	USA	Human	Clinical, human, Nova Scotia, CA	I	SL2	CT11934	IVb	2	CC2	28	4	0.63
DTU_2022_1016768_1_SI_OLM120_S50	DTU_2022_1016768_1_SI_OLM120_R1_001	OLM120	ERR10549396	1957	USA	Human	Clinical, infant, Ontario, CA	I	SL2	CT11929	IVb	2	CC2	28	4	0.63
DTU_2022_1016769_1_SI_OLM121_S51	DTU_2022_1016769_1_SI_OLM121_R1_001	OLM121	ERR10549434	1957	USA	Human	Clinical, human, Ontario, CA	I	SL2	CT11929	IVb	2	CC2	28	4	0.63
DTU_2022_1016771_1_SI_OLM124_S53	DTU_2022_1016771_1_SI_OLM124_R1_001	OLM124	ERR10549398	1958	USA	Human	Clinical, infant, Ontario, CA	I	SL2	CT11945	IVb	2	CC2	28	4	0.63
DTU_2022_1016772_1_SI_OLM127_S54	DTU_2022_1016772_1_SI_OLM127_R1_001	OLM127	ERR10549426	1959	USA	Animal	Hare, Newfoundland, Canada	I	SL2	CT11940	IVb	2	CC2	28	4	0.63
DTU_2022_1016777_1_SI_OLM138_S59	DTU_2022_1016777_1_SI_OLM138_R1_001	OLM138	ERR10549424	1961	USA	Human	Clinical, infant, Ontario, CA	I	SL2	CT11937	IVb	2	CC2	28	4	0.63
DTU_2022_1016782_1_SI_OLM144_S64	DTU_2022_1016782_1_SI_OLM144_R1_001	OLM144	ERR10549435	1961	USA	Human	Clinical, human, Brazil	I	SL2	CT375	IVb	2998	CC2	28	4	0.63
DTU_2022_1016784_1_SI_OLM151_S66	DTU_2022_1016784_1_SI_OLM151_R1_001	OLM151	ERR10549457	1963	USA	Human	Clinical, infant, Newfoundland, CA	I	SL2	CT11938	IVb	2	CC2	28	4	0.63
DTU_2022_1016786_1_SI_OLM153_S68	DTU_2022_1016786_1_SI_OLM153_R1_001	OLM153	ERR10549436	1963	USA	Human	Clinical, human, Newfoundland, CA	I	SL2	CT379	IVb	2	CC2	28	4	0.63
DTU_2022_1016787_1_SI_OLM157_S69	DTU_2022_1016787_1_SI_OLM157_R1_001	OLM157	ERR10549409	1964	USA	Human	Clinical, human, Ontario, CA	I	SL2	CT11935	IVb	2	CC2	28	4	0.63
DTU_2022_1016752_1_SI_OLM77_S34	DTU_2022_1016752_1_SI_OLM77_R1_001	OLM77	ERR10549407	1954	USA	Human	Clinical, human, Ontario, CA	I	SL2	CT11931	IVb	2	CC2	28	4	0.63
DTU_2022_1016753_1_SI_OLM78_S35	DTU_2022_1016753_1_SI_OLM78_R1_001	OLM78	ERR10549402	1954	USA	Human	Clinical, human, Ontario, CA	I	SL2	CT11931	IVb	2	CC2	28	4	0.63
21-LI00611-0_S46	21-LI00611-0_S46_L001_R1_001	21-LI00611-0	SRS17866438	2021	Germany	Production environment	Food processing environment	II	SL121	CT12595	IIa	121	CC121	5	7	2.5
DTU_2022_1016868_1_SI_SK2835_S150	DTU_2022_1016868_1_SI_SK835_R1_001	SK2835	ERR10549458	2008	USA	Human	Clinical; Female, CSF, NC Buncombe	I	SL1039	CT11992	IVb	1039	CC2	114	245	0.63
DTU_2022_1016880_1_SI_SK3956_S162	DTU_2022_1016880_1_SI_SK3956_R1_001	SK3956	ERR10549449	1994	USA	Human	Human blood, Frozen vegetable outbreak, TX, USA	I	SL2	CT11947	IVb	2	CC2	28	4	0.63
DTU_2022_1016881_1_SI_SK5280_S163	DTU_2022_1016881_1_SI_SK5280_R1_001	SK5280	ERR10549473	1994	USA	Human	Human gastric, Frozen vegetable outbreak, TX, USA	I	SL2	CT11947	IVb	2	CC2	28	4	0.63
DTU_2022_1016879_1_SI_SK5378_S161	DTU_2022_1016879_1_SI_SK5378_R1_001	SK5378	ERR10549484	1994	USA	Human	Human, Frozen vegetable outbreak, TX, USA	I	SL2	CT11947	IVb	2	CC2	28	4	0.63
DTU_2022_1016657_1_SI_WRLP354_S98	DTU_2022_1016657_1_SI_WRLP354_R1_001	WRLP354	ERR10612263	2018	USA	Production environment	Produce Packing Environment, non-food contact surface	I	SL2	CT9485	IVb	2	CC2	28	4	0.31		0.16
DTU_2022_1016658_1_SI_WRLP380_S99	DTU_2022_1016658_1_SI_WRLP380_R1_001	WRLP380	ERR10612245	2018	USA	Production environment	Produce Packing Environment, non-food contact surface	I	SL2	CT9486	IVb	2	CC2	2	4	0.63		0.16
21-LI00612-0_S47	21-LI00612-0_S47_L001_R1_001	21-LI00612-0	SRS17866440	2021	Germany	Production environment	Food processing environment	I	SL1	CT12690	IVb	1	CC1	98	2	0.63
ERR4648236	ERR4648236_1	LV0180	ERR4648236	2014	Czech Republic	Food	Vegetables	II	SL20	CT5615	IIa	20	CC20	23	18	0.31	0.2
DTU_2022_1015340_1_SI_223a1_S58	DTU_2022_1015340_1_SI_223a1_R1_001	223a1	ERR10109412	2004	USA	Production environment		I	SL5	CT11157	IIb	5	CC5	10	5	2.5		0.63
DTU_2022_1015659_1_SI_MF3865	DTU_2022_1015659_1_SI_MF3865_R1_001	MF3865	ERR10612061	2011	Norway	Production environment	salmon processing environment	II	SL20	CT543	IIa	20	CC20	23	18	0.31
DTU_2022_1015661_1_SI_MF3976	DTU_2022_1015661_1_SI_MF3976_R1_001	MF3976	ERR10612063	2011	Norway	Production environment	salmon processing environment	II	SL20	CT543	IIa	20	CC20	23	18	0.63
DTU_2022_1015680_1_SI_MF4531	DTU_2022_1015680_1_SI_MF4531_R1_001	MF4531	ERR10612107	2012	Norway	Production environment	salmon processing environment	II	SL20	CT12014	IIa	20	CC20	23	18	0.63
DTU_2022_1016897_1_SI_MF5787_S179	DTU_2022_1016897_1_SI_MF5787_R1_001	MF5787	ERR10549837	2014	Norway	Production environment	Meat processing environment	II	SL20	CT543	IIa	20	CC20	63	18	0.63
DTU_2022_1015883_1_SI_LmRo1	DTU_2022_1015883_1_SI_LmRo1_R1_001	LmRo1	ERR10549818	2012	Romania	Food	Mackerel	II	SL20	CT5615	IIa	20	CC20	23	18	0.31
DTU_2022_1015885_1_SI_LmRo3	DTU_2022_1015885_1_SI_LmRo3_R1_001	LmRo3	ERR10549805	2013	Romania	Food	Smoked herring	II	SL20	CT5615	IIa	20	CC20	23	18	0.31
DTU_2022_1015886_2_SI_LmRo4_S178	DTU_2022_1015886_2_SI_LmRo4_R1_001	LmRo4	ERR10616647	2012	Romania	Food	Raw- dried salami	II	SL20	CT5615	IIa	20	CC20	23	18	0.31
DTU_2022_1015887_1_SI_LmRo6	DTU_2022_1015887_1_SI_LmRo6_R1_001	LmRo6	ERR10549801	2012	Romania	Food	Anchovy	II	SL20	CT5615	IIa	20	CC20	23	18	0.31
DTU_2022_1015888_1_SI_LmRo8	DTU_2022_1015888_1_SI_LmRo8_R1_001	LmRo8	ERR10549806	2013	Romania	Food	Smoked sprat	II	SL20	CT5615	IIa	20	CC20	23	18	0.31
S181_CGATCAGT-CTATTAAG	S181_CGATCAGT-CTATTAAG_R1_001	N12-1339	ERR10549565	2012	Switzerland	Food	Meat and meat products	I	SL1	CT12697	IVb	1	CC1	98	2	0.63	0.4
DTU_2022_1015981_1_SI_N20_0429_S13	DTU_2022_1015981_1_SI_N20_0429_R1_001	N20_0429	ERR10612184	2020	Switzerland	Food	Seafood	II	SL20	CT12010	IIa	20	CC20	23	18	0.63
DTU_2022_1015784_1_SI_6091	DTU_2022_1015784_1_SI_6091_R1_001	6091	ERR10549652	Unknown	Spain	Food	Cooked breast turkey	I	SL6	CT443	IVb	6	CC6	9	1	2.5
DTU_2022_1015816_1_SI_2305	DTU_2022_1015816_1_SI_2305_R1_001	2305	ERR10549288	Unknown	Unknown	Animal	Bovine	II	SL20	CT12013	IIa	20	CC20	23	18	0.31
DTU_2022_1015954_1_SI_8109	DTU_2022_1015954_1_SI_8109_R1_001	8109	ERR10549318	2016	Unknown	Production environment	Food	II	SL20	CT12011	IIa	20	CC20	23	18	0.31
DTU_2022_1015847_1_SI_CDL174	DTU_2022_1015847_1_SI_CDL174_R1_001	CDL174	ERR10549307	Unknown	Unknown	Food	Food	II	SL20	CT12012	IIa	20	CC20	23	18	0.31
DTU_2022_1015851_1_SI_CDL2	DTU_2022_1015851_1_SI_CDL2_R1_001	CDL2	ERR10549345	Unknown	Unknown	Animal	Animal clinical	II	SL9867	CT12015	IIa	20	CC20	23	18	0.31
DTU_2022_1015333_1_SI_223b4_S51	DTU_2022_1015333_1_SI_223b4_R1_001	223b4	ERR10109413	2004	USA	Production environment		II	SL321	CT691	IIa	321	CC321	34	211	2.5		0.63
DTU_2022_1015316_1_SI_231a1_S34	DTU_2022_1015316_1_SI_231a1_R1_001	231a1	ERR10109414	2004	USA	Production environment		I	SL5	CT11166	IIb	5	CC5	35	5	2.5		0.63
DTU_2022_1015310_1_SI_236a1_S28	DTU_2022_1015310_1_SI_236a1_R1_001	236a1	ERR10109415	2004	USA	Production environment		II	SL89	CT11178	IIa	391	CC89	125	200	2.5		0.63
DTU_2022_1016239_1_SI_L669_S79	DTU_2022_1016239_1_SI_L669_R1_001	L669	ERR10549749	2014	Slovenia	Farm environment	Water (pond in the farm environment)	II	SL200	CT12276	IIa	200	CC200	75	234	0.31
DTU_2022_1015308_2_SI_239a2_S1	DTU_2022_1015308_2_SI_239a2_R1_001	239a2	ERR10109416	2004	USA	Production environment		II	SL321	CT11316	IIa	321	CC321	34	211	2.5		0.63
DTU_2022_1015285_1_SI_26_1a_S4	DTU_2022_1015285_1_SI_26_1a_R1_001	26-1a	ERR10109417	2003	USA	Production environment		II	SL321	CT11169	IIa	321	CC321	34	211	2.5		0.63
DTU_2022_1015309_1_SI_265D_S27	DTU_2022_1015309_1_SI_265D_R1_001	265D	ERR10109418	2004	USA	Production environment		I	SL288	CT11173	IIb	288	CC288	15	203	0.63		0.16
DTU_2022_1015291_1_SI_265E_S10	DTU_2022_1015291_1_SI_265E_R1_001	265E	ERR10109419	2004	USA	Production environment		II	SL321	CT691	IIa	321	CC321	34	211	2.5		0.63
DTU_2022_1015296_1_SI_268a4_S14	DTU_2022_1015296_1_SI_268a4_R1_001	268a4	ERR10109420	2004	USA	Production environment		II	SL89	CT11180	IIa	391	CC89	125	200	2.5		0.63
DTU_2022_1015402_2_SI_LV0544_S122	DTU_2022_1015402_2_SI_LV0544_R1_001	LV0544	ERR10612039	2015	Czech Republic	Food	dairy product	II	SL204	CT12243	IIa	204	CC204	38	29	0.31	0.4
DTU_2022_1015403_2_SI_LV0600_S123	DTU_2022_1015403_2_SI_LV0600_R1_001	LV0600	ERR10612001	2015	Czech Republic	Food	Dairy product	II	SL204	CT12246	IIa	204	CC204	38	29	0.31	0.4
DTU_2022_1016892_1_SI_3R23_1_S174	DTU_2022_1016892_1_SI_3R23_1_R1_001	3R23_1	ERR10616644	2003	Denmark	Production environment	Environment	II	SL204	CT12242	IIa	888	CC204	38	29	0.63
DTU_2022_1016891_1_SI_No80_1_S173	DTU_2022_1016891_1_SI_No80_1_R1_001	No40_1	ERR10549976	2003	Denmark	Production environment	Environment	II	SL204	CT12239	IIa	204	CC204	38	29	0.31
DTU_2022_1016893_1_SI_No40_1_S175	DTU_2022_1016893_1_SI_No40_1_R1_001	No80_1	ERR10549964	2003	Denmark	Production environment	Environment	II	SL204	CT12239	IIa	204	CC204	38	29	0.31
DTU_2022_1015460_1_SI_9_S179	DTU_2022_1015460_1_SI_9_R1_001	9	ERR10549883	2018	Italy	Food	FISHERY PRODUCTS	II	SL204	CT10071	IIa	204	CC204	38	29	2.5
DTU_2022_1015471_1_SI_20_S190	DTU_2022_1015471_1_SI_20_R1_001	20	ERR10549901	2019	Italy	Food	SAUCE BASE	II	SL204	CT12241	IIa	204	CC204	38	29	2.5
S9_TAAGGCGA-AAGGCTAT	S9_TAAGGCGA-AAGGCTAT_R1_001	LmS9	ERR10549562	2011	Switzerland	Production environment	Food processing environment	II	SL204	CT638	IIa	204	CC204	26	29	2.5	0.8
DTU_2022_1015436_1_SI_6263_S155	DTU_2022_1015436_1_SI_6263_R1_001	6263	ERR10549995	2012	Germany	Animal		I	SL220	CT11991	IVb	220	CC220	27	209	0.63
S54_CTCTCTAC-CCTAGAGT	S54_CTCTCTAC-CCTAGAGT_R1_001	N12-1436	ERR10549638	2012	Switzerland	Food	Meat and meat products	II	SL37	CT12653	IIa	37	CC37	6	14	0.63	0.4
DTU_2022_1016095_1_SI_N19_2431_S127	DTU_2022_1016095_1_SI_N19_2431_R1_001	N19_2431	ERR10612195	2019	Switzerland	Food	Seafood	II	SL204	CT10071	IIa	204	CC204	38	29	0.31
S185_CGATCAGT-TTATGCGA	S185_CGATCAGT-TTATGCGA_R1_001	N12-1665	ERR10549599	2012	Switzerland	Production environment	Food processing environment	I	SL217	CT12763	IVb	217	CC217	64	97_125	0.63	0.4
DTU_2022_1016008_1_SI_N20_1224_S40	DTU_2022_1016008_1_SI_N20_1224_R1_001	N20_1224	ERR10612208	2020	Switzerland	Food	Seafood	II	SL204	CT12239	IIa	204	CC204	38	29	2.5
DTU_2022_1016016_1_SI_N20_1781_S48	DTU_2022_1016016_1_SI_N20_1781_R1_001	N20_1781	ERR10612224	2020	Switzerland	Food	Milk product	II	SL204	CT12247	IIa	204	CC204	38	29	0.31
S59_CTCTCTAC-GAGCCTTA	S59_CTCTCTAC-GAGCCTTA_R1_001	N12-1667	ERR10549634	2012	Switzerland	Production environment	Food processing environment	II	SL403	CT5352	IIa	403	CC403	36	48	2.5	1.6		+
DTU_2022_1015297_1_SI_268a5_S15	DTU_2022_1015297_1_SI_268a5_R1_001	268a5	ERR10109421	2004	USA	Production environment		I	SL5	CT11161	IIb	5	CC5	10	5	0.31		0.16
DTU_2022_1015945_1_SI_7597	DTU_2022_1015945_1_SI_7597_R1_001	7597	ERR10549293	2015	Unknown	Production environment	Food	II	SL204	CT12244	IIa	204	CC204	38	29	0.31
DTU_2022_1015858_1_SI_CDL66	DTU_2022_1015858_1_SI_CDL66_R1_001	CDL66	ERR10549416	Unknown	Unknown	Food	Food	II	SL204	CT638	IIa	204	CC204	38	29	0.31
DTU_2022_1015872_1_SI_CZ48	DTU_2022_1015872_1_SI_CZ48_R1_001	CZ48	ERR10549350	Unknown	Unknown	Production environment	Production environment	II	SL204	CT12245	IIa	204	CC204	38	29	0.31
DTU_2022_1015873_1_SI_CZ70	DTU_2022_1015873_1_SI_CZ70_R1_001	CZ70	ERR10549349	Unknown	Unknown	Food	Food	II	SL204	CT12243	IIa	204	CC204	38	29	0.31
DTU_2022_1016671_1_SI_5716_S112	DTU_2022_1016671_1_SI_5176_R1_001	5176	ERR10611910	2008	Canada	Animal	Milking cow (animal)	II	SL207	CT12277	IIa	207	CC207	127	238	0.63
DTU_2022_1015892_1_SI_5624	DTU_2022_1015892_1_SI_5624_R1_001	5624	ERR10550004	2010	Austria	Production environment	Production environment	II	SL21	CT5200	IIa	21	CC21	11	219	0.31
DTU_2022_1015895_1_SI_5633	DTU_2022_1015895_1_SI_5633_R1_001	5633	ERR10549975	2010	Austria	Production environment	Production environment	II	SL21	CT5200	IIa	21	CC21	11	219	0.31
DTU_2022_1015897_1_SI_7605	DTU_2022_1015897_1_SI_7605_R1_001	7605	ERR10549990	2014	Austria	Natural environment	Natural environment	II	SL21	CT12231	IIa	21	CC21	11	219	0.31
DTU_2022_1015294_1_SI_268b1_S13	DTU_2022_1015294_1_SI_268b1_R1_001	268b1	ERR10109422	2004	USA	Production environment		I	SL554	CT11174	IVb-v1	554	CC554	89	26	0.63		0.16
DTU_2022_1015325_1_SI_268b2_S43	DTU_2022_1015325_1_SI_268b2_R1_001	268b2	ERR10109423	2004	USA	Production environment		II	SL89	CT11176	IIa	391	CC89	46	200	0.63		0.16
ERR4648196	ERR4648196_1	LV0649	ERR4648196	2016	Czech Republic	Food	Dairy product	II	SL21	CT12603	IIa	21	CC21	11	219	0.31	0.2
DTU_2022_1015423_1_SI_1427_S142	DTU_2022_1015423_1_SI_1427_R1_001	1427	ERR10549981	2016	Germany	Human		I	SL3	CT11819	IIb	3	CC3	3	8	0.63
DTU_2022_1015440_1_SI_6287_S159	DTU_2022_1015440_1_SI_6287_R1_001	6287	ERR10549922	2010	Germany	Animal		II	SL37	CT12117	IIa	37	CC37	6	14	0.63
DTU_2022_1015441_1_SI_6288_S160	DTU_2022_1015441_1_SI_6288_R1_001	6288	ERR10549942	2010	Germany	Animal		II	SL37	CT12117	IIa	37	CC37	6	14	0.63
DTU_2022_1015442_1_SI_6289_S161	DTU_2022_1015442_1_SI_6289_R1_001	6289	ERR10549946	2010	Germany	Animal		II	SL37	CT12117	IIa	37	CC37	6	14	0.63
DTU_2022_1015443_1_SI_6290_S162	DTU_2022_1015443_1_SI_6290_R1_001	6290	ERR10549950	2010	Germany	Animal		II	SL37	CT12117	IIa	37	CC37	6	14	0.63
DTU_2022_1015444_1_SI_6303_S163	DTU_2022_1015444_1_SI_6303_R1_001	6303	ERR10549958	2010	Germany	Animal		II	SL37	CT12117	IIa	37	CC37	6	14	0.63
DTU_2022_1015300_1_SI_279a2_S18	DTU_2022_1015300_1_SI_279a2_R1_001	279a2	ERR10109424	2004	USA	Production environment		II	SL321	CT2451	IIa	321	CC321	34	211	2.5		0.63
DTU_2022_1015315_1_SI_326b5_S33	DTU_2022_1015315_1_SI_326b5_R1_001	326b5	ERR10109425	2004	USA	Production environment	chiller drain	I	SL5	CT11158	not determined	5	CC5	10	5	2.5		0.63
DTU_2022_1015786_1_SI_6094	DTU_2022_1015786_1_SI_6094_R1_001	6094	ERR10549640	Unknown	Spain	Food	Cooked breast turkey	I	SL6	CT443	IVb	6	CC6	9	1	2.5
DTU_2022_1015299_1_SI_360b1_S17	DTU_2022_1015299_1_SI_360b1_R1_001	360b1	ERR10109426	2005	USA	Production environment		I	SL5	CT11165	IIb	5	CC5	35	5	2.5		0.63
DTU_2022_1016134_1_SI_L1027_S166	DTU_2022_1016134_1_SI_L1027_R1_001	L1027	ERR10611994	2012	Slovenia	Farm environment		II	SL21	CT12233	IIa	21	CC21	11	219	0.63
DTU_2022_1016135_1_SI_L1029_S167	DTU_2022_1016135_1_SI_L1029_R1_001	L1029	ERR10611974	2016	Slovenia	Animal		II	SL21	CT10186	IIa	1303	CC21	11	219	0.31
L1180	L1180_R1	L1180	ERR10549778	2017	Slovenia	Animal	Goat brain (neurolisteriosis)	II	SL21	CT10186	IIa	21	CC21	11	219	0.31
DTU_2022_1016139_1_SI_L1324_S171	DTU_2022_1016139_1_SI_L1324_R1_001	L1324	ERR10612043	2017	Slovenia	Animal		II	SL21	CT12227	IIa	21	CC21	11	219	0.31
DTU_2022_1016203_1_SI_L324_S43	DTU_2022_1016203_1_SI_L324_R1_001	L324	ERR10549720	2012	Slovenia	Farm environment	Manure (farm environment)	II	SL21	CT12230	IIa	21	CC21	11	219	0.31
DTU_2022_1016238_1_SI_L667_S78	DTU_2022_1016238_1_SI_L667_R1_001	L667	ERR10549745	2014	Slovenia	Farm environment	Water (water pipe in farm environment)	II	SL21	CT10186	IIa	21	CC21	11	219	0.63
L800	L800_R1	L800	SRR8901996	2015	Slovenia	Animal	Sheep brain (neurolisteriosis)	II	SL21	CT10186	IIa	21	CC21	11	219	0.31
L816	L816_R1	L816	ERR10549767	2015	Slovenia	Animal	Deer (Septicaemia)	II	SL21	CT12605	IIa	21	CC21	11	219	0.31
S187_TGCAGCTA-TTCTAGCT	S187_TGCAGCTA-TTCTAGCT_R1_001	N12-1772	ERR10549597	2012	Switzerland	Food	Milk and milk products	I	SL4	CT2148	IVb	682	CC4	8	16_33	0.63	0.2
DTU_2022_1015916_1_SI_5516	DTU_2022_1015916_1_SI_5516_R1_001	5516	ERR10549265	2010	Unknown	Food	Food	II	SL21	CT5200	IIa	21	CC21	11	219	0.31
DTU_2022_1015917_1_SI_5517	DTU_2022_1015917_1_SI_5517_R1_001	5517	ERR10549277	2010	Unknown	Food	Food	II	SL21	CT5200	IIa	21	CC21	11	219	0.31
DTU_2022_1015298_1_SI_367b1_S16	DTU_2022_1015298_1_SI_367b1_R1_001	367b1	ERR10109427	2005	USA	Production environment		II	SL321	CT11170	IIa	321	CC321	34	211	2.5		0.63
DTU_2022_1016148_1_SI_L1690_S180	DTU_2022_1016148_1_SI_L1690_R1_001	L1690	ERR10612042	2019	Slovenia	Food		I	SL217	CT11925	IVb	217	CC217	64	97_125	0.31
S124_GCGTAGTA-CTATTAAG	S124_GCGTAGTA-CTATTAAG_R1_001.fa	N12-1914	ERR10549547	2002	Switzerland	Food	Milk and milk products	I	SL3	CT2430	IIb	3	CC3	102	8	0.63	0.2
S98_ATCTCAGG-GCGTAAGA	S98_ATCTCAGG-GCGTAAGA_R1_001	N12-2082	ERR10549650	2012	Switzerland	Human	Human	II	SL8	CT750	IIa	8	CC8	54	9	2.5	0.8
DTU_2022_1016831_1_SI_JJ44_S113	DTU_2022_1016831_1_SI_JJ44_R1_001	JJ44	ERR10616663	2021	USA	Natural environment	Crabtree Creek	I	SL217	CT11922	IVb	217	CC217	64	97_125	0.63
DTU_2022_1016863_1_SI_SK2891_S145	DTU_2022_1016863_1_SI_SK2891_R1_001	SK2891	ERR10549491	2006	USA	Human	Clinical, RI, USA	I	SL217	CT11924	IVb	217	CC217	64	97_125	0.63
DTU_2022_1016877_1_SI_SK3161_S159	DTU_2022_1016877_1_SI_SK3161_R1_001	SK3161	ERR10549494	2008	USA	Human	Clinical aspirate fluid, PA, USA	I	SL217	CT11923	IVb	217	CC217	64	97_125	0.63
DTU_2022_1016878_1_SI_SK5281_S160	DTU_2022_1016878_1_SI_SK5281_R1_001	SK5281	ERR10549431	1994	USA	Human	Human blood, Frozen vegetable outbreak, TX, USA	I	SL217	CT214	IVb	217	CC217	64	97_125	0.63
DTU_2022_1016681_1_SI_3940_S122	DTU_2022_1016681_1_SI_3942_R1_001	3942	ERR10611871	2004	Canada	Food	Chicken cuts (food)	I	SL218	CT1847	IVb-v1	218	CC218	79	17	0.63
DTU_2022_1015445_1_SI_6304_S164	DTU_2022_1015445_1_SI_6304_R1_001	6304	ERR10549940	2010	Germany	Animal		II	SL37	CT12117	IIa	37	CC37	6	14	0.63
DTU_2022_1015287_1_SI_369a1_S6	DTU_2022_1015287_1_SI_369a1_R1_001	369a1	ERR10109428	2005	USA	Production environment		II	SL321	CT2451	IIa	321	CC321	34	211	2.5		0.63
DTU_2022_1015311_1_SI_369a4_S29	DTU_2022_1015311_1_SI_369a4_R1_001	369a4	ERR10109429	2005	USA	Production environment		I	SL5	CT11159	IIb	5	CC5	10	5	2.5		0.63
DTU_2022_1015317_1_SI_388a1_S35	DTU_2022_1015317_1_SI_388a1_R1_001	388a1	ERR10109430	2005	USA	Production environment		I	SL5	CT11162	IIb	5	CC5	10	5	0.63		0.16
DTU_2022_1015324_1_SI_395b1_S42	DTU_2022_1015324_1_SI_395b1_R1_001	395b1	ERR10109431	2005	USA	Production environment		I	SL5	CT11163	IIb	5	CC5	10	5	0.63		0.16
DTU_2022_1015318_1_SI_414a1_S36	DTU_2022_1015318_1_SI_414a1_R1_001	414a1	ERR10109432	2005	USA	Production environment		I	SL3	CT11186	IIb	3	CC3	3	8	2.5		0.63
DTU_2022_1015539_1_SI_44	DTU_2022_1015539_1_SI_44_R1_001	44	ERR10549939	2019	Italy	Food	SALAME	I	SL224	CT11958	IIb	224	CC224	55	15	0.63
DTU_2022_1016209_1_SI_L387_S49	DTU_2022_1016209_1_SI_L387_R1_001	L387	ERR10549707	2010	Slovenia	Food	Salad	I	SL224	CT11957	IIb	224	CC224	55	15	0.63
S115_GGAGCTAC-GCGTAAGA	S115_GGAGCTAC-GCGTAAGA_R1_001.fa	LmE212	ERR10549631	2011	Switzerland	Food	Meat and meat products	I	SL224	CT1276	IIb	224	CC224	55	15	0.63	0.4
S117_GGAGCTAC-AAGGCTAT	S117_GGAGCTAC-AAGGCTAT_R1_001.fa	LmSB1	ERR10549585	2011	Switzerland	Food	Seafood	I	SL224	CT4119	IIb	224	CC224	55	15	0.63	0.4
DTU_2022_1015323_1_SI_491a1_S41	DTU_2022_1015323_1_SI_491a1_R1_001	491-a1	ERR10109433	2006	USA	Production environment		I	SL554	CT11175	IVb-v1	554	CC554	89	26	0.63		0.16
DTU_2022_1015327_2_SI_5_MI_18_S4	DTU_2022_1015327_2_SI_5_MI_18_R1_001	5_MI_18	ERR10109436	2005	USA	Production environment		II	SL29	CT11189	IIa	29	CC29	25	213	0.63		0.16
DTU_2022_1015330_1_SI_5_MI_27_S48	DTU_2022_1015330_1_SI_5_MI_27_R1_001	5_MI_27	ERR10109437	2005	USA	Production environment		II	SL291	CT11190	IIa	29	CC29	25	213	0.63		0.16
DTU_2022_1015514_1_SI_Lm323	DTU_2022_1015514_1_SI_Lm323_R1_001	Lm323	ERR10549543	1994	USA	Food	Ground turkey	I	SL224	CT11956	IIb	3013	CC224	55	15	0.63		0.16
S61_CGAGGCTG-TCGACTAG	S61_CGAGGCTG-TCGACTAG_R1_001	N12-2118	ERR10549584	2012	Switzerland	Food	Meat and meat products	II	SL121	CT4881	IIa	121	CC121	5	7	2.5	0.8
S146_ATGCGCAG-TTCTAGCT	S146_ATGCGCAG-TTCTAGCT_R1_001	N12-2151	ERR10549598	2012	Switzerland	Food	Meat and meat products	II	SL9	CT630	IIc	122	CC9	12	3	0.31	0.1
DTU_2022_1015328_1_SI_5_MI_39_S46	DTU_2022_1015328_1_SI_5_MI_39_R1_001	5_MI_39	ERR10109438	2005	USA	Production environment		II	SL7	CT11187	IIa	7	CC7	19	6	0.63		0.16
DTU_2022_1015338_1_SI_506a3_S56	DTU_2022_1015338_1_SI_506a3_R1_001	506a3	ERR10109434	2006	USA	Production environment		I	SL5	CT11164	IIb	5	CC5	10	5	2.5		0.63
DTU_2022_1015591_1_SI_96	DTU_2022_1015591_1_SI_96_R1_001	96	ERR10549891	2017	Italy	Production environment	PREPARAZIONI ALIMENTARI MISTE E PREPARAZIONI GASTRONOMICHE	II	SL26	CT5754	IIa	26	CC26	80	49	0.31
S63_CGAGGCTG-CCTAGAGT	S63_CGAGGCTG-CCTAGAGT_R1_001	N12-2229	ERR10549649	2012	Switzerland	Food	RTE Food	II	SL121	CT893	IIa	121	CC121	5	7	2.5	0.8
DTU_2022_1016111_1_SI_N19_3072_S143	DTU_2022_1016111_1_SI_N19_3072_R1_001	N19_3072	ERR10612144	2019	Switzerland	Food	Milk product	II	SL26	CT12238	IIa	26	CC26	80	49	0.31
DTU_2022_1015284_1_SI_517a1_S3	DTU_2022_1015284_1_SI_517a1_R1_001	517a1	ERR10109435	2006	USA	Production environment		II	SL321	CT11169	IIa	321	CC321	34	211	2.5		0.63
DTU_2022_1015527_1_SI_32	DTU_2022_1015527_1_SI_32_R1_001	32	ERR10549928	2019	Italy	Food	CRUSTACEAN BASED PRODUCT	I	SL288	CT1722	IIb	330	CC288	15	203	0.63
DTU_2022_1015998_1_SI_N20_0870_S30	DTU_2022_1015998_1_SI_N20_0870_R1_001	N20_0870	ERR10612228	2020	Switzerland	Food	Seafood	I	SL288	CT1722	IIb	330	CC288	15	203	0.63
DTU_2022_1015560_1_SI_65	DTU_2022_1015560_1_SI_65_R1_001	65_ITA	ERR10550012	2014	Italy	Food	SALAME	I	SL191	CT11997	IIb	191	CC191	40	204	0.63
DTU_2022_1015329_1_SI_8_MI_12_S47	DTU_2022_1015329_1_SI_8_MI_12_R1_001	8_MI_12	ERR10109442	2005	USA	Production environment		II	SL9	CT1032	IIa	9	CC9	12	3	0.63		0.16
DTU_2022_1015503_2_SI_Lm201_S163	DTU_2022_1015503_2_SI_Lm201_R1_001	Lm201	ERR10616658	1994	USA	Food	chicken	I	SL288	CT11815	IIb	288	CC288	116	203	0.63		0.08
DTU_2022_1015505_2_SI_Lm225_S165	DTU_2022_1015505_2_SI_Lm225_R1_001	Lm225	ERR10549462	1994	USA	Food	Ground Turkey	I	SL288	CT11814	IIb	288	CC288	15	203	0.63		0.08
DTU_2022_1015507_2_SI_Lm261_S167	DTU_2022_1015507_2_SI_Lm261_R1_001	Lm261	ERR10616654	1994	USA	Food	chicken	I	SL323	CT12001	IIb	323	CC288	15	203	0.63		0.08
DTU_2022_1015511_1_SI_Lm292	DTU_2022_1015511_1_SI_Lm292_R1_001	Lm292	ERR10549446	1994	USA	Food	chicken	I	SL288	CT11814	IIb	288	CC288	15	203	0.63		0.08
DTU_2022_1015293_1_SI_82a6_S12	DTU_2022_1015293_1_SI_82a6_R1_001	82a6	ERR10109440	2003	USA	Production environment		I	SL506	CT11182	IIb	506	CC506	86	274	0.63		0.16
DTU_2022_1015344_1_SI_82b4_S62	DTU_2022_1015344_1_SI_82b4_R1_001	82b4	ERR10109441	2003	USA	Production environment		I	SL506	CT11182	IIb	506	CC506	86	274	0.63		0.08
DTU_2022_1015580_1_SI_85	DTU_2022_1015580_1_SI_85_R1_001	85_ITA	ERR10549933	2014	Italy	Food	MOZZARELLA	I	SL3	CT11850	IIb	3	CC3	3	8	0.31
DTU_2022_1015295_2_SI_90a1_S3	DTU_2022_1015295_2_SI_90a1_R1_001	90a1	ERR10109443	2003	USA	Production environment		I	SL87	CT11317	IIb	87	CC87	30	27	0.63		0.16
DTU_2022_1015292_1_SI_91a1_S11	DTU_2022_1015292_1_SI_91a1_R1_001	91a1	ERR10109444	2003	USA	Production environment		I	SL5	CT11160	IIb	5	CC5	20	5	2.5		0.63
DTU_2022_1015588_1_SI_93	DTU_2022_1015588_1_SI_93_R1_001	93_ITA	ERR10549966	2015	Italy	Food	SOPPRESSATA	II	SL37	CT12131	IIa	37	CC37	6	14	0.31
L1578	L1578_1	L1578	ERR10549769	2019	Slovenia	Food	RTE meat	II	SL291	CT12752	IIa	29	CC29	25	213	0.31
DTU_2022_1016178_1_SI_L1923_S18	DTU_2022_1016178_1_SI_L1923_R1_001	L1923	ERR10549791	2019	Slovenia	Food		II	SL291	CT12236	IIa	29	CC29	25	213	0.63
DTU_2022_1016180_1_SI_L1925_S20	DTU_2022_1016180_1_SI_L1925_R1_001	L1925	ERR10549790	2019	Slovenia	Food		II	SL291	CT12237	IIa	29	CC29	25	213	0.63
DTU_2022_1016215_1_SI_L397_S55	DTU_2022_1016215_1_SI_L397_R1_001	L397	ERR10549735	2010	Slovenia	Production environment	Surface swab - abattoir (food-processing environment)	II	SL29	CT12114	IIa	29	CC29	25	213	0.31
DTU_2022_1016240_1_SI_L670_S80	DTU_2022_1016240_1_SI_L670_R1_001	L670	ERR10549768	2014	Slovenia	Farm environment	Roe deer feces (farm environment)	II	SL29	CT12114	IIa	29	CC29	25	213	0.31
S64_CGAGGCTG-GCGTAAGA	S64_CGAGGCTG-GCGTAAGA_R1_001	N12-2236	ERR10549672	2012	Switzerland	Food	Meat and meat products	II	SL204	CT638	IIa	204	CC204	26	29	0.63	0.2
DTU_2022_1016006_1_SI_N20_1004_S38	DTU_2022_1016006_1_SI_N20_1004_R1_001	N20_1004	ERR10612249	2020	Switzerland	Food	Meat	II	SL427	CT12280	IIa	427	CC29	25	213	0.63
ATCC_19115	ATCC_19115_1	ATCC_19115	SAMN22570436	1926	UK	Animal	Rabbit	I	n.d.	n.d.	IVb	145	CC2	28	4	0.31
C01_S50	C01_S50_L001_R1_001	C01	ERR12036827	2014	Austria	Clinical (unknown)	clinical/host-associated	II	SL204	CT12771	IIa	204	CC204	38	29	0.31	0.1
DTU_2022_1015493_1_SI_Lm119	DTU_2022_1015493_1_SI_Lm119_R1_001	Lm119	ERR10549578	Unknown	USA	Animal	udder/LAP	II	SL29	CT12112	IIa	29	CC29	25	213	0.63		0.16
DTU_2022_1015824_1_SI_5091	DTU_2022_1015824_1_SI_5091_R1_001	5091	ERR10550017	1986	Austria	Food	Food	I	SL3	CT11852	IIb	3	CC3	3	8	0.31
C02_S40	C02_S40_L001_R1_001	C02	ERR12036828	2019	Austria	Clinical (unknown)	clinical/host-associated	II	SL14	CT12775	IIa	14	CC14	52	31_52	0.31	0.2
ERR4648161	ERR4648161_1	LV0668	ERR4648161	2016	Czech Republic	Food	Meat product	I	SL3	CT12634	IIb	3	CC3	3	8	0.31	0.4
ERR4648209	ERR4648209_1	LV1259	ERR4648209	2019	Czech Republic	Food	Dairy product	I	SL3	CT12646	IIb	3	CC3	3	8	0.31	0.2
ERR1432968	ERR1432968_1	4446	ERR1432968	1998	Denmark	Human	Human clinical, 63 y F	I	SL3	CT12645	IIb	3	CC3	102	8	0.63
ERR1432975	ERR1432975_1	7418	ERR1432975	1998	Denmark	Food	Spreadable sauce	I	SL3	CT12641	IIb	3	CC3	102	8	0.31
DTU_2022_1015447_1_SI_6322_S166	DTU_2022_1015447_1_SI_6322_R1_001	6322	ERR10550001	2011	Germany	Animal		II	SL37	CT12118	IIa	37	CC37	6	14	0.63
C03_S23	C03_S23_L001_R1_001	C03	ERR12036829	2020	Austria	Clinical (unknown)	clinical/host-associated	II	SL155	CT5670	IIa	155	CC155	44	11	0.31	0.2
C04_S34	C04_S34_L001_R1_001	C04	ERR12036830	2020	Austria	Clinical (unknown)	clinical/host-associated	II	SL14	CT958	IIa	14	CC14	52	31_52	0.31	0.1
C05_S40	C05_S40_L001_R1_001	C05	ERR12036831	2020	Austria	Clinical (unknown)	clinical/host-associated	II	SL291	CT12750	IIa	29	CC29	25	213	0.31	0.1
C06_S42	C06_S42_L001_R1_001	C06	ERR12036832	2020	Austria	Clinical (unknown)	clinical/host-associated	I	SL1	CT12695	IVb	1	CC1	98	2	0.31	0.1
C07_S29	C07_S29_L001_R1_001	C07	ERR12036833	2020	Austria	Clinical (unknown)	clinical/host-associated	I	SL517	CT12665	IIb	517	CC517	31	251	0.31	0.2
C08_S35	C08_S35_L001_R1_001	C08	ERR12036834	2021	Austria	Clinical (unknown)	clinical/host-associated	I	SL2	CT12736	IVb	2	CC2	28	4	1.25	0.4
C09_S44	C09_S44_L001_R1_001	C09	ERR12036835	2021	Austria	Clinical (unknown)	clinical/host-associated	II	SL412	CT12778	IIa	412	CC412	106	56	0.31	0.1
C10_S56	C10_S56_L001_R1_001	C10	ERR12036836	2021	Austria	Clinical (unknown)	clinical/host-associated	II	SL21	CT12604	IIa	21	CC21	11	219	0.31	0.2
C11_S21	C11_S21_L001_R1_001	C11	ERR12036837	2021	Austria	Clinical (unknown)	clinical/host-associated	II	SL26	CT12788	IIa	26	CC26	80	49	0.31	0.2
C12_S48	C12_S48_L001_R1_001	C12	ERR12036838	2021	Austria	Clinical (unknown)	clinical/host-associated	I	SL5	CT12612	IIb	5	CC5	10	5	0.31	0.2
C13_S18	C13_S18_L001_R1_001	C13	ERR12036839	2021	Austria	Clinical (unknown)	clinical/host-associated	II	SL7	CT10058	IIa	511	CC7	19	6	0.31	0.2
C14_S13	C14_S13_L001_R1_001	C14	ERR12036840	2021	Austria	Clinical (unknown)	clinical/host-associated	I	SL581	CT12790	IIb	581	ST581	55	15	0.31	0.2
DTU_2022_1015863_1_SI_CDL72	DTU_2022_1015863_1_SI_CDL72_R1_001	CDL72	ERR10611958	Unknown	Unknown	Food	Food	I	SL5	CT124	IIb	52	CC5	10	5	2.5
DTU_2021_1010554_1_SI_LT6_S103	DTU-2021-1010554-1-SI-LT6_R1_001	CP4 5_2	ERR10109340	2012	Canada	Natural environment		I	SL5	CT9716	IIb	5	CC5	10	5	0.31
DTU_2021_1010555_1_SI_LT7_S104	DTU-2021-1010555-1-SI-LT7_R1_001	CP5 2_1	ERR10109341	2012	Canada	Natural environment		II	SL368	CT9719	IIa	368	ST368	24	231	0.31
DTU_2021_1010556_1_SI_LT8_S105	DTU-2021-1010556-1-SI-LT8_R1_001	CP5 2_2	ERR10109342	2012	Canada	Natural environment		II	SL368	CT9719	IIa	368	ST368	24	231	0.31
D01_S10	D01_S10_L001_R1_001	D01	ERR12036841	2017	Austria	Food	dairy products	II	SL7	CT12716	IIa	511	CC7	19	6	0.31	0.1
DTU_2022_1015452_1_SI_1_S171	DTU_2022_1015452_1_SI_1_R1_001	1	ERR10549900	2018	Italy	Production environment	ENVIRONMENTAL SPONGE	I	SL3	CT11826	IIb	3	CC3	102	8	0.63
DTU_2022_1015454_1_SI_3_S173	DTU_2022_1015454_1_SI_3_R1_001	3	ERR10549926	2020	Italy	Production environment	ENVIRONMENTAL SPONGE	I	SL3	CT11840	IIb	3	CC3	3	8	0.63
DTU_2022_1015457_1_SI_6_S176	DTU_2022_1015457_1_SI_6_R1_001	6	ERR10549960	2020	Italy	Production environment	ENVIRONMENTAL SPONGE	I	SL3	CT11832	IIb	3	CC3	102	8	0.63
DTU_2022_1015466_1_SI_15_S185	DTU_2022_1015466_1_SI_15_R1_001	15	ERR10549918	2019	Italy	Food	CUT MEAT	I	SL3	CT11848	IIb	3	CC3	102	8	0.63
DTU_2022_1015520_1_SI_25	DTU_2022_1015520_1_SI_25_R1_001	25	ERR10549923	2019	Italy	Food	HAM	I	SL3	CT11836	IIb	3	CC3	3	8	0.31
DTU_2022_1015523_1_SI_28	DTU_2022_1015523_1_SI_28_R1_001	28	ERR10549905	2018	Italy	Production environment	ENVIRONMENTAL SPONGE	I	SL3	CT11839	IIb	3	CC3	3	8	0.31
DTU_2022_1015528_1_SI_33	DTU_2022_1015528_1_SI_33_R1_001	33	ERR10549929	2019	Italy	Food	ASIAGO (CHEESE)	I	SL3	CT11849	IIb	3014	CC3	43	8	2.5
DTU_2022_1015535_1_SI_40	DTU_2022_1015535_1_SI_40_R1_001	40	ERR10549921	2018	Italy	Production environment	ENVIRONMENTAL SPONGE	I	SL3	CT2434	IIb	3	CC3	3	8	0.63
DTU_2022_1015557_2_SI_62_S171	DTU_2022_1015557_2_SI_62_R1_001	62	ERR10611944	2014	Italy	Food	PREPARAZIONI ALIMENTARI MISTE E PREPARAZIONI GASTRONOMICHE	I	SL3	CT11816	IIb	3	CC3	3	8	0.31
DTU_2022_1015561_1_SI_66	DTU_2022_1015561_1_SI_66_R1_001	66	ERR10549830	2014	Italy	Food	SALAME	I	SL3	CT2431	IIb	3	CC3	3	8	0.63
DTU_2022_1015567_1_SI_72	DTU_2022_1015567_1_SI_72_R1_001	72	ERR10549825	2014	Italy	Food	PECORINO CHEESE	I	SL3	CT11816	IIb	3	CC3	102	8	0.31
DTU_2022_1015574_1_SI_79	DTU_2022_1015574_1_SI_79_R1_001	79	ERR10549851	2014	Italy	Production environment	PREPARAZIONI ALIMENTARI MISTE E PREPARAZIONI GASTRONOMICHE	I	SL3	CT11816	IIb	3	CC3	3	8	0.63
D02_S59	D02_S59_L001_R1_001	D02	ERR12036842	2017	Austria	Food	dairy products	II	SL7	CT12718	IIa	7	CC7	19	6	0.31	0.2
DTU_2022_1015626_1_SI_131	DTU_2022_1015626_1_SI_131_R1_001	131	ERR10611858	2019	Italy	Food	PORCHETTA	I	SL3	CT9322	IIb	3	CC3	3	8	0.31
D03_S7	D03_S7_L001_R1_001	D03	ERR12036843	2017	Austria	Food	dairy products	II	SL8	CT750	IIa	8	CC8	4	9	0.31	0.2
DTU_2022_1015631_1_SI_MF2152	DTU_2022_1015631_1_SI_MF2152_R1_001	MF2152	ERR10612067	1989	Norway	Production environment	meat processing environment	I	SL3	CT11842	IIb	3	CC3	102	8	0.63
DTU_2022_1015632_1_SI_MF2153	DTU_2022_1015632_1_SI_MF2153_R1_001	MF2153	ERR10612031	1989	Norway	Production environment	meat processing environment	I	SL3	CT11824	IIb	3	CC3	3	8	0.63
DTU_2022_1015633_1_SI_MF2156	DTU_2022_1015633_1_SI_MF2156_R1_001	MF2156	ERR10612024	1993	Norway	Production environment	meat processing environment	I	SL3	CT11824	IIb	3	CC3	102	8	0.63
DTU_2022_1015634_1_SI_MF2157	DTU_2022_1015634_1_SI_MF2157_R1_001	MF2157	ERR10612006	1993	Norway	Production environment	meat processing environment	I	SL3	CT11842	IIb	3	CC3	3	8	2.5			+
D04_S5	D04_S5_L001_R1_001	D04	ERR12036844	2018	Austria	Food	dairy products	II	SL7	CT12719	IIa	7	CC7	19	6	0.31	0.2
D05_S23	D05_S23_L001_R1_001	D05	ERR12036845	2018	Austria	Food	dairy products	I	SL1	CT7318	IVb	1	CC1	98	2	0.31	0.2
D06_S62	D06_S62_L001_R1_001	D06	ERR12036846	2018	Austria	Food	dairy products	II	SL291	CT12751	IIa	29	CC29	25	213	0.31	0.2
D07_S46	D07_S46_L001_R1_001	D07	ERR12036847	2019	Austria	Food	dairy products	II	SL121	CT12596	IIa	121	CC121	5	7	2.5	0.2
D08_S10	D08_S10_L001_R1_001	D08	ERR12036848	2019	Austria	Food	dairy products	II	SL20	CT12572	IIa	20	CC20	23	18	0.63	0.4
L1772	L1772_1	L1772	ERR10549849	2020	Slovenia	Food	RTE fish	I	SL3	CT11843	IIb	3	CC3	3	8	0.31
DTU_2022_1016156_1_SI_L1874_S188	DTU_2022_1016156_1_SI_L1874_R1_001	L1874	ERR10612032	2020	Slovenia	Food		I	SL3	CT11837	IIb	3	CC3	3	8	0.31
DTU_2022_1016186_1_SI_L1931_S26	DTU_2022_1016186_1_SI_L1931_R1_001	L1931	ERR10549784	2020	Slovenia	Food		I	SL3	CT11835	IIb	non-typeable due to missing abcZ	CC3	3	8	0.31
DTU_2022_1016187_1_SI_L1932_S27	DTU_2022_1016187_1_SI_L1932_R1_001	L1932	ERR10549786	2020	Slovenia	Food		I	SL3	CT11843	IIb	3	CC3	102	8	0.63
DTU_2022_1016230_1_SI_L538_S71	DTU_2022_1016230_1_SI_L538_R1_001	L538	ERR10549700	2008	Slovenia	Natural environment	Surface water (natural environment)	I	SL3	CT11825	IIb	39	CC3	3	8	0.63
DTU_2022_1016232_1_SI_L572_S68	DTU_2022_1016232_1_SI_L572_R1_001	L572	ERR10549736	2013	Slovenia	Food	Baccala (codfish)	I	SL3	CT11838	IIb	3	CC3	3	8	2.5			+
DTU_2022_1015735_1_SI_6029_S139	DTU_2022_1015735_1_SI_6029_R1_001	6029	ERR10611909	2015	Spain	Production environment	Articulated Conveyor belt 2	I	SL3	CT4922	IIb	3	CC3	3	8	0.31
DTU_2022_1015741_1_SI_6036_S145	DTU_2022_1015741_1_SI_6036_R1_001	6036	ERR10611918	Unknown	Spain	Food	Dry-cured ham. 10 months curing	I	SL3	CT4922	IIb	3	CC3	3	8	0.31
DTU_2022_1015749_1_SI_6044_S153	DTU_2022_1015749_1_SI_6044_R1_001	6044	ERR10611924	Unknown	Spain	Food	Iberian Chorizo	I	SL3	CT4457	IIb	3	CC3	3	8	0.31
DTU_2022_1015751_1_SI_6047_S155	DTU_2022_1015751_1_SI_6047_R1_001	6047	ERR10611920	Unknown	Spain	Food	Iberian Chorizo	I	SL3	CT4457	IIb	3	CC3	3	8	0.31
DTU_2022_1015752_1_SI_6049_S156	DTU_2022_1015752_1_SI_6049_R1_001	6049	ERR10612051	Unknown	Spain	Production environment	Conveyor belt	I	SL3	CT11830	IIb	3016	CC3	3	8	2.5
DTU_2022_1015765_1_SI_6066_S169	DTU_2022_1015765_1_SI_6066_R1_001	6066	ERR10611934	Unknown	Spain	Food	Chorizo ib√©rico	I	SL3	CT11820	IIb	3	CC3	3	8	0.31
DTU_2022_1015775_1_SI_6078_S179	DTU_2022_1015775_1_SI_6078_R1_001	6078	ERR10611923	Unknown	Spain	Food	Iberian Salchich√≥n extra	I	SL3	CT11818	IIb	3017	CC3	3	8	0.31
DTU_2022_1015800_1_SI_6110	DTU_2022_1015800_1_SI_6110_R1_001	6110	ERR10549698	Unknown	Spain	Food	dry-cured ham	I	SL3	CT11830	IIb	3016	CC3	3	8	2.5
DTU_2022_1015435_1_SI_6255_S154	DTU_2022_1015435_1_SI_6255_R1_001	6255	ERR10549965	2012	Germany	Animal		I	SL59	CT11963	IIb	59	CC59	59	12	0.63
DTU_2022_1015425_1_SI_1431_S144	DTU_2022_1015425_1_SI_1431_R1_001	EGDe	ERR10549534	1924	Germany	Animal		II	SL7	CT1552	IIa	107	CC7	19	6	0.63
S147_ATGCGCAG-CCTAGAGT	S147_ATGCGCAG-CCTAGAGT_R1_001	N12-2271	ERR10549594	2012	Switzerland	Food	Meat and meat products	II	SL9	CT1043	IIc	9	CC9	14	3	2.5	0.8
DTU_2022_1016090_1_SI_N19_2025_S122	DTU_2022_1016090_1_SI_N19_2025_R1_001	N19_2025	ERR10612149	2019	Switzerland	Food	Meat	I	SL3	CT11817	IIb	3	CC3	3	8	0.31
DTU_2022_1015993_1_SI_N20_0805_S25	DTU_2022_1015993_1_SI_N20_0805_R1_001	N20_0805	ERR10612200	2020	Switzerland	Food	Seafood	I	SL3	CT11847	IIb	3	CC3	3	8	0.63
S148_ATGCGCAG-GCGTAAGA	S148_ATGCGCAG-GCGTAAGA_R1_001	N12-2386	ERR10549596	2012	Switzerland	Production environment	Food processing environment	II	SL9	CT12604	IIc	9	CC9	14	3	0.63	0.2
DTU_2022_1016064_1_SI_N13_0255_S96	DTU_2022_1016064_1_SI_N13_0255_R1_001	N13_0255	ERR10612116	2013	Switzerland	Food	Milk / Milk product	II	SL121	CT12025	IIa	121	CC121	5	7	2.5	0.8
DTU_2022_1016052_1_SI_N21_0206_S84	DTU_2022_1016052_1_SI_N21_0206_R1_001	N21_0206	ERR10612268	2021	Switzerland	Food	Milk product	I	SL3	CT11831	IIb	3	CC3	3	8	0.31
DTU_2022_1016053_1_SI_N21_0262_S85	DTU_2022_1016053_1_SI_N21_0262_R1_001	N21_0262	ERR10612235	2021	Switzerland	Food	Milk product	I	SL3	CT11844	IIb	3	CC3	102	8	0.31
DTU_2022_1015828_1_SI_3202	DTU_2022_1015828_1_SI_3202_R1_001	3202	ERR10549333	Unknown	Unknown	Production environment	Production environment	I	SL3	CT11845	IIb	576	CC3	3	8	0.31
DTU_2022_1015829_1_SI_3243	DTU_2022_1015829_1_SI_3243_R1_001	3243	ERR10549329	Unknown	Unknown	Production environment	Production environment	I	SL3	CT11845	IIb	576	CC3	3	8	0.31
DTU_2022_1015909_1_SI_3506	DTU_2022_1015909_1_SI_3506_R1_001	3506	ERR10549302	2001	Unknown	Production environment	Production environment	I	SL3	CT11841	IIb	3	CC3	102	8	0.31
DTU_2022_1015835_1_SI_CDL142	DTU_2022_1015835_1_SI_CDL142_R1_001	CDL142	ERR10549332	Unknown	Unknown	Production environment	Production environment	I	SL3	CT11846	IIb	576	CC3	3	8	0.31
DTU_2022_1015836_1_SI_CDL146	DTU_2022_1015836_1_SI_CDL146_R1_001	CDL146	ERR10549334	Unknown	Unknown	Production environment	Production environment	I	SL3	CT11834	IIb	3	CC3	3	8	0.31
DTU_2022_1015837_1_SI_CDL147	DTU_2022_1015837_1_SI_CDL147_R1_001	CDL147	ERR10549335	Unknown	Unknown	Food	Food	I	SL3	CT11845	IIb	576	CC3	3	8	0.31
DTU_2022_1015842_1_SI_CDL161	DTU_2022_1015842_1_SI_CDL161_R1_001	CDL161	ERR10549320	Unknown	Unknown	Food	Food	I	SL3	CT11828	IIb	3	CC3	3	8	0.31
DTU_2022_1015854_1_SI_CDL203	DTU_2022_1015854_1_SI_CDL203_R1_001	CDL203	ERR10549343	Unknown	Unknown	Animal	Animal clinical	I	SL3	CT10248	IIb	66	CC3	3	8	0.31
DTU_2022_1015862_1_SI_CDL71	DTU_2022_1015862_1_SI_CDL71_R1_001	CDL71	ERR10549404	Unknown	Unknown	Food	Food	I	SL3	CT11833	IIb	3	CC3	3	8	1.25
D09_S27	D09_S27_L001_R1_001	D09	ERR12036849	2019	Austria	Food	dairy products	I	SL2	CT12740	IVb	2	CC2	28	4	0.63	0.4
D10_S45	D10_S45_L001_R1_001	D10	ERR12036850	2019	Austria	Food	dairy products	II	SL7	CT12717	IIa	7	CC7	19	6	0.63	0.2
F01_S35	F01_S35_L001_R1_001	F01	ERR12036851	2016	Austria	Food	fish products	II	SL204	CT2846	IIa	204	CC204	38	29	2.5	1.6
F03_S41	F03_S41_L001_R1_001	F03	ERR12036852	2017	Austria	Food	fish products	I	SL6	CT12678	IVb	6	CC6	9	1	0.63	0.4
F04_S42	F04_S42_L001_R1_001	F04	ERR12036853	2017	Austria	Food	fish products	II	SL121	CT903	IIa	121	CC121	49	7	2.5	1.6
F05_S20	F05_S20_L001_R1_001	F05	ERR12036854	2018	Austria	Food	fish products	I	SL2	CT12737	IVb	2	CC2	28	4	2.5	0.8
F06_S32	F06_S32_L001_R1_001	F06	ERR12036855	2018	Austria	Food	fish products	II	SL121	CT9546	IIa	121	CC121	5	7	2.5	0.8
F07_S38	F07_S38_L001_R1_001	F07	ERR12036856	2018	Austria	Food	fish products	II	SL204	CT2846	IIa	204	CC204	38	29	0.63	0.4
F08_S27	F08_S27_L001_R1_001	F08	ERR12036857	2019	Austria	Food	fish products	II	SL121	CT909	IIa	121	CC121	5	7	2.5	0.8
F09_S38	F09_S38_L001_R1_001	F09	ERR12036858	2019	Austria	Food	fish products	II	SL9	CT12601	IIc	9	CC9	12	3	0.63	0.4
DTU_2022_1015495_1_SI_Lm129	DTU_2022_1015495_1_SI_Lm129_R1_001	Lm129	ERR10549418	1991	USA	Food	Azore Cheese	I	SL3	CT11827	IIb	3	CC3	102	8	0.63		0.16
DTU_2022_1015509_1_SI_Lm276	DTU_2022_1015509_1_SI_Lm276_R1_001	Lm276	ERR10549483	1994	USA	Food	Ground turkey	I	SL3	CT11853	IIb	3	CC3	3	8	0.63		0.16
DTU_2022_1016864_1_SI_SK3824_S146	DTU_2022_1016864_1_SI_SK3824_R1_001	SK3824	ERR10549447	1994	USA	Human	Human clinical	I	SL3	CT11851	IIb	3	CC3	102	8	0.63
DTU_2022_1016865_1_SI_SK3825_S147	DTU_2022_1016865_1_SI_SK3825_R1_001	SK3825	ERR10549564	1994	USA	Human	Human clinical	I	SL3	CT11851	IIb	3	CC3	3	8	0.63
DTU_2022_1016872_1_SI_SK3826_S154	DTU_2022_1016872_1_SI_SK3826_R1_001	SK3826	ERR10549430	1994	USA	Human	Human, chocolate milk outbreak	I	SL3	CT11851	IIb	3	CC3	3	8	0.63
DTU_2022_1016873_1_SI_SK3827_S155	DTU_2022_1016873_1_SI_SK3827_R1_001	SK3827	ERR10549442	1994	USA	Human	Human, chocolate milk outbreak	I	SL3	CT11851	IIb	3	CC3	3	8	0.63
DTU_2022_1016870_1_SI_SK3828_S152	DTU_2022_1016870_1_SI_SK3828_R1_001	SK3828	ERR10549453	1994	USA	Human	Human, chocolate milk outbreak	I	SL3	CT11851	IIb	3	CC3	3	8	0.63
DTU_2022_1016871_1_SI_SK3829_S153	DTU_2022_1016871_1_SI_SK3829_R1_001	SK3829	ERR10549427	1994	USA	Human	Human, chocolate milk outbreak	I	SL3	CT11851	IIb	3	CC3	3	8	0.63
DTU_2022_1016065_1_SI_N13_0402_S97	DTU_2022_1016065_1_SI_N13_0402_R1_001	N13_0402	ERR10612113	2013	Switzerland	Food	Seafood	I	SL5	CT11811	IIb	5	CC5	10	5	0.63	0.2
F10_S2	F10_S2_L001_R1_001	F10	ERR12036859	2019	Austria	Food	fish products	II	SL37	CT12651	IIa	37	CC37	6	14	0.63	0.4
ERR1432990	ERR1432990_1	M45-1	ERR1432990	2002	Denmark	Production environment	Environment	II	SL312	CT12663	IIa	31	CC31	37	13	0.63
DTU_2022_1015787_1_SI_6095	DTU_2022_1015787_1_SI_6095_R1_001	6095	ERR10549637	Unknown	Spain	Food	Cooked ham	I	SL6	CT443	IVb	6	CC6	9	1	2.5
DTU_2022_1015619_1_SI_124	DTU_2022_1015619_1_SI_124_R1_001	124	ERR10611891	2020	Italy	Food	GORGONZOLA (CHEESE)	II	SL313	CT2634	IIa	325	CC31	74	13	0.31
DTU_2022_1015660_1_SI_MF3882	DTU_2022_1015660_1_SI_MF3882_R1_001	MF3882	ERR10612056	2011	Norway	Production environment	salmon processing environment	II	SL312	CT12141	IIa	31	CC31	74	13	0.31
DTU_2022_1015679_1_SI_MF4385	DTU_2022_1015679_1_SI_MF4385_R1_001	MF4385	ERR10612135	2012	Norway	Production environment	salmon processing environment	II	SL312	CT12138	IIa	31	CC31	74	13	0.63
DTU_2022_1015683_1_SI_MF4595	DTU_2022_1015683_1_SI_MF4595_R1_001	MF4595	ERR10612055	2012	Norway	Production environment	salmon processing environment	II	SL312	CT12140	IIa	31	CC31	74	13	0.63
F11_S48	F11_S48_L001_R1_001	F11	ERR12036860	2020	Austria	Food	fish products	II	SL155	CT4876	IIa	155	CC155	44	11	0.63	0.4
F12_S49	F12_S49_L001_R1_001	F12	ERR12036861	2021	Austria	Food	fish products	II	SL7	CT735	IIa	7	CC7	19	6	0.63	0.4
DTU_2022_1015759_1_SI_6060_S163	DTU_2022_1015759_1_SI_6060_R1_001	6060	ERR10611940	Unknown	Spain	Food	Longaniza Arag√≥n extra	II	SL31	CT12147	IIa	31	CC31	74	13	0.31
DTU_2022_1015780_1_SI_6085	DTU_2022_1015780_1_SI_6085_R1_001	6085	ERR10549668	Unknown	Spain	Food	Cooked ham	II	SL312	CT12139	IIa	31	CC31	37	13	0.63
DTU_2022_1016096_1_SI_N19_2469_S128	DTU_2022_1016096_1_SI_N19_2469_R1_001	N19_2469	ERR10612206	2019	Switzerland	Food	Milk product	II	SL313	CT1188	IIa	325	CC31	74	13	2.5
DTU_2022_1016107_1_SI_N19_3008_S139	DTU_2022_1016107_1_SI_N19_3008_R1_001	N19_3008	ERR10612204	2019	Switzerland	Food	Milk product	II	SL313	CT1188	IIa	325	CC31	74	13	2.5
DTU_2022_1015788_1_SI_6097	DTU_2022_1015788_1_SI_6097_R1_001	6097	ERR10549651	Unknown	Spain	Food	Cooked ham	I	SL6	CT443	IVb	6	CC6	9	1	2.5
DTU_2022_1015999_1_SI_N20_0916_S31	DTU_2022_1015999_1_SI_N20_0916_R1_001	N20_0916	ERR10612173	2020	Switzerland	Food	Milk product	II	SL313	CT2634	IIa	325	CC31	74	13	0.31
DTU_2022_1016019_1_SI_N20_1949_S51	DTU_2022_1016019_1_SI_N20_1949_R1_001	N20_1949	ERR10612225	2020	Switzerland	Food	Meat	II	SL313	CT2634	IIa	325	CC31	74	13	0.31
DTU_2022_1016059_1_SI_N21_0434_S91	DTU_2022_1016059_1_SI_N21_0434_R1_001	N21_0434	ERR10612260	2021	Switzerland	Food	Milk product	II	SL313	CT1188	IIa	325	CC31	37	13	2.5
SRR5764863	SRR5764863_1	FE19-1	SRR5764863	2009	Canada	Production environment	Fish Processing Environment	II	SL321	CT697	IIa	321	CC321	34	211	2.5
DTU_2022_1015830_1_SI_3261	DTU_2022_1015830_1_SI_3261_R1_001	3261	ERR10549328	Unknown	Unknown	Food	Food	II	SL11801	CT11801	IIa	325	CC31	74	13	0.31
DTU_2022_1015839_1_SI_CDL154	DTU_2022_1015839_1_SI_CDL154_R1_001	CDL154	ERR10549322	Unknown	Unknown	Food	Food	II	SL11801	CT11801	IIa	325	CC31	74	13	0.31
DTU_2022_1015867_1_SI_CDL77	DTU_2022_1015867_1_SI_CDL77_R1_001	CDL77	ERR10549372	Unknown	Unknown	Food	Food	II	SL31	CT12148	IIa	31	CC31	37	13	0.31
DTU_2022_1016722_1_SI_OLM28_S4	DTU_2022_1016722_1_SI_OLM28_R1_001	OLM28	ERR10549366	1938	USA	Animal	Pullet, England	II	SL325	CT12264	IIa	325	CC31	41	13	0.63
DTU_2022_1016723_1_SI_OLM29_S5	DTU_2022_1016723_1_SI_OLM29_R1_001	OLM29	ERR10549354	1938	USA	Animal	Pullet, England	II	SL325	CT12263	IIa	325	CC31	41	13	0.63
ERR4648225	ERR4648225_1	LV0935	ERR4648225	2016	Czech Republic	Food	Delicatessen	I	SL315	CT12673	IVb	249	CC315	78	35	0.31	0.2
SRR5764952	SRR5764952_1	FE7-1	SRR5764952	2009	Canada	Production environment	Fish Processing Environment	II	SL9	CT1032	IIc	9	CC9	12	3	2.5
SRR5764949	SRR5764949_1	FE7-3	SRR5764949	2009	Canada	Production environment	Fish Processing Environment	II	SL321	CT697	IIa	321	CC321	34	211	2.5
SRR5764950	SRR5764950_1	FE8-1	SRR5764950	2009	Canada	Production environment	Fish Processing Environment	II	SL321	CT697	IIa	321	CC321	34	211	2.5
DTU_2022_1016216_1_SI_L398_S56	DTU_2022_1016216_1_SI_L398_R1_001	L398	ERR10549683	2010	Slovenia	Production environment	Surface swab - abattoir (food-processing environment)	I	SL315	CT11856	IVb	520	CC315	78	35	0.63
DTU_2022_1016220_1_SI_L405_S60	DTU_2022_1016220_1_SI_L405_R1_001	L405	ERR10549718	2011	Slovenia	Food	Desert	I	SL315	CT11858	IVb	520	CC315	78	35	0.31
DTU_2022_1016247_1_SI_L834_S87	DTU_2022_1016247_1_SI_L834_R1_001	L834	ERR10549759	2015	Slovenia	Animal	Sheep brain (neurolisteriosis)	I	SL315	CT11859	IVb	194	CC315	78	35	0.63
DTU_2022_1016257_1_SI_L994_S97	DTU_2022_1016257_1_SI_L994_R1_001	L994	ERR10549750	2012	Slovenia	Farm environment	Cow feces (farm environment)	I	SL315	CT11857	IVb	520	CC315	78	35	0.31
DTU_2021_1010557_1_SI_LT9_S106	DTU-2021-1010557-1-SI-LT9_R1_001	G	ERR10109343	1999	Canada	Production environment		II	SL37	CT6339	IIa	37	CC37	6	14	0.31
DTU_2022_1016828_1_SI_JJ25_S110	DTU_2022_1016828_1_SI_JJ25_R1_001	JJ25	SRS15801912	2021	USA	Natural environment	Walnut Creek	II	SL1055	CT12269	IIb	1055	CC1055	107	298	0.63
DTU_2022_1015304_1_SI_L0223_S22	DTU_2022_1015304_1_SI_L0223_R1_001	L0223	ERR10109445	2003	USA	Production environment		I	SL5	CT2351	IIb	5	CC5	10	5	0.31		0.16
DTU_2022_1015306_1_SI_L0228_S24	DTU_2022_1015306_1_SI_L0228_R1_001	L0228	ERR10109446	2003	USA	Production environment		I	SL1	CT11184	IVb	1	CC1	98	2	0.63		0.16
DTU_2022_1015346_1_SI_L0327_S64	DTU_2022_1015346_1_SI_L0327_R1_001	L0327	ERR10109447	2003	USA	Production environment		I	SL6	CT462	IVb	6	CC6	9	1	0.63		0.16
DTU_2022_1015301_1_SI_L0616_S19	DTU_2022_1015301_1_SI_L0616_R1_001	L0616	ERR10109448	2004	USA	Production environment		I	SL1	CT11184	IVb	1	CC1	1	2	0.31		0.16
DTU_2022_1015348_1_SI_L0623_S66	DTU_2022_1015348_1_SI_L0623_R1_001	L0623	ERR10109449	2004	USA	Production environment		I	SL6	CT462	IVb	6	CC6	9	1	0.63		0.16
DTU_2022_1015332_1_SI_L0703_S50	DTU_2022_1015332_1_SI_L0703_R1_001	L0703	ERR10109450	2004	USA	Production environment		I	SL288	CT11172	IIb	288	CC288	15	203	0.63		0.16
DTU_2022_1015347_1_SI_L0720_S65	DTU_2022_1015347_1_SI_L0720_R1_001	L0720	ERR10109451	2004	USA	Production environment		I	SL6	CT11181	IVb	6	CC6	9	1	0.63		0.16
DTU_2022_1015349_1_SI_L0724_S67	DTU_2022_1015349_1_SI_L0724_R1_001	L0724	ERR10109452	2004	USA	Production environment		I	SL6	CT462	IVb	6	CC6	9	1	0.63		0.16
DTU_2022_1015345_1_SI_L0928_S63	DTU_2022_1015345_1_SI_L0928_R1_001	L0928	ERR10109453	2004	USA	Production environment		I	SL6	CT462	IVb	6	CC6	9	1	0.63		0.08
DTU_2022_1015319_1_SI_L0929_S37	DTU_2022_1015319_1_SI_L0929_R1_001	L0929	ERR10109454	2004	USA	Production environment		I	SL6	CT462	IVb	6	CC6	9	1	0.63		0.16
DTU_2022_1015343_1_SI_L0930_S61	DTU_2022_1015343_1_SI_L0930_R1_001	L0930	ERR10109455	2004	USA	Production environment		I	SL6	CT462	IVb	6	CC6	9	1	0.63		0.16
DTU_2022_1015335_1_SI_L1210b_S53	DTU_2022_1015335_1_SI_L1210b_R1_001	L1210b	ERR10109456	2005	USA	Production environment		I	SL224	CT11183	IIb	550	CC224	55	15	0.63		0.16
DTU_2022_1015322_1_SI_L1214a_S40	DTU_2022_1015322_1_SI_L1214a_R1_001	L1214a	ERR10109457	2005	USA	Production environment		I	SL5	CT2351	IIb	5	CC5	10	5	0.63		0.16
DTU_2022_1015506_2_SI_Lm238_S166	DTU_2022_1015506_2_SI_Lm238_R1_001	Lm238	ERR10616651	1994	USA	Food	Pork Sausage	II	SL321	CT2451	IIa	321	CC321	34	211	0.63		0.08
DTU_2022_1016775_1_SI_OLM136_S57	DTU_2022_1016775_1_SI_OLM136_R1_001	OLM136	ERR10549401	1960	USA	Human	Clinical, human, LA, USA	I	SL344	CT52	IIb	2966	CC344	119	210	0.31
DTU_2022_1015320_1_SI_L1305_S38	DTU_2022_1015320_1_SI_L1305_R1_001	L1305	ERR10109458	2005	USA	Production environment		I	SL224	CT11183	IIb	550	CC224	55	15	0.63		0.16
DTU_2022_1015321_1_SI_L1508a_S39	DTU_2022_1015321_1_SI_L1508a_R1_001	L1508a	ERR10109459	2005	USA	Production environment		II	SL8	CT11188	IIa	551	CC8	54	9	0.63		0.16
DTU_2022_1015336_1_SI_L1522a_S54	DTU_2022_1015336_1_SI_L1522a_R1_001	L1522a	ERR10109460	2005	USA	Production environment		II	SL121	CT11167	IIa	121	CC121	5	7	0.63		0.16
DTU_2022_1016899_1_SI_CP4_S181	DTU_2022_1016899_1_SI_CP4_R1_001	CP4	ERR10549962	2012	Canada	Natural environment	fresh water	II	SL37	CT6339	IIa	37	CC37	6	14	0.31
DTU_2022_1015339_1_SI_L1619a1_S57	DTU_2022_1015339_1_SI_L1619a1_R1_001	L1619a1	ERR10109461	2005	USA	Production environment		I	SL5	CT11156	IIb	552	CC5	10	5	0.63		0.16
ERR4648228	ERR4648228_1	LV0201	ERR4648228	2014	Czech Republic	Food	Vegetables	II	SL37	CT12657	IIa	37	CC37	6	14	0.31	0.2
ERR4648173	ERR4648173_1	LV1105	ERR4648173	2017	Czech Republic	Food	Meat product	II	SL37	CT12656	IIa	37	CC37	6	14	0.31	0.2
DTU_2022_1015416_1_SI_994_S135	DTU_2022_1015416_1_SI_994_R1_001	994	ERR10549945	2010	Germany	Food		II	SL8	CT12202	IIa	8	CC8	4	9	0.63
ERR4648207	ERR4648207_1	LV1234	ERR4648207	2019	Czech Republic	Food	Dairy product	II	SL37	CT12658	IIa	37	CC37	6	14	0.31	0.2
DTU_2022_1016161_1_SI_L1906_S1	DTU_2022_1016161_1_SI_L1906_R1_001	L1906b1	ERR10109462	2005	USA	Production environment	swab of hose from drip tray near defeathering exit	I	SL6	CT462	IIb	550	CC224	6	14	0.31		0.16
DTU_2022_1016175_1_SI_L1920_S15	DTU_2022_1016175_1_SI_L1920_R1_001	L1920	ERR10549789	2019	Slovenia	Food		I	SL382	CT11968	IVb-v1	3021	CC183	62	212	0.31
DTU2019-2022-PRJ1196-Listeria-monocytogenes-1	DTU2019-2022-PRJ1196-Listeria-monocytogenes-1_R1_001	LIS01	ERR10109349	Unknown	Germany	Food	cheese Oberstdorfer Bergk√§se	II	SL21	CT9793	IIa	21	CC21	85	219	0.63
DTU_2022_1015417_1_SI_999_S136	DTU_2022_1015417_1_SI_999_R1_001	999	ERR10549949	2010	Germany	Food		II	SL8	CT12201	IIa	8	CC8	4	9	0.63
DTU_2022_1015424_1_SI_1429_S143	DTU_2022_1015424_1_SI_1429_R1_001	1429	ERR10549996	2016	Germany	Food		II	SL8	CT750	IIa	8	CC8	4	9	0.63
DTU_2022_1015426_1_SI_1433_S145	DTU_2022_1015426_1_SI_1433_R1_001	1433	ERR10550008	2016	Germany	Human		II	SL9	CT630	IIc	122	CC9	12	3	0.31
DTU_2022_1015801_1_SI_8208	DTU_2022_1015801_1_SI_8208_R1_001	8208	ERR10549691	Unknown	Spain	Food	Dry-cured ham. 7 months curing	II	SL121	CT917	IIa	121	CC121	5	7	2.5
DTU_2022_1015802_1_SI_8218	DTU_2022_1015802_1_SI_8218_R1_001	8218	ERR10549742	Unknown	Spain	Production environment	Deboning machine 1	II	SL121	CT917	IIa	121	CC121	5	7	2.5
DTU_2022_1015807_1_SI_8256	DTU_2022_1015807_1_SI_8256_R1_001	8256	ERR10549764	Unknown	Spain	Production environment	Meat mincer	II	SL121	CT12049	IIa	121	CC121	5	7	2.5
DTU_2022_1015808_1_SI_8261	DTU_2022_1015808_1_SI_8261_R1_001	8261	ERR10549665	Unknown	Spain	Food	Morcilla	II	SL121	CT10516	IIa	121	CC121	49	7	0.63
DTU2019-2023-PRJ1196-Listeria-monocytogenes-2	DTU2019-2023-PRJ1196-Listeria-monocytogenes-2_R1_001	LIS02	ERR10109350	Unknown	Germany	Food	cheese Kefa	I	SL3	CT9267	IIb	2733	CC3	3	8	0.31
DTU2019-2024-PRJ1196-Listeria-monocytogenes-3	DTU2019-2024-PRJ1196-Listeria-monocytogenes-3_R1_001	LIS03	ERR10109351	Unknown	Germany	Food	cheese Rotweink√§se	II	SL21	CT9793	IIa	21	CC21	11	219	0.31
DTU2019-2025-PRJ1196-Listeria-monocytogenes-4	DTU2019-2025-PRJ1196-Listeria-monocytogenes-4_R1_001	LIS04	ERR10109352	Unknown	Germany	Food	cheese Roviner	I	SL3	CT9267	IIb	2733	CC3	3	8	0.31
DTU_2022_1015465_1_SI_14_S184	DTU_2022_1015465_1_SI_14_R1_001	14	ERR10549886	2018	Italy	Food	SMOKED FISH	II	SL37	CT7813	IIa	37	CC37	6	14	0.63
DTU_2022_1015541_1_SI_46	DTU_2022_1015541_1_SI_46_R1_001	46	ERR10549874	2015	Italy	Food	SOPPRESSATA	II	SL37	CT12131	IIa	37	CC37	6	14	0.63
DTU_2022_1015543_1_SI_48	DTU_2022_1015543_1_SI_48_R1_001	48	ERR10549864	2015	Italy	Food	SOPPRESSATA	II	SL37	CT12131	IIa	37	CC37	6	14	0.63
DTU_2022_1015544_1_SI_49	DTU_2022_1015544_1_SI_49_R1_001	49	ERR10549848	2015	Italy	Food	SOPPRESSATA	II	SL37	CT12131	IIa	37	CC37	6	14	0.31
DTU_2022_1015546_1_SI_51	DTU_2022_1015546_1_SI_51_R1_001	51	ERR10549878	2015	Italy	Food	SOPPRESSATA	II	SL37	CT12131	IIa	37	CC37	6	14	0.63
DTU_2022_1015547_1_SI_52	DTU_2022_1015547_1_SI_52_R1_001	52	ERR10549873	2015	Italy	Food	SOPPRESSATA	II	SL37	CT12131	IIa	37	CC37	6	14	0.63
DTU_2022_1015548_1_SI_53	DTU_2022_1015548_1_SI_53_R1_001	53	ERR10549844	2015	Italy	Food	SOPPRESSATA	II	SL37	CT12131	IIa	37	CC37	6	14	0.63
DTU_2022_1015570_1_SI_75	DTU_2022_1015570_1_SI_75_R1_001	75	ERR10549888	2014	Italy	Food	SALAME	II	SL37	CT12131	IIa	37	CC37	6	14	0.63
DTU_2022_1015589_1_SI_94	DTU_2022_1015589_1_SI_94_R1_001	94	ERR10549896	2015	Italy	Food	SOPPRESSATA	II	SL37	CT12131	IIa	37	CC37	6	14	0.31
DTU_2022_1015600_1_SI_105	DTU_2022_1015600_1_SI_105_R1_001	105	ERR10549858	2015	Italy	Food	SOPPRESSATA	II	SL37	CT12131	IIa	37	CC37	6	14	0.31
DTU_2022_1015604_1_SI_109	DTU_2022_1015604_1_SI_109_R1_001	109	ERR10549894	2015	Italy	Food	SOPPRESSATA	II	SL37	CT12131	IIa	37	CC37	6	14	0.31
DTU2019-2026-PRJ1196-Listeria-monocytogenes-5	DTU2019-2026-PRJ1196-Listeria-monocytogenes-5_R1_001	LIS05	ERR10109353	Unknown	Germany	Food	cheese Bergk√§se pasteurisiert	I	SL3	CT9267	IIb	2733	CC3	3	8	0.63
DTU2019-2027-PRJ1196-Listeria-monocytogenes-6	DTU2019-2027-PRJ1196-Listeria-monocytogenes-6_R1_001	LIS06	ERR10109354	Unknown	Germany	Food	cheese Hirtenk√§se	I	SL3	CT9267	IIb	2733	CC3	3	8	0.31
DTU2019-2028-PRJ1196-Listeria-monocytogenes-7	DTU2019-2028-PRJ1196-Listeria-monocytogenes-7_R1_001	LIS07	ERR10109355	Unknown	Germany	Food	cheese Urtaler	I	SL3	CT9267	IIb	2733	CC3	3	8	0.31
DTU2019-2029-PRJ1196-Listeria-monocytogenes-8	DTU2019-2029-PRJ1196-Listeria-monocytogenes-8_R1_001	LIS08	ERR10109356	Unknown	Germany	Food	cheese Weissbierk√§se	II	SL21	CT9793	IIa	21	CC21	85	219	2.5
DTU2019-2030-PRJ1196-Listeria-monocytogenes-9	DTU2019-2030-PRJ1196-Listeria-monocytogenes-9_R1_001	LIS09	ERR10109357	Unknown	Unknown	Food	cheese	II	SL155	CT843	IIa	155	CC155	44	11	0.31
DTU_2022_1016136_1_SI_L1198_S168	DTU_2022_1016136_1_SI_L1198_R1_001	L1198	ERR10611981	2017	Slovenia	Production environment		II	SL37	CT12120	IIa	37	CC37	6	14	0.31
L1767	L1767_1	L1767	ERR10549989	2020	Slovenia	Food	RTE meat	II	SL37	CT12659	IIa	37	CC37	6	14	0.31
DTU_2022_1016157_1_SI_L1876_S189	DTU_2022_1016157_1_SI_L1876_R1_001	L1876	ERR10612011	2020	Slovenia	Food		II	SL37	CT12128	IIa	37	CC37	6	14	0.31
DTU_2022_1015337_1_SI_L1906b1_S55	DTU_2022_1015337_1_SI_L1906b1_R1_001	L1906	ERR10549738	2018	Slovenia	Food		II	SL37	CT12128	IIa	37	CC37	55	15	0.63
DTU_2022_1016165_1_SI_L1910_S5	DTU_2022_1016165_1_SI_L1910_R1_001	L1910	ERR10549771	2019	Slovenia	Food		II	SL37	CT12126	IIa	37	CC37	6	14	0.31
DTU_2022_1016171_1_SI_L1916_S11	DTU_2022_1016171_1_SI_L1916_R1_001	L1916	ERR10549755	2019	Slovenia	Food		II	SL37	CT12124	IIa	37	CC37	6	14	0.63
DTU_2022_1016172_1_SI_L1917_S12	DTU_2022_1016172_1_SI_L1917_R1_001	L1917	ERR10549775	2019	Slovenia	Food		II	SL37	CT12119	IIa	37	CC37	6	14	0.31
DTU_2022_1016177_1_SI_L1922_S17	DTU_2022_1016177_1_SI_L1922_R1_001	L1922	ERR10549783	2019	Slovenia	Food		II	SL37	CT12123	IIa	37	CC37	6	14	0.63
DTU_2022_1016196_1_SI_L262_S36	DTU_2022_1016196_1_SI_L262_R1_001	L262	ERR10549693	2011	Slovenia	Food	Minced lard	II	SL37	CT12130	IIa	37	CC37	6	14	0.31
DTU_2022_1016214_1_SI_L395_S54	DTU_2022_1016214_1_SI_L395_R1_001	L395	ERR10549731	2010	Slovenia	Production environment	Surface swab - abattoir (food-processing environment)	II	SL37	CT12132	IIa	37	CC37	6	14	0.31
DTU_2022_1016241_1_SI_L710_S81	DTU_2022_1016241_1_SI_L710_R1_001	L710	ERR10549748	2014	Slovenia	Food	Meat cheese	II	SL37	CT12125	IIa	37	CC37	6	14	0.31
DTU_2022_1016249_1_SI_L885_S89	DTU_2022_1016249_1_SI_L885_R1_001	L885	ERR10549751	2011	Slovenia	Farm environment	Cow feces (farm environment)	II	SL37	CT12122	IIa	37	CC37	6	14	0.31
DTU_2022_1016253_1_SI_L939_S93	DTU_2022_1016253_1_SI_L939_R1_001	L939	ERR10549716	2012	Slovenia	Farm environment	Cow feces (farm environment)	II	SL37	CT12121	IIa	37	CC37	6	14	0.31
DTU_2022_1016254_1_SI_L940_S94	DTU_2022_1016254_1_SI_L940_R1_001	L940	ERR10549763	2012	Slovenia	Farm environment	Cow feces (farm environment)	II	SL37	CT12121	IIa	37	CC37	6	14	0.31
S195_TCGACGTC-TTCTAGCT	S195_TCGACGTC-TTCTAGCT_R1_001	N13-0047	ERR10549654	2013	Switzerland	Food	Milk and milk products	I	SL1	CT12681	IVb	1	CC1	98	2	0.63	0.4
DTU_2022_1016125_1_SI_N20_0384_S157	DTU_2022_1016125_1_SI_N20_0384_R1_001	N20_0384	ERR10612180	2020	Switzerland	Food	Meat	II	SL37	CT12133	IIa	37	CC37	6	14	0.31
DTU_2022_1015915_1_SI_5510	DTU_2022_1015915_1_SI_5510_R1_001	5510	ERR10549301	2010	Unknown	Food	Production environment	II	SL37	CT12129	IIa	37	CC37	6	14	0.31
DTU_2022_1015860_1_SI_CDL68	DTU_2022_1015860_1_SI_CDL68_R1_001	CDL68	ERR10549362	Unknown	Unknown	Food	Food	II	SL37	CT7806	IIa	37	CC37	6	14	0.31
DTU2019-2031-PRJ1196-Listeria-monocytogenes-10	DTU2019-2031-PRJ1196-Listeria-monocytogenes-10_R1_001	LIS10	ERR10109358	Unknown	Unknown	Food	cheese	I	SL88	CT9792	IIb	88	CC88	84	27	0.31
L1493	L1493_1	L1493	ERR10549814	2018	Slovenia	Food	Baccala (codfish)	II	SL37	CT12648	IIa	37	CC37	6	14	0.31
L1751	L1751_1	L1751	ERR10549866	2020	Slovenia	Food	RTE meat	II	SL37	CT12650	IIa	37	CC37	6	14	1.25			+
DTU_2022_1016682_1_SI_4186_S123	DTU_2022_1016682_1_SI_4186_R1_001	4186	ERR10611908	2005	Canada	Animal	bovine	I	SL379	CT11969	IIb	379	CC379	56	62	0.63
DTU2019-2032-PRJ1196-Listeria-monocytogenes-11	DTU2019-2032-PRJ1196-Listeria-monocytogenes-11_R1_001	LIS11	ERR10109359	Unknown	Unknown	Food	dairy environment, known for potential to survive for long periods in dairy environment	I	SL3	CT9771	IIb	3	CC3	102	8	0.63
DTU_2022_1015351_1_SI_JC14_S69	DTU_2022_1015351_1_SI_JC14_R1_001	JC14	ERR10611986	2019	USA	Farm environment	cow feces	I	SL379	CT11971	IIb	379	CC379	56	62	0.63		0.16
DTU_2022_1015352_1_SI_JC18_S70	DTU_2022_1015352_1_SI_JC18_R1_001	JC18	ERR10611956	2019	USA	Farm environment	cow feces	I	SL379	CT11971	IIb	379	CC379	56	62	0.63		0.16
DTU_2022_1015355_1_SI_JC21_S73	DTU_2022_1015355_1_SI_JC21_R1_001	JC21	ERR10611957	2019	USA	Farm environment	cow feces	I	SL379	CT11971	IIb	379	CC379	56	62	0.63		0.16
DTU_2022_1015356_2_SI_JC22	DTU_2022_1015356_2_SI_JC22_R1_001	JC22	ERR10616649	2019	USA	Farm environment	cow feces	I	SL379	CT11971	IIb	379	CC379	56	62	0.63		0.16
DTU_2022_1015360_1_SI_JC33_S78	DTU_2022_1015360_1_SI_JC33_R1_001	JC33	ERR10611971	2019	USA	Farm environment	cow feces	I	SL379	CT11971	IIb	379	CC379	56	62	0.63		0.16
DTU_2022_1015362_1_SI_JC37_S80	DTU_2022_1015362_1_SI_JC37_R1_001	JC37	ERR10611962	2019	USA	Farm environment	cow feces	I	SL379	CT11971	IIb	379	CC379	56	62	0.63		0.08
DTU_2022_1015364_1_SI_JC40_S82	DTU_2022_1015364_1_SI_JC40_R1_001	JC40	ERR10611963	2019	USA	Farm environment	cow feces	I	SL379	CT11971	IIb	379	CC379	56	62	0.63		0.16
DTU_2022_1015367_1_SI_JC49_S85	DTU_2022_1015367_1_SI_JC49_R1_001	JC49	ERR10611989	2019	USA	Farm environment	cow feces	I	SL379	CT11971	IIb	379	CC379	56	62	0.63		0.16
DTU_2022_1015368_1_SI_JC51_S86	DTU_2022_1015368_1_SI_JC51_R1_001	JC51	ERR10611966	2019	USA	Farm environment	cow feces	I	SL379	CT11971	IIb	379	CC379	56	62	0.63		0.08
DTU_2022_1015372_2_SI_JC66_S160	DTU_2022_1015372_2_SI_JC66_R1_001	JC66	ERR10617900	2019	USA	Farm environment	cow feces	I	SL379	CT11971	IIb	379	CC379	56	62	0.63		0.08
DTU_2022_1015380_2_SI_JC77	DTU_2022_1015380_2_SI_JC77_R1_001	JC77	ERR10549499	2019	USA	Farm environment	cow feces	I	SL379	CT11971	IIb	379	CC379	56	62	0.63		0.16
DTU_2022_1015394_2_SI_JC98	DTU_2022_1015394_2_SI_JC98_R1_001	JC98	ERR10549500	2019	USA	Farm environment	cow feces	I	SL379	CT11971	IIb	379	CC379	56	62	0.63		0.08
DTU_2022_1015395_2_SI_JC99	DTU_2022_1015395_2_SI_JC99_R1_001	JC99	ERR10549502	2019	USA	Food	silage	I	SL379	CT11971	IIb	379	CC379	56	62	0.63		0.08
DTU_2022_1015496_1_SI_Lm133	DTU_2022_1015496_1_SI_Lm133_R1_001	Lm133	ERR10549445	1993	USA	Animal	cow brain tissue	I	SL379	CT11970	IIb	379	CC379	56	62	0.63		0.16
DTU_2022_1016039_1_SI_N20_2612_S71	DTU_2022_1016039_1_SI_N20_2612_R1_001	N20_2612	ERR10612242	2020	Switzerland	Food	Meat	I	SL387	CT11983	IVb	388	CC388	95	10	0.63
DTU_2022_1016838_1_SI_SK2509_S120	DTU_2022_1016838_1_SI_SK2509_R1_001	SK2509	ERR10549539	2005	USA	Production environment	Processing Plant, MI	I	SL387	CT11185	IVb	388	CC388	95	10	0.63
DTU_2022_1016853_1_SI_SKB61_S135	DTU_2022_1016853_1_SI_SKB61_R1_001	SKB61	ERR10549537	2014	USA	Animal	Bear isolate, GA	I	SL2145	CT6963	IVb	2145	CC388	109	217	0.63
ERR4648232	ERR4648232_1	LV0281	ERR4648232	2014	Czech Republic	Food	Vegetables	I	SL219	CT12764	IVb	219	CC4	8	16_33	0.31	0.2
DTU2019-2033-PRJ1196-Listeria-monocytogenes-12	DTU2019-2033-PRJ1196-Listeria-monocytogenes-12_R1_001	LIS12	ERR10109360	Unknown	Unknown	Food	Isolated from unpasteurised Italian soft cheese	II	SL101	CT5430	IIa	38	CC101	90	55	0.31
DTU2019-2034-PRJ1196-Listeria-monocytogenes-13	DTU2019-2034-PRJ1196-Listeria-monocytogenes-13_R1_001	LIS13	ERR10109361	Unknown	Unknown	Food	Parsley	II	SL7	CT9766	IIa	7	CC7	19	6	0.31
DTU2019-2035-PRJ1196-Listeria-monocytogenes-14	DTU2019-2035-PRJ1196-Listeria-monocytogenes-14_R1_001	LIS14	ERR10109362	Unknown	Unknown	Food	Bean salad	I	SL1	CT9772	IVb	1	CC1	98	2	0.63
DTU_2022_1015581_2_SI_86_S173	DTU_2022_1015581_2_SI_86_R1_001	86	ERR10611950	2014	Italy	Food	SALSICCIA (DRIED SAUSAGE)	I	SL4	CT11913	IVb	4	CC4	8	16_33	0.31
DTU2019-2036-PRJ1196-Listeria-monocytogenes-15	DTU2019-2036-PRJ1196-Listeria-monocytogenes-15_R1_001	LIS15	ERR10109363	Unknown	Unknown	Food	LolloBionda salad	I	SL5	CT124	IIb	5	CC5	10	5	2.5
DTU_2022_1016130_1_SI_L1010_S162	DTU_2022_1016130_1_SI_L1010_R1_001	L1010	ERR10612013	2012	Slovenia	Farm environment		I	SL4	CT11914	IVb	4	CC4	8	16_33	0.31
DTU_2022_1016132_1_SI_L1016_S164	DTU_2022_1016132_1_SI_L1016_R1_001	L1016	ERR10611970	2012	Slovenia	Farm environment		I	SL4	CT11915	IVb	4	CC4	8	16_33	0.31
L1350	L1350_R1	L1350	ERR10549802	2017	Slovenia	Animal	Cow brain (neurolisteriosis)	I	SL4	CT10344	IVb	4	CC4	8	16_33	0.31
DTU_2022_1016140_1_SI_L1391_S172	DTU_2022_1016140_1_SI_L1391_R1_001	L1391	ERR10612038	2017	Slovenia	Animal		I	SL4	CT11918	IVb	4	CC4	8	16_33	0.31
DTU_2022_1016237_1_SI_L634_S77	DTU_2022_1016237_1_SI_L634_R1_001	L634	ERR10549740	2014	Slovenia	Animal	Cow udder (subclinical mastitis)	I	SL4	CT11916	IVb	4	CC4	8	16_33	0.31
DTU_2022_1016244_1_SI_L793_S84	DTU_2022_1016244_1_SI_L793_R1_001	L793	ERR10549752	2015	Slovenia	Animal	Cow brain (neurolisteriosis)	I	SL4	CT11918	IVb	4	CC4	8	16_33	0.31
L831	L831_R1	L831	ERR10549766	2015	Slovenia	Animal	Goat brain (neurolisteriosis)	I	SL4	CT12709	IVb	4	CC4	8	16_33	0.63
DTU_2022_1016255_1_SI_L979_S95	DTU_2022_1016255_1_SI_L979_R1_001	L979	ERR10549729	2012	Slovenia	Farm environment	Cow feces (farm environment)	I	SL4	CT11914	IVb	4	CC4	8	16_33	0.31
DTU_2022_1015806_1_SI_8243	DTU_2022_1015806_1_SI_8243_R1_001	8243	ERR10549661	Unknown	Spain	Production environment	Knife	I	SL3	CT11822	IIb	3	CC3	3	8	0.63
S101_ATCTCAGG-GAGCCTTA	S101_ATCTCAGG-GAGCCTTA_R1_001.fa	N13-0094	ERR10549591	2013	Switzerland	Human	Human	II	SL403	CT5352	IIa	403	CC403	36	48	2.5	0.8
S102_ATCTCAGG-TTATGCGA	S102_ATCTCAGG-TTATGCGA_R1_001.fa	N13-0119	ERR10549590	2013	Switzerland	Human	Human	II	SL121	CT893	IIa	121	CC121	49	7	2.5	0.8
DTU_2022_1016079_1_SI_N19_0706_S111	DTU_2022_1016079_1_SI_N19_0706_R1_001	N19_0706	ERR10612109	2019	Switzerland	Food	Milk product	I	SL219	CT11959	IVb	219	CC4	8	16_33	0.31
S71_AAGAGGCA-CCTAGAGT	S71_AAGAGGCA-CCTAGAGT_R1_001	N13-0245	ERR10549710	2013	Switzerland	Food	Meat and meat products	II	SL91	CT12703	IIa	91	CC14	70	36	0.63	0.2
DTU_2022_1015906_1_SI_3491	DTU_2022_1015906_1_SI_3491_R1_001	3491	ERR10549300	2001	Unknown	Food	Food	I	SL4	CT11919	IVb	4	CC4	8	16_33	0.31
DTU_2022_1015932_1_SI_7159	DTU_2022_1015932_1_SI_7159_R1_001	7159	ERR10549267	2014	Unknown	Food	Food	I	SL4	CT7055	IVb	4	CC4	8	16_33	0.31
DTU_2022_1015935_1_SI_7228	DTU_2022_1015935_1_SI_7228_R1_001	7228	ERR10549266	2014	Unknown	Food	Food	I	SL4	CT11912	IVb	4	CC4	8	16_33	0.31
DTU_2022_1016709_1_SI_OLM12_S150	DTU_2022_1016709_1_SI_OLM12_R1_001	OLM12	ERR10616655	1934	USA	Human		I	SL4	CT2361	IVb	118	CC4	8	16_33	0.63
DTU_2022_1016724_1_SI_OLM30_S6	DTU_2022_1016724_1_SI_OLM30_R1_001	OLM30	ERR10549379	1938	USA	Human	Clinical, human, Uruguay	I	SL4	CT11691	IVb	2967	CC4	8	16_33	0.31
DTU_2022_1016726_1_SI_OLM36_S8	DTU_2022_1016726_1_SI_OLM36_R1_001	OLM36	ERR10549353	1940	USA	Human	Clinical, human, Argentina	I	SL4	CT11917	IVb	4	CC4	8	16_33	0.63
DTU_2022_1016733_1_SI_OLM44_S15	DTU_2022_1016733_1_SI_OLM44_R1_001	OLM44	ERR10549382	1950	USA	Animal	Ferret, USA	I	SL4	CT11917	IVb	4	CC4	8	16_33	0.63
DTU_2022_1016840_1_SI_SK3564_S122	DTU_2022_1016840_1_SI_3564_R1_001	SK3564	ERR10549485	2016	USA	Animal	Canine pleural fluid, NC, USA	I	SL4	CT11920	not determined	4	CC4	69	16_33	0.63
DTU_2022_1016843_1_SI_SKB134_S125	DTU_2022_1016843_1_SI_SKB134_R1_001	SKB134	ERR10549490	2014	USA	Animal	Bear isolate, NC	I	SL631	CT11998	IVb	631	CC4	8	16_33	0.63
DTU_2022_1016659_1_SI_WRLP394_S100	DTU_2022_1016659_1_SI_WRLP394_R1_001	WRLP394	ERR10612270	2018	USA	Production environment	Produce Packing Environment, non-food contact surface	I	SL219	CT9490	IVb	3023	CC4	8	16_33	0.63		0.16
DTU_2022_1016660_1_SI_WRLP483_S101	DTU_2022_1016660_1_SI_WRLP483_R1_001	WRLP483	ERR10612267	2019	USA	Production environment	Produce Packing Environment, non-food contact surface	I	SL219	CT9491	IVb	219	CC4	8	16_33	0.63		0.16
DTU2019-2037-PRJ1196-Listeria-monocytogenes-16	DTU2019-2037-PRJ1196-Listeria-monocytogenes-16_R1_001	LIS16	ERR10109364	Unknown	Unknown	Food	Camenbert 50+	II	SL8	CT775	IIa	8	CC8	4	9	0.31
DTU2019-2038-PRJ1196-Listeria-monocytogenes-17	DTU2019-2038-PRJ1196-Listeria-monocytogenes-17_R1_001	LIS17	ERR10109365	Unknown	Unknown	Food	Sweet corn	II	SL7	CT9768	IIa	2441	CC7	19	6	0.31
DTU2019-2039-PRJ1196-Listeria-monocytogenes-18	DTU2019-2039-PRJ1196-Listeria-monocytogenes-18_R1_001	LIS18	ERR10109366	Unknown	Unknown	Food	Bulgur	II	SL7	CT1866	IIa	691	CC7	19	6	2.5
DTU_2022_1015705_1_SI_MF7344	DTU_2022_1015705_1_SI_MF7344_R1_001	MF7344	ERR10612132	2017	Norway	Production environment	Meat processing environment	II	SL403	CT4518	IIa	403	CC403	36	48	0.63
DTU_2022_1015706_1_SI_MF7357	DTU_2022_1015706_1_SI_MF7357_R1_001	MF7357	ERR10612079	2017	Norway	Production environment	Salmon processing environment	II	SL403	CT4518	IIa	403	CC403	36	48	0.63
DTU_2022_1015707_1_SI_MF7369	DTU_2022_1015707_1_SI_MF7369_R1_001	MF7369	ERR10612138	2017	Norway	Production environment	Salmon processing environment	II	SL403	CT4518	IIa	403	CC403	36	48	0.31
DTU_2022_1015708_1_SI_MF7370	DTU_2022_1015708_1_SI_MF7370_R1_001	MF7370	ERR10612098	2017	Norway	Production environment	Salmon processing environment	II	SL403	CT4518	IIa	403	CC403	36	48	0.63
DTU_2022_1015709_1_SI_MF7379	DTU_2022_1015709_1_SI_MF7379_R1_001	MF7379	ERR10612100	2017	Norway	Production environment	Salmon processing environment	II	SL403	CT4518	IIa	403	CC403	36	48	0.63
DTU2019-2040-PRJ1196-Listeria-monocytogenes-19	DTU2019-2040-PRJ1196-Listeria-monocytogenes-19_R1_001	LIS19	ERR10109367	Unknown	Unknown	Food	Pasta salad with bacon	II	SL9	CT617	IIc	9	CC9	12	3	2.5
DTU_2022_1016202_1_SI_L309_S42	DTU_2022_1016202_1_SI_L309_R1_001	L309	ERR10549714	2011	Slovenia	Food	Salmon	II	SL403	CT590	IIa	403	CC403	36	48	0.31
DTU_2022_1015789_1_SI_6098	DTU_2022_1015789_1_SI_6098_R1_001	6098	ERR10549639	Unknown	Spain	Food	Cooked ham	I	SL6	CT443	IVb	6	CC6	9	1	2.5
S72_AAGAGGCA-GCGTAAGA	S72_AAGAGGCA-GCGTAAGA_R1_001	N13-0254	ERR10549655	2013	Switzerland	Food	Meat and meat products	II	SL415	CT12619	IIa	415	CC415	18	199	0.63	0.2
DTU_2022_1015790_1_SI_6099	DTU_2022_1015790_1_SI_6099_R1_001	6099	ERR10549667	Unknown	Spain	Food	Cooked ham	I	SL6	CT443	IVb	6	CC6	9	1	2.5
S74_AAGAGGCA-CTATTAAG	S74_AAGAGGCA-CTATTAAG_R1_001	N13-0288	ERR10549656	2013	Switzerland	Food	Meat and meat products	II	SL121	CT12021	IIa	28	CC121	49	7	2.5	0.8
DTU_2022_1015810_1_SI_8269	DTU_2022_1015810_1_SI_8269_R1_001	8269	ERR10549689	Unknown	Spain	Food	Morcilla (blood sausage)	I	SL3	CT11823	IIb	3	CC3	3	8	0.63
DTU_2022_1015914_1_SI_5294	DTU_2022_1015914_1_SI_5294_R1_001	5294	ERR10549279	2010	Unknown	Production environment	Food	II	SL403	CT591	IIa	403	CC403	36	48	0.31
DTU2019-2041-PRJ1196-Listeria-monocytogenes-20	DTU2019-2041-PRJ1196-Listeria-monocytogenes-20_R1_001	LIS20	ERR10109368	Unknown	Unknown	Food	Tomato	I	SL1	CT288	IVb	1	CC1	98	2	0.31
DTU2019-2042-PRJ1196-Listeria-monocytogenes-21	DTU2019-2042-PRJ1196-Listeria-monocytogenes-21_R1_001	LIS21	ERR10109369	Unknown	Finland	Food	Butter, a listerua outbreak	II	SL155	CT843	IIa	155	CC155	44	11	0.31
S75_AAGAGGCA-AAGGCTAT	S75_AAGAGGCA-AAGGCTAT_R1_001	N13-0369	ERR10549721	2013	Switzerland	Food	Meat and meat products	II	SL121	CT12025	IIa	121	CC121	5	7	2.5	0.8
DTU_2022_1016669_1_SI_2523_S110	DTU_2022_1016669_1_SI_2523_R1_001	2523	ERR10549974	2000	Canada	Animal	Sheep milk (animal)	II	SL415	CT12111	IIa	394	CC415	18	199	0.31
DTU2019-2043-PRJ1196-Listeria-monocytogenes-22	DTU2019-2043-PRJ1196-Listeria-monocytogenes-22_R1_001	LIS22	ERR10109370	Unknown	Unknown	Food	cheese	I	SL3	CT9771	IIb	3	CC3	3	8	0.63
DTU_2022_1015689_1_SI_MF5373	DTU_2022_1015689_1_SI_MF5373_R1_001	MF5373	ERR10612065	2013	Norway	Production environment	meat processing environment	II	SL415	CT9464	IIa	394	CC415	18	199	0.63
DTU2019-2044-PRJ1196-Listeria-monocytogenes-23	DTU2019-2044-PRJ1196-Listeria-monocytogenes-23_R1_001	LIS23	ERR10109371	Unknown	Unknown	Food	cheese, swiss-type	I	SL1	CT257	IVb	1	CC1	1	2	0.31
DTU2019-2046-PRJ1196-Listeria-monocytogenes-25	DTU2019-2046-PRJ1196-Listeria-monocytogenes-25_R1_001	LIS25	ERR10109372	Unknown	Unknown	Food	cheese	I	SL3	CT9771	IIb	3	CC3	3	8	0.31
DTU2019-2047-PRJ1196-Listeria-monocytogenes-26	DTU2019-2047-PRJ1196-Listeria-monocytogenes-26_R1_001	LIS26	ERR10109373	Unknown	Unknown	Food	cheese	I	SL1	CT2872	IVb	328	CC1	98	2	2.5			+
DTU2019-2048-PRJ1196-Listeria-monocytogenes-27	DTU2019-2048-PRJ1196-Listeria-monocytogenes-27_R1_001	LIS27	ERR10109374	Unknown	Italy	Food	cheese factory	II	SL101	CT5430	IIa	38	CC101	90	55	0.31
S79_GTAGAGGA-TCGACTAG	S79_GTAGAGGA-TCGACTAG_R1_001	N13-0474	ERR10549717	2013	Switzerland	Food	Meat and meat products	II	SL36	CT12792	IIa	36	ST36	87	229	0.63	0.2
DTU_2022_1016026_1_SI_N20_2200_S58	DTU_2022_1016026_1_SI_N20_2200_R1_001	N20_2200	ERR10612246	2020	Switzerland	Food	Seafood	II	SL415	CT12110	IIa	415	CC415	18	199	0.31
ERR4648159	ERR4648159_1	LV0664	ERR4648159	2016	Czech Republic	Food	Meat product	II	SL475	CT12760	IIa	504	CC475	45	50	0.31	0.4
DTU2019-2049-PRJ1196-Listeria-monocytogenes-28	DTU2019-2049-PRJ1196-Listeria-monocytogenes-28_R1_001	LIS28	ERR10109375	Unknown	Italy	Food	cheese factory	II	SL101	CT5430	IIa	38	CC101	90	55	0.31
DTU2019-2050-PRJ1196-Listeria-monocytogenes-29	DTU2019-2050-PRJ1196-Listeria-monocytogenes-29_R1_001	LIS29	ERR10109376	Unknown	Italy	Food	cheese factory	II	SL101	CT5430	IIa	38	CC101	90	55	0.31
DTU_2022_1016066_1_SI_N14_0152_S98	DTU_2022_1016066_1_SI_N14_0152_R1_001	N14_0152	ERR10612127	2014	Switzerland	Food	Vegetable and salads	II	SL307	CT12278	IIa	307	CC307	61	320	0.63	0.2
DTU_2022_1015811_1_SI_8276	DTU_2022_1015811_1_SI_8276_R1_001	8276	ERR10549713	Unknown	Spain	Food	Frankfurt sausage	I	SL3	CT11821	IIb	3	CC3	102	8	0.63
DTU_2022_1015611_1_SI_116	DTU_2022_1015611_1_SI_116_R1_001	116	ERR10611883	2017	Italy	Food	SEMIDRY CHEESE	I	SL489	CT11855	IIb	489	CC489	91	216	0.63
DTU_2022_1015936_1_SI_7230	DTU_2022_1015936_1_SI_7230_R1_001	7230	ERR10549264	2014	Unknown	Food	Production environment	I	SL489	CT11854	IIb	489	CC489	91	216	0.31
DTU_2022_1015970_1_SI_5857_S2	DTU_2022_1015970_1_SI_5857_R1_001	5857	ERR10549979	2011	Austria	Food	Food	I	SL5	CT6520	IIb	5	CC5	10	5	2.5
DTU_2022_1015896_1_SI_5907	DTU_2022_1015896_1_SI_5907_R1_001	5907	ERR10550015	2011	Austria	Production environment	Production environment	I	SL5	CT6520	IIb	5	CC5	10	5	2.5
DTU_2022_1015973_1_SI_6594_S5	DTU_2022_1015973_1_SI_6594_R1_001	6594	ERR10550011	2013	Austria	Food	Food	I	SL5	CT6520	IIb	5	CC5	10	5	2.5
DTU_2022_1015905_1_SI_13KMS	DTU_2022_1015905_1_SI_13KMS_R1_001	13KMS	ERR10550014	Unknown	Austria	Food	Food	I	SL5	CT6520	IIb	5	CC5	10	5	2.5
DTU_2022_1015904_1_SI_4KMS	DTU_2022_1015904_1_SI_4KMS_R1_001	4KMS	ERR10550010	Unknown	Austria	Food	Food	I	SL5	CT6520	IIb	5	CC5	10	5	2.5
DTU2019-2051-PRJ1196-Listeria-monocytogenes-30	DTU2019-2051-PRJ1196-Listeria-monocytogenes-30_R1_001	LIS30	ERR10109377	Unknown	Italy	Food	cheese factory	II	SL101	CT5430	IIa	38	CC101	65	55	0.31
DTU2019-2052-PRJ1196-Listeria-monocytogenes-31	DTU2019-2052-PRJ1196-Listeria-monocytogenes-31_R1_001	LIS31	ERR10109378	Unknown	Unknown	Food	cheese	I	SL3	CT9771	IIb	3	CC3	102	8	0.31
ERR4648217	ERR4648217_1	LV0008	ERR4648217	2013	Czech Republic	Food	Delicatessen	I	SL5	CT12609	IIb	5	CC5	10	5	0.31	0.2
ERR4648189	ERR4648189_1	LV0145	ERR4648189	2013	Czech Republic	Food	Dairy product	I	SL5	CT3135	IIb	2101	CC5	10	5	0.31	0.2
ERR4648227	ERR4648227_1	LV0167	ERR4648227	2014	Czech Republic	Food	Vegetables	I	SL5	CT12611	IIb	5	CC5	10	5	0.31	0.2
DTU2019-2053-PRJ1196-Listeria-monocytogenes-32	DTU2019-2053-PRJ1196-Listeria-monocytogenes-32_R1_001	LIS32	ERR10109379	Unknown	Unknown	Food	cheese	I	SL3	CT9268	IIb	2734	CC3	3	8	0.31
DTU2019-2054-PRJ1196-Listeria-monocytogenes-33	DTU2019-2054-PRJ1196-Listeria-monocytogenes-33_R1_001	LIS33	ERR10109380	Unknown	Unknown	Food	cheese	II	SL7	CT720	IIa	12	CC7	19	6	0.31
DTU_2022_1015461_1_SI_10_S180	DTU_2022_1015461_1_SI_10_R1_001	10	ERR10549932	2018	Italy	Food	SALSICCIA (DRIED SAUSAGE)	I	SL5	CT11812	IIb	5	CC5	10	5	0.63
DTU_2022_1015464_1_SI_13_S183	DTU_2022_1015464_1_SI_13_R1_001	13	ERR10549893	2019	Italy	Food	FROZEN CRUSTACEAN	I	SL1584	CT11999	IIb	1584	CC5	120	53_60	0.31
DTU_2022_1015522_1_SI_27	DTU_2022_1015522_1_SI_27_R1_001	27	ERR10549880	2018	Italy	Production environment	ENVIRONMENTAL SPONGE	I	SL5	CT3964	IIb	5	CC5	10	5	0.63
DTU_2022_1015530_1_SI_35	DTU_2022_1015530_1_SI_35_R1_001	35	ERR10549912	2018	Italy	Food	FISH BASED PREPARATION	I	SL5	CT11813	IIb	5	CC5	10	5	0.63
DTU_2022_1015622_1_SI_127	DTU_2022_1015622_1_SI_127_R1_001	127	ERR10611873	2019	Italy	Food	SALSICCIA (DRIED SAUSAGE)	I	SL5	CT7923	IIb	5	CC5	10	5	0.31
DTU2019-2055-PRJ1196-Listeria-monocytogenes-34	DTU2019-2055-PRJ1196-Listeria-monocytogenes-34_R1_001	LIS34	ERR10109381	Unknown	Unknown	Food	cheese	II	SL7	CT720	IIa	12	CC7	19	6	0.31
DTU2019-2056-PRJ1196-Listeria-monocytogenes-35	DTU2019-2056-PRJ1196-Listeria-monocytogenes-35_R1_001	LIS35	ERR10109382	Unknown	Unknown	Food	cheese	II	SL9	CT9775	IIc	9	CC9	12	3	0.31
DTU2019-2057-PRJ1196-Listeria-monocytogenes-36	DTU2019-2057-PRJ1196-Listeria-monocytogenes-36_R1_001	LIS36	ERR10109383	Unknown	Unknown	Food	cheese	I	SL3	CT9771	IIb	3	CC3	102	8	0.31
L1509	L1509_1	L1509	ERR10549808	2018	Slovenia	Production environment	Surface swab - chicken meat processing environment	I	SL5	CT12614	IIb	5	CC5	10	5	0.31
L1747	L1747_1	L1747	ERR10549855	2020	Slovenia	Food	RTE meat	I	SL5	CT12615	IIb	5	CC5	20	5	0.63
DTU_2022_1016194_1_SI_L251_S34	DTU_2022_1016194_1_SI_L251_R1_001	L251	ERR10549692	2011	Slovenia	Food	Minced lard	I	SL5	CT11809	IIb	5	CC5	10	5	0.31
DTU_2022_1016206_1_SI_L374_S46	DTU_2022_1016206_1_SI_L374_R1_001	L374	ERR10549722	2009	Slovenia	Food	Smoked fish	I	SL5	CT6522	IIb	5	CC5	10	5	0.63
DTU_2022_1016210_1_SI_L389_S50	DTU_2022_1016210_1_SI_L389_R1_001	L389	ERR10549695	2010	Slovenia	Food	Minced lard	I	SL5	CT11808	IIb	5	CC5	10	5	0.31
DTU_2022_1016218_1_SI_L400_S58	DTU_2022_1016218_1_SI_L400_R1_001	L400	ERR10549685	2010	Slovenia	Food	Minced lard	I	SL5	CT11807	IIb	5	CC5	10	5	0.63
DTU_2022_1015758_1_SI_6057_S162	DTU_2022_1015758_1_SI_6057_R1_001	6057	ERR10611906	Unknown	Spain	Production environment	Hopper	I	SL5	CT11806	IIb	5	CC5	10	5	0.31
S116_GGAGCTAC-CTATTAAG	S116_GGAGCTAC-CTATTAAG_R1_001.fa	LmS2	ERR10549575	2011	Switzerland	Production environment	Food processing environment	I	SL5	CT4115	IIb	5	CC5	10	5	2.5	0.8
DTU_2022_1016067_1_SI_N14_0260_S99	DTU_2022_1016067_1_SI_N14_0260_R1_001	N14_0260	ERR10612117	2014	Switzerland	Food	Meat / Meat product	II	SL155	CT1170	IIa	155	CC155	44	11	0.63	0.2
DTU_2022_1016024_1_SI_N20_2105_S56	DTU_2022_1016024_1_SI_N20_2105_R1_001	N20_2105	ERR10612229	2020	Switzerland	Food	Meat	I	SL5	CT11810	IIb	5	CC5	10	5	2.5
DTU_2022_1016901_1_SI_N20_2373_S183	DTU_2022_1016901_1_SI_N20_2373_R1_001	N20_2373	ERR10616668	2020	Switzerland	Food	Meat	I	SL5	CT11810	IIb	5	CC5	10	5	0.63
DTU_2022_1016037_1_SI_N20_2604_S69	DTU_2022_1016037_1_SI_N20_2604_R1_001	N20_2604	ERR10612240	2020	Switzerland	Food	Meat	I	SL5	CT11810	IIb	5	CC5	10	5	2.5
DTU_2022_1016042_1_SI_N20_2702_S74	DTU_2022_1016042_1_SI_N20_2702_R1_001	N20_2702	ERR10612272	2020	Switzerland	Food	Meat	I	SL5	CT11810	IIb	5	CC5	10	5	0.63
DTU_2022_1016043_1_SI_N20_2732_S75	DTU_2022_1016043_1_SI_N20_2732_R1_001	N20_2732	ERR10612252	2020	Switzerland	Food	Milk product	I	SL5	CT11810	IIb	5	CC5	10	5	2.5			+
DTU_2022_1016044_1_SI_N20_2776_S76	DTU_2022_1016044_1_SI_N20_2776_R1_001	N20_2776	ERR10612226	2020	Switzerland	Food	Poultry	I	SL5	CT11810	IIb	5	CC5	10	5	0.31
DTU_2022_1016068_1_SI_N19_0127_S100	DTU_2022_1016068_1_SI_N19_0127_R1_001	N19_0127	ERR10612131	2019	Switzerland	Food	Meat	I	SL4	CT11921	IVb	4	CC4	8	16_33	0.63	0.4
DTU2019-2058-PRJ1196-Listeria-monocytogenes-37	DTU2019-2058-PRJ1196-Listeria-monocytogenes-37_R1_001	LIS37	ERR10109384	Unknown	Unknown	Food	cheese	I	SL3	CT9771	IIb	3	CC3	102	8	0.31
DTU2019-2059-PRJ1196-Listeria-monocytogenes-38	DTU2019-2059-PRJ1196-Listeria-monocytogenes-38_R1_001	LIS38	ERR10109385	Unknown	Unknown	Food	cheese	I	SL3	CT9771	IIb	3	CC3	102	8	0.63
DTU2019-2060-PRJ1196-Listeria-monocytogenes-39	DTU2019-2060-PRJ1196-Listeria-monocytogenes-39_R1_001	LIS39	ERR10109386	Unknown	Unknown	Food	cheese	II	SL400	CT9795	IIa	400	CC11	111	23	0.31
DTU2019-2061-PRJ1196-Listeria-monocytogenes-40	DTU2019-2061-PRJ1196-Listeria-monocytogenes-40_R1_001	LIS40	ERR10109387	Unknown	Unknown	Food	cheese	II	SL8	CT9786	IIa	8	CC8	4	9	0.63
DTU2019-2062-PRJ1196-Listeria-monocytogenes-41	DTU2019-2062-PRJ1196-Listeria-monocytogenes-41_R1_001	LIS41	ERR10109388	Unknown	Unknown	Food	cheese	II	SL20	CT9769	IIa	759	CC20	23	18	0.31
DTU2019-2063-PRJ1196-Listeria-monocytogenes-42	DTU2019-2063-PRJ1196-Listeria-monocytogenes-42_R1_001	LIS42	ERR10109389	Unknown	Unknown	Food	cheese	I	SL88	CT9791	IIb	88	CC88	84	27	0.31
DTU2019-2064-PRJ1196-Listeria-monocytogenes-43	DTU2019-2064-PRJ1196-Listeria-monocytogenes-43_R1_001	LIS43	ERR10109390	Unknown	Unknown	Food	cheese	I	SL88	CT9792	IIb	88	CC88	84	27	0.63
DTU2019-2065-PRJ1196-Listeria-monocytogenes-44	DTU2019-2065-PRJ1196-Listeria-monocytogenes-44_R1_001	LIS44	ERR10109391	Unknown	Unknown	Food	cheese	I	SL88	CT9791	IIb	88	CC88	84	27	0.31
DTU2019-2066-PRJ1196-Listeria-monocytogenes-45	DTU2019-2066-PRJ1196-Listeria-monocytogenes-45_R1_001	LIS45	ERR10109392	Unknown	Unknown	Food	cheese	I	SL88	CT9791	IIb	88	CC88	84	27	0.31
DTU2019-2067-PRJ1196-Listeria-monocytogenes-46	DTU2019-2067-PRJ1196-Listeria-monocytogenes-46_R1_001	LIS46	ERR10109393	Unknown	Unknown	Food	cheese	I	SL88	CT9791	IIb	88	CC88	84	27	0.63
DTU2019-2068-PRJ1196-Listeria-monocytogenes-47	DTU2019-2068-PRJ1196-Listeria-monocytogenes-47_R1_001	LIS47	ERR10109394	Unknown	Unknown	Food	cheese	I	SL88	CT9791	IIb	88	CC88	84	27	0.63
DTU2019-2069-PRJ1196-Listeria-monocytogenes-48	DTU2019-2069-PRJ1196-Listeria-monocytogenes-48_R1_001	LIS48	ERR10109395	Unknown	Unknown	Food	cheese	I	SL88	CT9792	IIb	88	CC88	84	27	0.31
DTU2019-2070-PRJ1196-Listeria-monocytogenes-49	DTU2019-2070-PRJ1196-Listeria-monocytogenes-49_R1_001	LIS49	ERR10109396	Unknown	Unknown	Food	Farm isolate	II	SL403	CT9948	IIa	403	CC403	36	48	0.63
DTU2019-2071-PRJ1196-Listeria-monocytogenes-50	DTU2019-2071-PRJ1196-Listeria-monocytogenes-50_R1_001	LIS50	ERR10109397	Unknown	Unknown	Food	Isolated from dairy environment	I	SL3	CT9771	IIb	3	CC3	3	8	0.31
seq-Lm-Ro13-10m_S44	seq-Lm-Ro13-10m_S44_L001_R1_001	LmRo13	SRX8787034	2013	Romania	Food	Herring with spices	II	SL155	CT12671	IIa	155	CC155	44	11	0.31
seq-Lm-Ro05-10m_S23	seq-Lm-Ro05-10m_S23_L001_R1_001	LmRo5	SRX8787031	2012	Romania	Food	Smoked salmon	II	SL155	CT12671	IIa	155	CC155	44	11	0.31
DTU_2022_1015350_1_SI_JC13_S68	DTU_2022_1015350_1_SI_JC13_R1_001	JC13	ERR10611955	2019	USA	Farm environment	cow feces	I	SL1107	CT12000	IIb	1107	CC5	17	53_60	0.63		0.16
DTU_2022_1015353_1_SI_JC19_S71	DTU_2022_1015353_1_SI_JC19_R1_001	JC19	ERR10611993	2019	USA	Farm environment	cow feces	I	SL11800	CT11800	IIb	1107	CC5	17	53_60	0.63		0.08
DTU_2022_1015357_1_SI_JC27_S75	DTU_2022_1015357_1_SI_JC27_R1_001	JC27	ERR10611980	2019	USA	Farm environment	cow feces	I	SL11800	CT11800	IIb	1107	CC5	17	53_60	0.63		0.16
DTU_2022_1015369_1_SI_JC53_S87	DTU_2022_1015369_1_SI_JC53_R1_001	JC53	ERR10611954	2019	USA	Farm environment	cow feces	I	SL11800	CT11800	IIb	1107	CC5	17	53_60	0.63		0.08
DTU_2022_1015374_1_SI_JC69_S92	DTU_2022_1015374_1_SI_JC69_R1_001	JC69	ERR10611985	2019	USA	Farm environment	cow feces	I	SL11800	CT11800	IIb	1107	CC5	17	53_60	0.63		0.08
DTU_2022_1015379_2_SI_JC76	DTU_2022_1015379_2_SI_JC76_R1_001	JC76	ERR10549546	2019	USA	Farm environment	cow feces	I	SL11800	CT11800	IIb	1107	CC5	17	53_60	0.31		0.16
DTU_2022_1015383_2_SI_JC80	DTU_2022_1015383_2_SI_JC80_R1_001	JC80	ERR10549573	2019	USA	Farm environment	cow feces	I	SL11800	CT11800	IIb	1107	CC5	17	53_60	0.31		0.08
DTU_2022_1015384_2_SI_JC81	DTU_2022_1015384_2_SI_JC81_R1_001	JC81	ERR10549563	2019	USA	Farm environment	cow feces	I	SL11800	CT11800	IIb	1107	CC5	17	53_60	0.31		0.08
DTU_2022_1015385_2_SI_JC82	DTU_2022_1015385_2_SI_JC82_R1_001	JC82	ERR10549551	2019	USA	Farm environment	cow feces	I	SL11800	CT11800	IIb	1107	CC5	17	53_60	0.31		0.08
DTU_2022_1015386_2_SI_JC83	DTU_2022_1015386_2_SI_JC83_R1_001	JC83	ERR10549498	2019	USA	Farm environment	cow feces	I	SL11800	CT11800	IIb	1107	CC5	17	53_60	0.63		0.16
DTU_2022_1015388_2_SI_JC85	DTU_2022_1015388_2_SI_JC85_R1_001	JC85	ERR10549497	2019	USA	Farm environment	cow feces	I	SL11800	CT11800	IIb	1107	CC5	17	53_60	0.31		0.08
DTU_2022_1015389_2_SI_JC86	DTU_2022_1015389_2_SI_JC86_R1_001	JC86	ERR10549495	2019	USA	Feed	silage	I	SL11800	CT11800	IIb	1107	CC5	17	53_60	0.31		0.08
DTU_2022_1015390_2_SI_JC87	DTU_2022_1015390_2_SI_JC87_R1_001	JC87	ERR10549553	2019	USA	Feed	silage	I	SL11800	CT11800	IIb	1107	CC5	17	53_60	0.31		0.08
seq-Lm-Ro07-10m_S30	seq-Lm-Ro07-10m_S30_L001_R1_001	LmRo7	SRX8787032	2012	Romania	Food	Fish with spices	II	SL155	CT12671	IIa	155	CC155	44	11	0.31
seq-Lm-Ro09-10m_S37	seq-Lm-Ro09-10m_S37_L001_R1_001	LmRo9	SRX8787033	2012	Romania	Food	Fish in oil with herbs	II	SL155	CT12671	IIa	155	CC155	44	11	0.31
SRR5764868	SRR5764868_1	LR39-1	SRR5764868	2010	Canada	Food	Food	II	SL8	CT786	IIa	120	CC8	54	9	2.5
DTU_2022_1015499_1_SI_Lm143	DTU_2022_1015499_1_SI_Lm143_R1_001	Lm143	ERR10549474	1994	USA	Food	Ground Beef/store B	I	SL5	CT2323	IIb	5	CC5	20	5	0.63		0.08
DTU_2022_1015500_1_SI_Lm145	DTU_2022_1015500_1_SI_Lm145_R1_001	Lm145	ERR10549439	1994	USA	Food	uncooked hot dog	I	SL5	CT124	IIb	5	CC5	10	5	2.5		0.63
DTU_2022_1015502_2_SI_Lm193_S162	DTU_2022_1015502_2_SI_Lm193_R1_001	Lm193	ERR10616669	1994	USA	Food	Pork sausage	I	SL5	CT2323	IIb	5	CC5	35	5	2.5		0.63
DTU_2022_1015504_2_SI_Lm214_S164	DTU_2022_1015504_2_SI_Lm214_R1_001	Lm214	ERR10616670	1994	USA	Food	Ground Beef	I	SL5	CT11805	IIb	5	CC5	20	5	0.63		0.08
DTU_2022_1015510_1_SI_Lm283	DTU_2022_1015510_1_SI_Lm283_R1_001	Lm283	ERR10549472	1994	USA	Food	Ground beef	I	SL5	CT11804	IIb	5	CC5	10	5	0.63		0.16
M01_S18	M01_S18_L001_R1_001	M01	ERR12036862	2016	Austria	Food	meat products	II	SL204	CT638	IIa	204	CC204	38	29	0.63	0.4
M02_S11	M02_S11_L001_R1_001	M02	ERR12036863	2019	Austria	Food	meat products	II	SL37	CT12655	IIa	37	CC37	6	14	0.63	0.4
M03_S55	M03_S55_L001_R1_001	M03	ERR12036864	2019	Austria	Food	meat products	I	SL3	CT12647	IIb	3	CC3	3	8	0.63	0.4
DTU_2022_1016069_1_SI_N19_0128_S101	DTU_2022_1016069_1_SI_N19_0128_R1_001	N19_0128	ERR10612142	2019	Switzerland	Food	Milk product	II	SL226	CT3476	IIa	226	CC226	123	28	0.63	0.2
DTU_2022_1016091_1_SI_N19_2162_S123	DTU_2022_1016091_1_SI_N19_2162_R1_001	N19_2162	ERR10612150	2019	Switzerland	Food	Seafood	I	SL54	CT11996	IVb	54	CC54	129	22	0.63
M04_S31	M04_S31_L001_R1_001	M04	ERR12036865	2019	Austria	Food	meat products	II	SL7	CT12720	IIa	7	CC7	19	6	0.31	0.2
M05_S37	M05_S37_L001_R1_001	M05	ERR12036866	2019	Austria	Food	meat products	II	SL9	CT12106	IIc	9	CC9	12	3	0.63	0.4
M06_S8	M06_S8_L001_R1_001	M06	ERR12036867	2019	Austria	Food	meat products	II	SL8	CT12730	IIa	8	CC8	4	9	0.63	0.4
M07_S46	M07_S46_L001_R1_001	M07	ERR12036868	2019	Austria	Food	meat products	II	SL155	CT1170	IIa	155	CC155	44	11	0.63	0.4
DTU_2022_1016839_1_SI_SK2616_S121	DTU_2022_1016839_1_SI_2616_R1_001	SK2616	ERR10549481	2006	USA	Production environment	Processing Plant, NC	I	SL554	CT11175	IVb-v1	554	CC554	89	26	0.63
DTU_2022_1016850_1_SI_SKB43_S132	DTU_2022_1016850_1_SI_SKB43_R1_001	SKB43	ERR10549470	2014	USA	Animal	Bear isolate, NC	I	SL554	CT11987	IVb-v1	999	CC554	89	26	0.63
DTU_2022_1016851_1_SI_SKB46_S133	DTU_2022_1016851_1_SI_SKB46_R1_001	SKB46	ERR10549503	2014	USA	Animal	Bear isolate, NC	I	SL554	CT11987	IVb-v1	999	CC554	89	26	0.63
DTU_2022_1016672_1_SI_6632_S113	DTU_2022_1016672_1_SI_6632_R1_001	6632	ERR10611961	2011	Canada	Animal	Milk sample from reservoir of milking cow (animal)	II	SL570	CT6384	IIa	570	CC570	47	222	0.63
DTU_2022_1016226_1_SI_L478_S66	DTU_2022_1016226_1_SI_L478_R1_001	L478	ERR10549730	2012	Slovenia	Production environment	Surface swab - abattoir (food-processing environment)	II	SL570	CT10440	IIa	570	CC570	47	222	0.31
DTU_2022_1015812_1_SI_8278	DTU_2022_1015812_1_SI_8278_R1_001	8278	ERR10549702	Unknown	Spain	Food	Sausage	I	SL6	CT443	IVb	6	CC6	9	1	2.5
DTU_2022_1015534_1_SI_39	DTU_2022_1015534_1_SI_39_R1_001	39	ERR10549924	2019	Italy	Food	SMOKED FISH	I	SL59	CT37	IIb	59	CC59	59	12	0.63
DTU_2022_1016204_1_SI_L366_S44	DTU_2022_1016204_1_SI_L366_R1_001	L366	ERR10549666	2008	Slovenia	Natural environment	Surface water (natural environment)	I	SL59	CT11966	IIb	59	CC59	59	12	0.31
DTU_2022_1016071_1_SI_N19_0309_S103	DTU_2022_1016071_1_SI_N19_0309_R1_001	N19_0309	ERR10612133	2019	Switzerland	Food	Poultry	II	SL204	CT12240	IIa	204	CC204	38	29	2.5	0.8
DTU_2022_1016094_1_SI_N19_2423_S126	DTU_2022_1016094_1_SI_N19_2423_R1_001	N19_2423	ERR10612157	2019	Switzerland	Food	Milk product	I	SL59	CT11967	IIb	59	CC59	59	12	0.31
DTU_2022_1016073_1_SI_N19_0351_S105	DTU_2022_1016073_1_SI_N19_0351_R1_001	N19_0351	ERR10612101	2019	Switzerland	Food	Meat	II	SL16	CT12258	IIa	16	CC8	54	9	0.63	0.4
DTU_2022_1015949_1_SI_7747	DTU_2022_1015949_1_SI_7747_R1_001	7747	ERR10549306	2015	Unknown	Production environment	Production environment	I	SL59	CT11964	IIb	59	CC59	59	12	0.31
DTU_2022_1016774_1_SI_OLM135_S56	DTU_2022_1016774_1_SI_OLM135_R1_001	OLM135	ERR10549384	1955	USA	Human	Clinical, human, MI, USA	I	SL59	CT11706	IIb	2997	CC59	59	12	0.63
M08_S5	M08_S5_L001_R1_001	M08	ERR12036869	2019	Austria	Food	meat products	II	SL155	CT1170	IIa	155	CC155	44	11	0.63	0.4
M09_S33	M09_S33_L001_R1_001	M09	ERR12036870	2019	Austria	Food	meat products	II	SL204	CT3613	IIa	204	CC204	38	29	0.63	0.4
ERR4648150	ERR4648150_1	LV0400	ERR4648150	2014	Czech Republic	Food	Meat product	I	SL6	CT477	IVb	6	CC6	9	1	0.31	0.2
DTU_2022_1016886_1_SI_LV0593_S168	DTU_2022_1016886_1_SI_LV0593_R1_001	LV0593	ERR10549991	2015	Czech Republic	Food	dairy product	I	SL6	CT11976	IVb	6	CC6	9	1	0.31	0.2
ERR1432974	ERR1432974_1	7291	ERR1432974	1998	Denmark	Food	Pasta with chicken	I	SL6	CT464	IVb	6	CC6	9	1	0.63
M10_S25	M10_S25_L001_R1_001	M10	ERR12036871	2019	Austria	Food	meat products	II	SL155	CT12668	IIa	155	CC155	44	11	0.63	0.4
M11_S11	M11_S11_L001_R1_001	M11	ERR12036872	2021	Austria	Food	meat products	I	SL224	CT12759	IIb	224	CC224	55	15	0.63	0.4
M12_S4	M12_S4_L001_R1_001	M12	ERR12036873	2021	Austria	Food	meat products	II	SL451	CT798	IIa	451	CC11	51	19	0.63	0.4
M13_S11	M13_S11_L001_R1_001	M13	ERR12036874	2021	Austria	Food	meat products	II	SL451	CT798	IIa	451	CC11	51	19	0.63	0.4
M14_S28	M14_S28_L001_R1_001	M14	ERR12036875	2021	Austria	Food	meat products	I	SL224	CT12757	IIb	224	CC224	55	15	0.63	0.4
MF1548_S1	MF1548_S1_L001_R1_001	MF1548	SRR13588381	1998	Norway	Production environment	Meat processing environment	II	SL21	CT12606	IIa	21	CC21	113	219	0.63
MF2137_S2	MF2137_S2_L001_R1_001	MF2137	SRR13588424	2004	Norway	Production environment	Meat processing environment	II	SL19	CT12756	IIa	19	CC19	39	28	0.31
MF2174_S1	MF2174_S1_L001_R1_001	MF2174	SRR13378931	2002	Norway	Production environment	Meat processing environment	II	SL200	CT12721	IIa	200	CC200	75	234	0.31
ERR1433000	ERR1433000_1	V518a	ERR1433000	1998	Denmark	Production environment	Environment	I	SL6	low typeability	IVb	6	CC6	9	1	0.31
DTU_2022_1015813_1_SI_8281	DTU_2022_1015813_1_SI_8281_R1_001	8281	ERR10549657	Unknown	Spain	Food	Cooked breast turkey	I	SL6	CT443	IVb	6	CC6	9	1	2.5
MF2181_S4	MF2181_S4_L001_R1_001	MF2181	SRR13588388	2001	Norway	Production environment	Meat processing environment	I	SL1	CT7503	IVb	3	CC3	1	2	0.63
MF2184_S15	MF2184_S15_L001_R1_001	MF2184	SRR13588326	1992	Norway	Food	Meat processing, outbreak (food isolate)	I	SL3	CT12632	IIb	3	CC3	3	8	0.63	0.2
MF3860_S19	MF3860_S19_L001_R1_001	MF3860	SRR13588254	2011	Norway	Production environment	Salmon processing environment	II	SL20	CT543	IIa	20	CC20	23	18	0.63	0.2
DTU_2022_1016149_1_SI_L1823_S181	DTU_2022_1016149_1_SI_L1823_R1_001	L1823	ERR10612014	2020	Slovenia	Food		I	SL6	CT11975	IVb	6	CC6	9	1	0.31
DTU_2022_1016182_1_SI_L1927_S22	DTU_2022_1016182_1_SI_L1927_R1_001	L1927	ERR10549765	2019	Slovenia	Food		I	SL6	CT461	IVb	6	CC6	9	1	0.63
DTU_2022_1016250_1_SI_L914_S90	DTU_2022_1016250_1_SI_L914_R1_001	L914	ERR10549728	2012	Slovenia	Farm environment	Cow feces (farm environment)	I	SL6	CT11979	IVb	6	CC6	9	1	0.63
DTU_2022_1016252_1_SI_L924_S92	DTU_2022_1016252_1_SI_L924_R1_001	L924	ERR10549734	2012	Slovenia	Farm environment	Cow feces (farm environment)	I	SL6	CT11978	IVb	6	CC6	9	1	0.63
3939_S3	3939_S3_L001_R1_001	MF3939	SRR13588243	2011	Norway	Production environment	Salmon processing environment	II	SL14	CT9904	IIa	14	CC14	52	31_52	0.63	0.2
3995_S5	3995_S5_L001_R1_001	MF3995	SRR13588232	2011	Norway	Production environment	Salmon processing environment	II	SL7	CT10208	IIa	732	CC7	19	6	0.63	0.2
DTU_2022_1016074_1_SI_N19_0368_S106	DTU_2022_1016074_1_SI_N19_0368_R1_001	N19_0368	ERR10612129	2019	Switzerland	Food	Poultry	II	SL121	CT12066	IIa	121	CC121	49	7	2.5	0.8
DTU_2022_1016078_1_SI_N19_0701_S110	DTU_2022_1016078_1_SI_N19_0701_R1_001	N19_0701	ERR10612115	2019	Switzerland	Food	Poultry	II	SL121	CT12022	IIa	121	CC121	5	7	2.5	0.8
DTU_2022_1016086_1_SI_N19_1506_S118	DTU_2022_1016086_1_SI_N19_1506_R1_001	N19_1506	ERR10612145	2019	Switzerland	Food	Meat	I	SL6	CT11972	IVb	6	CC6	9	1	0.63	0.2
DTU_2022_1016087_1_SI_N19_1613_S119	DTU_2022_1016087_1_SI_N19_1613_R1_001	N19_1613	ERR10612123	2019	Switzerland	Food	Meat	II	SL9	CT12090	IIc	9	CC9	12	3	0.31	0.2
DTU_2022_1015743_1_SI_6038_S147	DTU_2022_1015743_1_SI_6038_R1_001	6038	ERR10611930	Unknown	Spain	Production environment	Articulated Conveyor belt 1	II	SL14	CT1260	IIa	14	CC14	52	31_52	2.5
MF3999_S6	MF3999_S6_L001_R1_001	MF3999	SRR13588380	2011	Norway	Production environment	Salmon processing environment	II	SL14	CT4947	IIa	14	CC14	52	31_52	0.31
DTU_2022_1015747_1_SI_6042_S151	DTU_2022_1015747_1_SI_6042_R1_001	6042	ERR10611964	Unknown	Spain	Production environment	Articulated Conveyor belt 2	II	SL14	CT1260	IIa	14	CC14	52	31_52	2.5
DTU_2022_1015814_1_SI_8284	DTU_2022_1015814_1_SI_8284_R1_001	8284	ERR10549747	Unknown	Spain	Food	Cooked ham	I	SL6	CT443	IVb	6	CC6	9	1	2.5
S160_TAGCGCTC-TTATGCGA	S160_TAGCGCTC-TTATGCGA_R1_001	LmE162	ERR10549582	2011	Switzerland	Food	Meat and meat products	I	SL6	CT12674	IVb	6	CC6	9	1	0.63	0.2
DTU_2022_1016102_1_SI_N19_2884_S134	DTU_2022_1016102_1_SI_N19_2884_R1_001	N19_2884	ERR10612185	2019	Switzerland	Food	Meat	II	SL9	CT12094		9	CC9	14	3	0.31	0.2
DTU_2022_1016103_1_SI_N19_2886_S135	DTU_2022_1016103_1_SI_N19_2886_R1_001	N19_2886	ERR10612161	2019	Switzerland	Food	Milk product	II	SL412	CT12279	IIa	412	CC412	106	56	0.31	0.2
DTU_2022_1016112_1_SI_N19_3077_S189	DTU_2022_1016112_1_SI_N19_3077_R1_001	N19_3077	ERR10549664	2019	Switzerland	Food	milk product	I	SL59	CT11967	IIb	59	CC59	59	12	0.63	0.2
DTU_2022_1015994_1_SI_N20_0822_S26	DTU_2022_1015994_1_SI_N20_0822_R1_001	N20_0822	ERR10612169	2020	Switzerland	Food	Milk product	I	SL6	CT4915	IVb	6	CC6	9	1	0.63
DTU_2022_1016114_1_SI_N195_S146	DTU_2022_1016114_1_SI_N195_R1_001	N195	ERR10612125	2014	Switzerland	Food	meat	II	SL31	CT12149	IIa	31	CC31	37	13	1.25	0.8
DTU_2022_1016021_1_SI_N20_2012_S53	DTU_2022_1016021_1_SI_N20_2012_R1_001	N20_2012	ERR10612201	2020	Switzerland	Food	Seafood	I	SL6	CT5306	IVb	6	CC6	9	1	0.63
DTU_2022_1016119_1_SI_N20_0186_S151	DTU_2022_1016119_1_SI_N20_0186_R1_001	N20_0186	ERR10612181	2020	Switzerland	Food	Poultry	II	SL398	CT12213	IIa	398	CC19	22	30	0.31	0.2
DTU_2022_1016047_1_SI_N21_0065_S79	DTU_2022_1016047_1_SI_N21_0065_R1_001	N21_0065	ERR10612231	2021	Switzerland	Food	Meat	I	SL6	CT5306	IVb	6	CC6	9	1	0.63
DTU_2022_1016060_1_SI_N21_0465_S92	DTU_2022_1016060_1_SI_N21_0465_R1_001	N21_0465	ERR10612276	2021	Switzerland	Food	Poultry	I	SL6	CT5306	IVb	6	CC6	9	1	0.31
DTU_2022_1016061_1_SI_N21_0475_S93	DTU_2022_1016061_1_SI_N21_0475_R1_001	N21_0475	ERR10612256	2021	Switzerland	Food	Meat	I	SL6	CT11973	IVb	6	CC6	9	1	0.31
DTU_2022_1015845_1_SI_CDL171	DTU_2022_1015845_1_SI_CDL171_R1_001	CDL171	ERR10549339	Unknown	Unknown	Production environment	Production environment	II	SL9	CT2494		9	CC9	12	3	0.31
4001_S6	4001_S6_L001_R1_001	MF4001	SRR13588221	2011	Norway	Production environment	Salmon processing environment	II	SL14	CT4947	IIa	14	CC14	52	31_52	0.31	0.2
MF4009_S7	MF4009_S7_L001_R1_001	MF4009	SRR13588379	2011	Norway	Food	Salmon processing - raw material	II	SL8	CT10373	IIa	551	CC8	110	9	0.31	0.2
MF4077_S18	MF4077_S18_L001_R1_001	MF4077	SRR3099223	2011	Norway	Production environment	Salmon processing environment	II	SL8	CT750	IIa	8	CC8	4	9	0.63	0.2
4245_S7	4245_S7_L001_R1_001	MF4245	SRR3099222	2001	Norway	Production environment	Salmon processing environment	II	SL8	CT750	IIa	8	CC8	4	9	0.63	0.2
MF4545	MF4545_1	MF4545	SRR11262042	2012	Norway	Production environment	Meat processing environment	II	SL9	CT1024	IIc	9	CC9	12	3	2.5
4562_S11	4562_S11_L001_R1_001	MF4562	SRR11262180	2012	Norway	Production environment	Meat processing environment	ll	SL9	CT1024	IIc	9	CC9	12	3	2.5	0.2
4588_S11	4588_S11_L001_R1_001	MF4588	SRR13588299	2012	Norway	Production environment	Salmon processing environment	II	SL7	CT735	IIa	7	CC7	19	6	0.63	0.2
DTU_2022_1016661_1_SI_WRLP530_S102	DTU_2022_1016661_1_SI_WRLP530_R1_001	WRLP530	ERR10612241	2019	USA	Production environment	Produce Packing Environment, non-food contact surface	I	SL6	CT9494	IVb	6	CC6	9	1	0.63		0.16
DTU_2022_1016662_1_SI_WRLP533_S103	DTU_2022_1016662_1_SI_WRLP533_R1_001	WRLP533	ERR10612275	2019	USA	Production environment	Produce Packing Environment, non-food contact surface	I	SL6	CT9494	IVb	6	CC6	9	1	0.63		0.16
DTU_2022_1016858_1_SI_SK2710_S140	DTU_2022_1016858_1_SI_SK2710_R1_001	SK2710	ERR10549542	2006	USA	Food	Food, cheese	I	SL639	CT11982	IVb	639	CC639	67	214	0.63
DTU_2022_1016862_1_SI_SK2747_S144	DTU_2022_1016862_1_SI_SK2747_R1_001	SK2747	ERR10549480	2004	USA	Human	Clinical, blood, IL, USA	I	SL639	CT11981	IVb	639	CC639	67	214	0.63
DTU_2022_1016874_1_SI_SK3174_S156	DTU_2022_1016874_1_SI_SK3174_R1_001	SK3174	ERR10549459	2008	USA	Human	Clinical, blood, FL, USA	I	SL639	CT11980	IVb	639	CC639	67	214	0.63
MF4601_S18	MF4601_S18_L001_R1_001	MF4601	SRR13588169	2012	Norway	Production environment	Salmon processing environment	II	SL177	CT10194	IIa	177	CC177	33	241	0.63
MF4624	MF4624_1	MF4624	SRR11262176	2012	Norway	Production environment	Meat processing environment	II	SL9	CT12606	IIc	9	CC9	14	3	2.5
MF4626	MF4626_1	MF4626	SRR11262174	2012	Norway	Production environment	Meat processing environment	II	SL9	CT12607	IIc	9	CC9	14	3	0.31
MF4627_S16	MF4627_S16_L001_R1_001	MF4627	SRR13588288	2012	Norway	Production environment	Meat processing environment	II	SL451	CT12782	IIa	451	CC11	51	19	0.63
MF4697	MF4697_1	MF4697	SRR11262213	2012	Norway	Production environment	Meat processing environment	II	SL9	CT12605	IIc	9	CC9	14	3	2.5
MF4712_S17	MF4712_S17_L001_R1_001	MF4712	SRR13588282	2012	Norway	Food	Meat during processing	II	SL7	CT12711	IIa	7	CC7	19	6	0.63
MF4804_S21	MF4804_S21_L001_R1_001	MF4804	SRR13588280	2012	Norway	Production environment	Salmon processing environment	II	SL121	CT910	IIa	121	CC121	5	7	2.5	0.8
DTU_2022_1016668_1_SI_2522_S109	DTU_2022_1016668_1_SI_2522_R1_001	2522	ERR10611927	2000	Canada	Animal	Goat milk (animal)	II	SL7	CT12183	IIa	7	CC7	19	6	0.31
DTU_2022_1016679_1_SI_2573_S120	DTU_2022_1016679_1_SI_2573_R1_001	2573	ERR10611881	Unknown	Canada	Food	Chop Suey (food)	II	SL7	CT2579	IIa	7	CC7	19	6	0.63
DTU_2022_1015408_2_SI_LV0335_S128	DTU_2022_1015408_2_SI_LV0335_R1_001	LV0335	ERR10612036	2014	Czech Republic	Food	vegetables	II	SL7	CT12174	IIa	511	CC7	19	6	0.31	0.2
ERR4648192	ERR4648192_1	LV0446	ERR4648192	2014	Czech Republic	Food	Dairy product	II	SL7	low typeability	IIa	7	CC7	19	6	0.31	0.4
DTU_2022_1015399_2_SI_LV0534_S119	DTU_2022_1015399_2_SI_LV0534_R1_001	LV0534	ERR10611997	2015	Czech Republic	Animal	sheep-rectal swab	II	SL7	CT12171	IIa	7	CC7	19	6	0.31	0.4
ERR4648166	ERR4648166_1	LV0681	ERR4648166	2016	Czech Republic	Food	Meat product	II	SL7	CT12714	IIa	7	CC7	19	6	0.31	0.4
ERR1432972	ERR1432972_1	6895	ERR1432972	1998	Denmark	Food	Ham	II	SL7	CT12715	IIa	7	CC7	19	6	0.63
MF4991_S19	MF4991_S19_L001_R1_001	MF4991	SRR13588168	2012	Norway	Production environment	Meat processing evironment	II	SL7	CT12163	IIa	7	CC7	19	6	0.63	0.2
DTU_2022_1016689_1_SI_1691_13_S130	DTU_2022_1016689_1_SI_1691_13_R1_001	1691_13	ERR10611887	Unknown	Denmark	Unknown		II	SL7	CT12159	IIa	7	CC7	19	6	0.63
DTU_2022_1016694_1_SI_1896_13_S135	DTU_2022_1016694_1_SI_1896_13_R1_001	1896_13	ERR10611979	Unknown	Denmark	Unknown		II	SL7	CT12166	IIa	7	CC7	19	6	0.63
ERR1432965	ERR1432965_1	3R110-1	ERR1432965	2003	Denmark	Production environment	Environment	II	SL7	CT12166	IIa	7	CC7	19	6	0.63
DTU_2022_1016699_1_SI_723_13_S140	DTU_2022_1016699_1_SI_723_13_R1_001	723_13	ERR10611951	Unknown	Denmark	Unknown		II	SL7	CT12159	IIa	7	CC7	19	6	0.31
ERR1432992	ERR1432992_1	N278-1	ERR1432992	2003	Denmark	Production environment	Environment	II	SL7	CT735	IIa	7	CC7	19	6	0.63
ERR1432995	ERR1432995_1	No37-1	ERR1432995	2003	Denmark	Production environment	Environment	II	SL7	CT735	IIa	7	CC7	19	6	0.63
MF4997	MF4997_1	MF4997	SRR11262209	2012	Norway	Production environment	Meat processing evironment	II	SL9	CT12606	IIc	9	CC9	14	3	2.5	0.2
DTU_2022_1015804_1_SI_8236	DTU_2022_1015804_1_SI_8236_R1_001	8236	ERR10549687	Unknown	Spain	Food	Iberian Chorizo	II	SL8	CT12211	IIa	8	CC8	4	9	0.63
DTU_2022_1015473_1_SI_22_S192	DTU_2022_1015473_1_SI_22_R1_001	22	ERR10549877	2018	Italy	Food	HAM	II	SL7	CT12175	IIa	7	CC7	19	6	0.63
DTU_2022_1015521_1_SI_26	DTU_2022_1015521_1_SI_26_R1_001	26	ERR10549910	2018	Italy	Production environment	ENVIRONMENTAL SPONGE	II	SL7	CT12175	IIa	7	CC7	19	6	0.63
DTU_2022_1015638_1_SI_MF2161	DTU_2022_1015638_1_SI_MF2161_R1_001	MF2161	ERR10612033	2000	Norway	Production environment	meat processing environment	II	SL7	CT12164	IIa	7	CC7	19	6	0.63
DTU_2022_1015639_1_SI_MF2163	DTU_2022_1015639_1_SI_MF2163_R1_001	MF2163	ERR10612020	2002	Norway	Production environment	meat processing environment	II	SL7	CT12164	IIa	7	CC7	19	6	0.63
DTU_2022_1015640_1_SI_MF2164	DTU_2022_1015640_1_SI_MF2164_R1_001	MF2164	ERR10612059	1999	Norway	Production environment	meat processing environment	II	SL7	CT12164	IIa	7	CC7	19	6	0.63
DTU_2022_1015642_1_SI_MF2166	DTU_2022_1015642_1_SI_MF2166_R1_001	MF2166	ERR10612057	2002	Norway	Production environment	meat processing environment	II	SL7	CT12164	IIa	7	CC7	19	6	0.63
DTU_2022_1015643_1_SI_MF2167	DTU_2022_1015643_1_SI_MF2167_R1_001	MF2167	ERR10612046	2002	Norway	Production environment	meat processing environment	II	SL7	CT12163	IIa	7	CC7	19	6	0.31
DTU_2022_1015644_1_SI_MF2168	DTU_2022_1015644_1_SI_MF2168_R1_001	MF2168	ERR10612029	2002	Norway	Production environment	meat processing environment	II	SL7	CT12164	IIa	7	CC7	19	6	0.31
DTU_2022_1015645_1_SI_MF2169	DTU_2022_1015645_1_SI_MF2169_R1_001	MF2169	ERR10612054	2002	Norway	Production environment	meat processing environment	II	SL7	CT12164	IIa	7	CC7	19	6	0.31
DTU_2022_1015648_1_SI_MF2172	DTU_2022_1015648_1_SI_MF2172_R1_001	MF2172	ERR10612069	2002	Norway	Production environment	meat processing environment	II	SL7	CT12162	IIa	7	CC7	19	6	0.63
DTU_2022_1015652_1_SI_MF2186	DTU_2022_1015652_1_SI_MF2186_R1_001	MF2186	ERR10612048	2000	Norway	Production environment	meat processing environment	II	SL7	CT12162	IIa	7	CC7	19	6	0.63
DTU_2022_1015654_1_SI_MF2188	DTU_2022_1015654_1_SI_MF2188_R1_001	MF2188	ERR10612072	1999	Norway	Production environment	meat processing environment	II	SL7	CT12181	IIa	7	CC7	19	6	0.63
DTU_2022_1015655_1_SI_MF2189	DTU_2022_1015655_1_SI_MF2189_R1_001	MF2189	ERR10612078	1999	Norway	Production environment	meat processing environment	II	SL7	CT12164	IIa	7	CC7	19	6	0.63
MF5050_S21	MF5050_S21_L001_R1_001	MF5050	SRR13588166	2013	Norway	Production environment	Salmon processing environment	II	SL7	CT735	IIa	7	CC7	19	6	0.63
MF5368_S15	MF5368_S15_L001_R1_001	MF5368	SRR13588375	2010	Norway	Production environment	Meat processing evironment	I	SL5	CT12616	IIb	5	CC5	20	5	0.63	0.2
5369_S18	5369_S18_L001_R1_001	MF5369	SRR3099224	2011	Norway	Production environment	Salmon processing environment	II	SL8	CT12734	IIa	8	CC8	4	9	0.63	0.4
MF5445_S5	MF5445_S5_L001_R1_001	MF5445	SRR13588372	2014	Norway	Food	Salmon processing - raw material	II	SL91	CT5221	IIa	1607	CC14	70	36	0.63
MF5639	MF5639_1	MF5639	SRR11262193	2014	Norway	Production environment	Meat processing evironment	II	SL9	CT12600	IIc	9	CC9	12	3	0.63	0.4
DTU_2022_1015697_1_SI_MF5995	DTU_2022_1015697_1_SI_MF5995_R1_001	MF5995	ERR10612105	2014	Norway	Production environment	Salmon processing environment	II	SL7	CT12165	IIa	7	CC7	19	6	0.63
MF5641_S11	MF5641_S11_L001_R1_001	MF5641	SRR13588371	2014	Norway	Production environment	Meat processing evironment	II	SL451	CT12784	IIa	451	CC11	51	19	0.63
MF5646_S17	MF5646_S17_L001_R1_001	MF5646	SRR13588369	2014	Norway	Production environment	Meat processing evironment	II	SL91	CT12700	IIa	91	CC14	70	36	0.63
L1793	L1793_1	L1793	ERR10549798	2020	Slovenia	Food	Beefsteak	II	SL7	CT12712	IIa	7	CC7	19	6	0.31
DTU_2022_1016192_1_SI_L238_S32	DTU_2022_1016192_1_SI_L238_R1_001	L238	ERR10549688	2011	Slovenia	Production environment	Air - abattoir (food-processing environment)	II	SL7	CT12169	IIa	7	CC7	19	6	0.31
DTU_2022_1016193_1_SI_L246_S33	DTU_2022_1016193_1_SI_L246_R1_001	L246	ERR10549739	2011	Slovenia	Production environment	Air - abattoir (food-processing environment)	II	SL7	CT12169	IIa	7	CC7	19	6	1.25			+
DTU_2022_1016217_1_SI_L399_S57	DTU_2022_1016217_1_SI_L399_R1_001	L399	ERR10549681	2010	Slovenia	Food	Frozen vegetables	II	SL7	CT12177	IIa	7	CC7	19	6	0.31
DTU_2022_1016248_1_SI_L869_S88	DTU_2022_1016248_1_SI_L869_R1_001	L869	ERR10549699	2011	Slovenia	Farm environment	Cow feces (farm environment)	II	SL7	CT12173	IIa	511	CC7	19	6	0.31
DTU_2022_1016124_1_SI_N20_0332_S156	DTU_2022_1016124_1_SI_N20_0332_R1_001	N20_0332	ERR10612158	2020	Switzerland	Food	Meat	I	SL4	CT3466	IVb	4	CC4	8	16_33	0.63	0.4
DTU_2022_1015980_1_SI_N20_0379_S12	DTU_2022_1015980_1_SI_N20_0379_R1_001	N20_0379	ERR10612182	2020	Switzerland	Food	Milk product	II	SL9	CT630	IIc	122	CC9	12	3	0.31	0.2
DTU_2022_1016082_1_SI_N19_1079_S114	DTU_2022_1016082_1_SI_N19_1079_R1_001	N19_1079	ERR10612143	2019	Switzerland	Food	Seafood	II	SL7	CT12178	IIa	7	CC7	19	6	0.31
DTU_2022_1016030_1_SI_N20_2339_S62	DTU_2022_1016030_1_SI_N20_2339_R1_001	N20_2339	ERR10612205	2020	Switzerland	Food	Milk product	II	SL7	CT12179	IIa	7	CC7	19	6	0.31
DTU_2022_1016127_1_SI_N20_0527_S159	DTU_2022_1016127_1_SI_N20_0527_R1_001	N20_0527	ERR10612222	2020	Switzerland	Food	Poultry	II	SL9	CT12101	IIc	9	CC9	12	3	2.5	0.8
DTU_2022_1016057_1_SI_N21_0326_S89	DTU_2022_1016057_1_SI_N21_0326_R1_001	N21_0326	ERR10612266	2021	Switzerland	Food	Poultry	II	SL7	CT12172	IIa	3019	CC7	121	6	0.31
DTU_2022_1016062_1_SI_N21_0527_S94	DTU_2022_1016062_1_SI_N21_0527_R1_001	N21_0527	ERR10612255	2021	Switzerland	Food	Poultry	II	SL7	CT12182	IIa	7	CC7	19	6	0.31
DTU_2022_1015911_1_SI_4201	DTU_2022_1015911_1_SI_4201_R1_001	4201	ERR10549271	2003	Unknown	Food	Food	II	SL7	CT12168	IIa	7	CC7	19	6	0.31
DTU_2022_1015912_1_SI_4206	DTU_2022_1015912_1_SI_4206_R1_001	4206	ERR10549278	2004	Unknown	Food	Food	II	SL7	CT12167	IIa	7	CC7	19	6	0.31
DTU_2022_1015850_1_SI_CDL197	DTU_2022_1015850_1_SI_CDL197_R1_001	CDL197	ERR10549399	Unknown	Unknown	Animal	Animal clinical	II	SL7	CT1552	IIa	107	CC7	19	6	0.31
MF6172	MF6172_1	MF6172	SRR11262038	2012	Norway	Production environment	Meat processing evironment	II	SL9	CT12606	IIc	9	CC9	14	3	2.5
MF6187_S4	MF6187_S4_L001_R1_001	MF6187	SRR13588158	2011	Norway	Production environment	Meat processing evironment	II	SL7	CT10200	IIa	7	CC7	19	6	0.63
MF6207	MF6207_1	MF6207	SRR11262017	2013	Norway	Production environment	Meat processing evironment	II	SL9	CT12607	IIc	9	CC9	14	3	0.63
MF6316	MF6316_1	MF6316	SRR11262109	2014	Norway	Production environment	Meat processing evironment	II	SL9	CT1024	IIc	9	CC9	12	3	2.5
MF6331_S21	MF6331_S21_L001_R1_001	MF6331	SRR13378850	2015	Norway	Production environment	Meat processing evironment	II	SL121	CT12577	IIa	121	CC121	49	7	0.63	0.4
MF6333_S20	MF6333_S20_L001_R1_001	MF6333	SRR13378839	2015	Norway	Production environment	Meat processing evironment	I	n.d.	n.d.	IVb	6	CC6	104	1	0.63
DTU_2022_1015475_1_SI_Lm003	DTU_2022_1015475_1_SI_Lm003_R1_001	Lm003	ERR10549469	1989	USA	Food	CA Raw milk (Aug-85)	II	SL7	CT12161	IIa	7	CC7	19	6	0.31		0.16
DTU_2022_1015476_1_SI_Lm004	DTU_2022_1015476_1_SI_Lm004_R1_001	Lm004	ERR10549477	1989	USA	Food	CA Raw milk (Aug-85)	II	SL7	CT12161	IIa	7	CC7	19	6	0.63		0.08
DTU_2022_1015478_1_SI_Lm030	DTU_2022_1015478_1_SI_Lm030_R1_001	Lm030	ERR10549441	1989	USA	Food	CA Raw milk	II	SL7	CT12161	IIa	7	CC7	19	6	0.63		0.08
DTU_2022_1015479_1_SI_Lm031	DTU_2022_1015479_1_SI_Lm031_R1_001	Lm031	ERR10549417	1989	USA	Food	CA Raw milk	II	SL7	CT12161	IIa	7	CC7	19	6	0.63		0.16
DTU_2022_1015480_1_SI_Lm034	DTU_2022_1015480_1_SI_Lm034_R1_001	Lm034	ERR10549452	1985	USA	Food	CA Raw milk	II	SL7	CT12161	IIa	106	CC7	19	6	0.63		0.16
DTU_2022_1015481_1_SI_Lm035	DTU_2022_1015481_1_SI_Lm035_R1_001	Lm035	ERR10549437	1985	USA	Food	CA Raw milk	II	SL7	CT12161	IIa	7	CC7	19	6	0.63		0.16
DTU_2022_1015482_1_SI_Lm036	DTU_2022_1015482_1_SI_Lm036_R1_001	Lm036	ERR10549412	1985	USA	Food	CA Raw milk	II	SL7	CT12161	IIa	7	CC7	19	6	0.63		0.08
DTU_2022_1015483_1_SI_Lm037	DTU_2022_1015483_1_SI_Lm037_R1_001	Lm037	ERR10549433	1985	USA	Food	CA Raw milk	II	SL7	CT12161	IIa	7	CC7	19	6	0.31		0.08
DTU_2022_1015484_1_SI_Lm038	DTU_2022_1015484_1_SI_Lm038_R1_001	Lm038	ERR10549440	1985	USA	Food	CA Raw milk	II	SL7	CT12161	IIa	7	CC7	19	6	0.63		0.08
DTU_2022_1015485_1_SI_Lm039	DTU_2022_1015485_1_SI_Lm039_R1_001	Lm039	ERR10549471	1985	USA	Food	CA Raw milk	II	SL7	CT12161	IIa	7	CC7	19	6	0.63		0.08
DTU_2022_1015486_1_SI_Lm040	DTU_2022_1015486_1_SI_Lm040_R1_001	Lm040	ERR10549415	1985	USA	Food	CA Raw milk	II	SL7	CT12161	IIa	7	CC7	19	6	0.63		0.16
DTU_2022_1015487_1_SI_Lm041	DTU_2022_1015487_1_SI_Lm041_R1_001	Lm041	ERR10549450	1985	USA	Food	CA Raw milk	II	SL7	CT12161	IIa	7	CC7	19	6	0.63		0.16
DTU_2022_1015488_1_SI_Lm042	DTU_2022_1015488_1_SI_Lm042_R1_001	Lm042	ERR10549448	1985	USA	Food	CA Raw milk	II	SL7	CT12161	IIa	7	CC7	19	6	0.63		0.08
DTU_2022_1015494_1_SI_Lm127	DTU_2022_1015494_1_SI_Lm127_R1_001	Lm127	ERR10549487	1994	USA	Food	CA raw milk	II	SL7	CT12161	IIa	7	CC7	19	6	0.63		0.08
DTU_2022_1016704_1_SI_OLM3_S145	DTU_2022_1016704_1_SI_OLM3_R1_001	OLM3	ERR10616664	1926	USA	Natural environment		II	SL7	CT12180	IIa	158	CC7	19	6	0.63
DTU_2022_1016728_1_SI_OLM38_S10	DTU_2022_1016728_1_SI_OLM38_R1_001	OLM38	ERR10549405	1938	USA	Animal	Calf, IA, USA	II	SL7	CT12160	IIa	7	CC7	19	6	0.63
DTU_2022_1016743_1_SI_OLM55_S25	DTU_2022_1016743_1_SI_OLM55_R1_001	OLM55	ERR10549365	1951	USA	Human	Clinical, human	II	SL7	CT12170	IIa	7	CC7	19	6	0.63
DTU_2022_1016746_1_SI_OLM70_S28	DTU_2022_1016746_1_SI_OLM70_R1_001	OLM70	ERR10549390	1953	USA	Animal	Cow fetus, Israel	II	SL7	CT12158	IIa	7	CC7	19	6	0.63
DTU_2022_1016755_1_SI_OLM81_S37	DTU_2022_1016755_1_SI_OLM81_R1_001	OLM81	ERR10549443	1954	USA	Unknown	Unknown	II	SL7	CT10936	IIa	98	CC7	19	6	0.63
DTU_2022_1015803_1_SI_8234	DTU_2022_1015803_1_SI_8234_R1_001	8234	ERR10549669	Unknown	Spain	Food	Iberian Chorizo	I	SL87	CT11960	IIb	87	CC87	30	27	0.63
DTU_2022_1015805_1_SI_8239	DTU_2022_1015805_1_SI_8239_R1_001	8239	ERR10549676	Unknown	Spain	Production environment	Conveyor belt	II	SL9	CT4976	IIc	9	CC9	12	3	0.63
DTU_2022_1015779_1_SI_6084	DTU_2022_1015779_1_SI_6084_R1_001	6084	ERR10549690	Unknown	Spain	Food	Chorizo ib√©rico selecci√≥n	I	SL737	CT11803	IIb	736	CC736	94	202	0.63
DTU_2022_1016004_1_SI_N20_0994_S36	DTU_2022_1016004_1_SI_N20_0994_R1_001	N20_0994	ERR10612238	2020	Switzerland	Food	Seafood	I	SL737	CT11802	IIb	736	CC736	94	202	0.63
DTU_2022_1015983_1_SI_N20_0593_S15	DTU_2022_1015983_1_SI_N20_0593_R1_001	N20_0593	ERR10612188	2020	Switzerland	Food	Meat	II	SL204	CT638	IIa	204	CC204	38	29	0.31	0.2
DTU_2022_1015809_1_SI_8267	DTU_2022_1015809_1_SI_8267_R1_001	8267	ERR10549679	Unknown	Spain	Food	Lomo embuchado rojo extra	II	SL9	CT12087	IIc	9	CC9	12	3	0.63
DTU_2022_1016848_1_SI_SKB116_S130	DTU_2022_1016848_1_SI_SKB116_R1_001	SKB116	ERR10549467	2014	USA	Animal	Bear isolate, NC	II	SL1362	CT12268	IIa	1362	CC787	42	432	0.63
DTU_2022_1016849_1_SI_SKB117_S131	DTU_2022_1016849_1_SI_SKB117_R1_001	SKB117	ERR10549466	2014	USA	Animal	Bear isolate, NC	II	SL1362	CT12268	IIa	1362	CC787	42	432	0.63
DTU_2022_1015971_1_SI_5859_S3	DTU_2022_1015971_1_SI_5859_R1_001	5859	ERR10549982	2011	Austria	Food	Food	II	SL8	CT12199	IIa	1462	CC8	81	9	0.31
DTU_2022_1015972_1_SI_5891_S4	DTU_2022_1015972_1_SI_5891_R1_001	5891	ERR10549980	2011	Austria	Food	Food	II	SL8	CT12199	IIa	1462	CC8	4	9	0.31
DTU_2022_1015977_1_SI_45_2_1_S9	DTU_2022_1015977_1_SI_45_2_1_R1_001	45_2_1	ERR10550013	2015	Austria	Production environment	Production environment	II	SL8	CT12209	IIa	8	CC8	4	9	0.31
MF6335_S19	MF6335_S19_L001_R1_001	MF6335	SRR13378828	2015	Norway	Production environment	Meat processing evironment	II	SL121	CT12577	IIa	121	CC121	49	7	0.63
MF6338	MF6338_1	MF6338	SRR11262097	2015	Norway	Production environment	Meat processing evironment	II	SL9	CT1032	IIc	9	CC9	12	3	0.31
MF6339	MF6339_1	MF6339	SRR11262095	2015	Norway	Production environment	Meat processing evironment	II	SL9	CT1032	IIc	9	CC9	12	3	2.5
DTU_2022_1016667_1_SI_2355_S186	DTU_2022_1016667_1_SI_2355_R1_001	2355	ERR10611854	Unknown	Canada	Production environment	Dairy (environmental)	II	SL8	CT12187	IIa	120	CC8	54	9	2.5
DTU_2022_1016670_1_SI_4715_S111	DTU_2022_1016670_1_SI_4715_R1_001	4715	ERR10611931	2007	Canada	Environment (unknown)	Refrigerator door swab from restaurant (environmental)	II	SL8	CT786	IIa	120	CC8	54	9	2.5
MF6342_S15	MF6342_S15_L001_R1_001	MF6342	SRR13378918	2015	Norway	Production environment	Meat processing evironment	II	SL121	CT12597	IIa	121	CC121	5	7	2.5
MF6349_S13	MF6349_S13_L001_R1_001	MF6349	SRR13378896	2015	Norway	Production environment	Meat processing evironment	I	SL4	CT12707	IVb	4	CC4	8	16_33	0.63
MF6708_S1	MF6708_S1_L001_R1_001	MF6708	SRR13588270	2017	Norway	Production environment	Meat processing evironment	II	SL101	CT12667	IIa	101	CC101	90	55	0.63
6981_S2	6981_S2_L001_R1_001	MF6981	SRR13588261	2018	Norway	Production environment	Salmon processing environment	I	SL1	CT5187	IVb	1	CC1	98	2	0.63	0.4
MF7029_S5	MF7029_S5_L001_R1_001	MF7029	SRR13588253	2018	Norway	Food	Salmon processing - food product	I	SL1	CT5187	IVb	1	CC1	1	2	0.31
MF7031_S7	MF7031_S7_L001_R1_001	MF7031	SRR13588251	2018	Norway	Production environment	Salmon processing environment	II	SL14	CT9904	IIa	14	CC14	52	31_52	0.31
ERR4648190	ERR4648190_1	LV0146	ERR4648190	2013	Czech Republic	Food	Dairy product	II	SL16	CT793	IIa	16	CC8	81	9	0.31	0.2
DTU_2022_1015404_2_SI_LV0786_S124	DTU_2022_1015404_2_SI_LV0786_R1_001	LV0786	ERR10612026	2016	Czech Republic	Food	Meat product	II	SL8	CT5169	IIa	8	CC8	4	9	0.31	0.2
ERR4648175	ERR4648175_1	LV1114	ERR4648175	2017	Czech Republic	Food	Meat product	II	SL8	CT12731	IIa	8	CC8	54	9	0.31	0.2
ERR1432967	ERR1432967_1	4239	ERR1432967	1998	Denmark	Human	Human clinical, 52y M	II	SL8	CT12188	IIa	8	CC8	4	9	0.63
ERR1432969	ERR1432969_1	4459	ERR1432969	1998	Denmark	Human	Human clinical, 64y F	II	SL8	CT750	IIa	8	CC8	81	9	0.31
DTU_2022_1016683_1_SI_4470_S124	DTU_2022_1016683_1_SI_4470_R1_001	4470	ERR10611899	Unknown	Denmark	Unknown		II	SL8	CT12188	IIa	8	CC8	4	9	0.31
MF7035_S11	MF7035_S11_L001_R1_001	MF7035	SRR13588247	2018	Norway	Food	Salmon processing -raw material	II	SL121	CT5655	IIa	121	CC121	49	7	2.5	0.8
MF7074_S24	MF7074_S24_L001_R1_001	MF7074	SRR13588227	2018	Norway	Production environment	Salmon processing environment	II	SL14	CT9904	IIa	14	CC14	52	31_52	0.31
DTU_2022_1016686_1_SI_1156_13_S127	DTU_2022_1016686_1_SI_1156_13_R1_001	1156_13	ERR10611856	Unknown	Denmark	Unknown		II	SL8	CT12206	IIa	8	CC8	4	9	0.63
DTU_2022_1015702_1_SI_MF7091	DTU_2022_1015702_1_SI_MF7091_R1_001	MF7091	ERR10612099	2018	Norway	Production environment	Meat processing environment	II	SL312	CT12138	IIa	31	CC31	74	13	0.63
MF7098_S1	MF7098_S1_L001_R1_001	MF7098	SRR13588226	2018	Norway	Production environment	Salmon processing environment	II	SL451	CT12786	IIa	451	CC11	51	19	0.31
DTU_2022_1016690_1_SI_1705_13_S131	DTU_2022_1016690_1_SI_1705_13_R1_001	1705_13	ERR10611879	Unknown	Denmark	Unknown		II	SL8	CT12203	IIa	8	CC8	4	9	0.63
MF7151_S14	MF7151_S14_L001_R1_001	MF7151	SRR13588363	2018	Norway	Production environment	Salmon processing environment	I	SL296	CT56	IIb	296	CC88	13	27	2.5
MF7242_S15	MF7242_S15_L001_R1_001	MF7242	SRR13588211	2018	Norway	Production environment	Salmon processing environment	II	SL177	CT12627	IIa	177	CC177	33	241	0.31
DTU_2022_1015815_1_SI_8289	DTU_2022_1015815_1_SI_8289_R1_001	8289	ERR10549684	Unknown	Spain	Food	Lomo Sajonia ( Super premium)	II	SL9	CT12076	IIc	9	CC9	12	3	0.63
S151_ATGCGCAG-GAGCCTTA	S151_ATGCGCAG-GAGCCTTA_R1_001	Lm49	ERR10549572	1999	Switzerland	Food	Meat and meat products	I	SL1	CT7636	IVb	1017	CC1	98	2	0.63	0.4
DTU_2022_1016046_1_SI_N21_0064_S78	DTU_2022_1016046_1_SI_N21_0064_R1_001	N21_0064	ERR10612251	2021	Switzerland	Food	Poultry	II	SL101	CT12156	IIa	101	CC101	90	55	0.31
MF7262_S20	MF7262_S20_L001_R1_001	MF7262	SRR13588205	2019	Norway	Production environment	Salmon processing environment	II	SL177	CT12627	IIa	177	CC177	33	241	0.31
MF7315_S10	MF7315_S10_L001_R1_001	MF7315	SRR13588321	2019	Norway	Production environment	Salmon processing environment	II	SL121	CT5220	IIa	121	CC121	49	7	2.5			+
MF07330_S23	MF07330_S23_L001_R1_001	MF7330	SRR13588356	2017	Norway	Production environment	Salmon processing environment	I	SL2	CT11936	IVb	2	CC2	2	4	0.63	0.2
MF7333_S2	MF7333_S2_L001_R1_001	MF7333	SRR13588353	2017	Norway	Food	Salmon processing - food product	I	SL2	CT11936	IVb	2	CC2	28	4	0.31	0.2
MF7337_S18	MF7337_S18_L001_R1_001	MF7337	SRR13588314	2017	Norway	Production environment	Salmon processing environment	II	SL403	CT4518	IIa	403	CC403	36	48	0.63	0.2
DTU_2022_1015462_1_SI_11_S181	DTU_2022_1015462_1_SI_11_R1_001	11	ERR10549967	2020	Italy	Food	SALAME	II	SL8	CT12210	IIa	8	CC8	4	9	0.31
DTU_2022_1015469_1_SI_18_S188	DTU_2022_1015469_1_SI_18_R1_001	18	ERR10549885	2018	Italy	Food	SMOKED FISH	II	SL8	CT4158	IIa	1247	CC8	81	9	0.63
DTU_2022_1015524_1_SI_29	DTU_2022_1015524_1_SI_29_R1_001	29	ERR10549927	2019	Italy	Production environment	ENVIRONMENTAL SPONGE	II	SL8	CT12192	IIa	8	CC8	81	9	0.31
DTU_2022_1015531_1_SI_36	DTU_2022_1015531_1_SI_36_R1_001	36	ERR10549917	2018	Italy	Production environment	ENVIRONMENTAL SPONGE	II	SL16	CT2033	IIa	16	CC8	81	9	0.63
DTU_2022_1015536_1_SI_41	DTU_2022_1015536_1_SI_41_R1_001	41	ERR10549881	2018	Italy	Food	SMOKED FISH	II	SL8	CT4158	IIa	1247	CC8	81	9	0.63
DTU_2022_1015538_1_SI_43	DTU_2022_1015538_1_SI_43_R1_001	43	ERR10549890	2018	Italy	Food	SMOKED FISH	II	SL8	CT4158	IIa	1247	CC8	4	9	0.63
DTU_2022_1015540_1_SI_45	DTU_2022_1015540_1_SI_45_R1_001	45	ERR10549829	2014	Italy	Food	SCAMORZA CHEESE	II	SL8	CT12194	IIa	8	CC8	4	9	0.63
DTU_2022_1015601_1_SI_106	DTU_2022_1015601_1_SI_106_R1_001	106	ERR10549897	2015	Italy	Food	SALAME	II	SL8	CT750	IIa	8	CC8	4	9	0.31
DTU_2022_1015616_1_SI_121	DTU_2022_1015616_1_SI_121_R1_001	121	ERR10611859	2016	Italy	Food	SMOKED FISH	II	SL8	CT12206	IIa	8	CC8	4	9	0.31
DTU_2022_1015618_1_SI_123	DTU_2022_1015618_1_SI_123_R1_001	123	ERR10611860	2016	Italy	Food	SMOKED FISH	II	SL8	CT12206	IIa	8	CC8	4	9	0.31
DTU_2022_1015637_1_SI_MF2160	DTU_2022_1015637_1_SI_MF2160_R1_001	MF2160	ERR10612015	2002	Norway	Production environment	meat processing environment	II	SL8	CT750	IIa	8	CC8	4	9	0.63
DTU_2022_1015646_1_SI_MF2170	DTU_2022_1015646_1_SI_MF2170_R1_001	MF2170	ERR10612041	2002	Norway	Production environment	meat processing environment	II	SL8	CT750	IIa	8	CC8	4	9	0.31
MF7339_S19	MF7339_S19_L001_R1_001	MF7339	SRR13588313	2017	Norway	Production environment	Salmon processing environment	I	SL2	CT11936	IVb	2	CC2	28	4	0.63
MF7341_S20	MF7341_S20_L001_R1_001	MF7341	SRR13588312	2017	Norway	Production environment	Salmon processing environment	II	SL403	CT4518	IIa	403	CC403	36	48	0.63	0.2
DTU_2022_1015662_1_SI_MF4244	DTU_2022_1015662_1_SI_MF4244_R1_001	MF4244	ERR10612058	2001	Norway	Production environment	salmon processing environment	II	SL8	CT750	IIa	8	CC8	4	9	0.31
MF7350_S5	MF7350_S5_L001_R1_001	MF7350	SRR13588350	2017	Norway	Production environment	Salmon processing environment	I	SL315	CT5472	IVb	249	CC315	78	35	0.63	0.4
DTU_2022_1015672_1_SI_MF4302	DTU_2022_1015672_1_SI_MF4302_R1_001	MF4302	ERR10612093	2001	Norway	Production environment	salmon processing environment	II	SL8	CT750	IIa	8	CC8	81	9	0.31
DTU_2022_1015675_1_SI_MF4330	DTU_2022_1015675_1_SI_MF4330_R1_001	MF4330	ERR10612045	2001	Norway	Production environment	salmon processing environment	II	SL8	CT750	IIa	8	CC8	4	9	0.31
DTU_2022_1015678_1_SI_MF4351	DTU_2022_1015678_1_SI_MF4351_R1_001	MF4351	ERR10612096	2001	Norway	Production environment	salmon processing environment	II	SL8	CT750	IIa	8	CC8	4	9	0.63
MF7372_S8	MF7372_S8_L001_R1_001	MF7372	SRR13588345	2017	Norway	Production environment	Salmon processing environment	II	SL19	CT580	IIa	19	CC19	39	28	0.31
DTU_2022_1015693_1_SI_MF5465	DTU_2022_1015693_1_SI_MF5465_R1_001	MF5465	ERR10612095	2014	Norway	Production environment	salmon processing environment	II	SL8	CT12189	IIa	8	CC8	81	9	0.63
MF7375_S1	MF7375_S1_L001_R1_001	MF7375	SRR13588306	2017	Norway	Production environment	Salmon processing environment	II	SL8	CT750	IIa	8	CC8	4	9	0.63
MF7394_S6	MF7394_S6_L001_R1_001	MF7394	SRR13588301	2019	Norway	Production environment	Salmon processing environment	II	SL403	CT4518	IIa	403	CC403	36	48	2.5			+
MF7408_S13	MF7408_S13_L001_R1_001	MF7408	SRR13588293	2018	Norway	Production environment	Meat processing evironment	II	SL199	CT12275	IIa	199	CC199	16	198	0.63
DTU_2022_1015891_1_SI_LmRo12	DTU_2022_1015891_1_SI_LmRo12_R1_001	LmRo12	ERR10549807	2013	Romania	Food	Lard	II	SL8	CT12208	IIa	8	CC8	81	9	0.31
DTU_2022_1015884_1_SI_LmRo2	DTU_2022_1015884_1_SI_LmRo2_R1_001	LmRo2	ERR10549811	2012	Romania	Food	Marinated fish	II	SL8	CT9311	IIa	8	CC8	4	9	0.31
L1630	L1630_1	L1630	ERR10549843	2019	Slovenia	Food	RTE meat	II	SL8	CT750	IIa	8	CC8	4	9	0.31
DTU_2022_1016146_1_SI_L168_S178	DTU_2022_1016146_1_SI_L168_R1_001	L168	ERR10612012	2010	Slovenia	Food		II	SL8	CT12205	IIa	8	CC8	4	9	0.31
L1778	L1778_1	L1778	ERR10549944	2020	Slovenia	Food	RTE meat	II	SL8	CT750	IIa	8	CC8	4	9	0.31
DTU_2022_1016150_1_SI_L1841_S182	DTU_2022_1016150_1_SI_L1841_R1_001	L1841	ERR10611982	2020	Slovenia	Food		II	SL8	CT12193	IIa	8	CC8	4	9	0.63
DTU_2022_1016152_1_SI_L1851_S184	DTU_2022_1016152_1_SI_L1851_R1_001	L1851	ERR10612019	2020	Slovenia	Food		II	SL8	CT750	IIa	8	CC8	4	9	0.63
DTU_2022_1016155_1_SI_L1862_S187	DTU_2022_1016155_1_SI_L1862_R1_001	L1862	ERR10611996	2020	Slovenia	Food		II	SL8	CT750	IIa	8	CC8	4	9	0.31
DTU_2022_1016168_1_SI_L1913_S8	DTU_2022_1016168_1_SI_L1913_R1_001	L1913	ERR10549772	2019	Slovenia	Production environment		II	SL8	CT750	IIa	8	CC8	4	9	0.31
DTU_2022_1016170_1_SI_L1915_S10	DTU_2022_1016170_1_SI_L1915_R1_001	L1915	ERR10549773	2019	Slovenia	Food		II	SL8	CT12212	IIa	8	CC8	4	9	0.31
DTU_2022_1016173_1_SI_L1918_S13	DTU_2022_1016173_1_SI_L1918_R1_001	L1918	ERR10549793	2019	Slovenia	Food		II	SL8	CT12212	IIa	8	CC8	4	9	0.31
DTU_2022_1016183_1_SI_L1928_S23	DTU_2022_1016183_1_SI_L1928_R1_001	L1928	ERR10549809	2020	Slovenia	Food		II	SL8	CT750	IIa	8	CC8	4	9	0.31
DTU_2022_1016188_1_SI_L1933_S28	DTU_2022_1016188_1_SI_L1933_R1_001	L1933	ERR10549817	2020	Slovenia	Food		II	SL8	CT750	IIa	8	CC8	4	9	0.31
DTU_2022_1016189_1_SI_L1934_S29	DTU_2022_1016189_1_SI_L1934_R1_001	L1934	ERR10549824	2020	Slovenia	Food		II	SL8	CT750	IIa	8	CC8	4	9	0.31
DTU_2022_1016190_1_SI_L1935_S30	DTU_2022_1016190_1_SI_L1935_R1_001	L1935	ERR10549787	2020	Slovenia	Food		II	SL8	CT750	IIa	8	CC8	4	9	0.63
L236	L236_R1	L236	ERR10549741	2011	Slovenia	Food	Salmon	II	SL8	CT10363	IIa	8	CC8	81	9	0.31
DTU_2022_1016197_1_SI_L264_S184	DTU_2022_1016197_1_SI_L264_R1_001	L264	ERR10549682	2011	Slovenia	Food	Salmon	II	SL8	CT10372	IIa	8	CC8	81	9	0.31
DTU_2022_1016229_1_SI_L537_S191	DTU_2022_1016229_1_SI_L537_R1_001	L537	ERR10549680	2007	Slovenia	Natural environment	Surface water - river (natural environment)	II	SL8	CT750	IIa	8	CC8	4	9	0.31
DTU_2022_1015750_1_SI_6045_S154	DTU_2022_1015750_1_SI_6045_R1_001	6045	ERR10611973	Unknown	Spain	Food	Iberian Chorizo	II	SL16	CT4291	IIa	16	CC8	81	9	0.63
DTU_2022_1015754_1_SI_6052_S158	DTU_2022_1015754_1_SI_6052_R1_001	6052	ERR10611911	Unknown	Spain	Production environment	Conveyor belt	II	SL8	CT750	IIa	8	CC8	4	9	2.5
DTU_2022_1015760_1_SI_6061_S164	DTU_2022_1015760_1_SI_6061_R1_001	6061	ERR10611916	Unknown	Spain	Food	Longaniza de Arag√≥n	II	SL8	CT750	IIa	8	CC8	4	9	0.31
DTU_2022_1015761_1_SI_6062_S165	DTU_2022_1015761_1_SI_6062_R1_001	6062	ERR10611933	Unknown	Spain	Food	Fresh Chorizo	II	SL8	CT10371	IIa	8	CC8	4	9	0.31
DTU_2022_1015762_1_SI_6063_S166	DTU_2022_1015762_1_SI_6063_R1_001	6063	ERR10611939	Unknown	Spain	Food	Chistorra	II	SL8	CT10371	IIa	8	CC8	4	9	0.31
DTU_2022_1015766_1_SI_6067_S170	DTU_2022_1015766_1_SI_6067_R1_001	6067	ERR10611959	Unknown	Spain	Production environment	Table	II	SL8	CT750	IIa	8	CC8	4	9	0.31
DTU_2022_1015776_1_SI_6080_S180	DTU_2022_1015776_1_SI_6080_R1_001	6080	ERR10618401	Unknown	Spain	Production environment	Table	II	SL8	CT12190	IIa	8	CC8	4	9	0.31
DTU_2022_1015777_1_SI_6082	DTU_2022_1015777_1_SI_6082_R1_001	6082	ERR10549659	Unknown	Spain	Food	Iberian Chorizo	II	SL16	CT4291	IIa	16	CC8	81	9	0.31
DTU_2022_1015781_1_SI_6086	DTU_2022_1015781_1_SI_6086_R1_001	6086	ERR10549660	Unknown	Spain	Food	Cooked ham	II	SL8	CT750	IIa	8	CC8	4	9	0.31
DTU_2022_1015782_1_SI_6087	DTU_2022_1015782_1_SI_6087_R1_001	6087	ERR10549662	Unknown	Spain	Food	Cooked ham	II	SL8	CT750	IIa	8	CC8	4	9	0.31
DTU_2022_1015783_1_SI_6089	DTU_2022_1015783_1_SI_6089_R1_001	6089	ERR10549670	Unknown	Spain	Food	Cooked ham	II	SL8	CT750	IIa	8	CC8	4	9	0.31
DTU_2022_1015785_1_SI_6092	DTU_2022_1015785_1_SI_6092_R1_001	6092	ERR10549694	Unknown	Spain	Food	Cooked ham	II	SL8	CT12191	IIa	8	CC8	4	9	0.31
DTU_2022_1015793_1_SI_6103	DTU_2022_1015793_1_SI_6103_R1_001	6103	ERR10549658	Unknown	Spain	Food	Longaniza semiseca	II	SL8	CT10371	IIa	8	CC8	4	9	0.31
DTU_2022_1015796_1_SI_6106	DTU_2022_1015796_1_SI_6106_R1_001	6106	ERR10549647	Unknown	Spain	Food	Longaniza de Arag√≥n	II	SL8	CT12207	IIa	8	CC8	4	9	0.31
S44_TAGGCATG-TCGACTAG	S44_TAGGCATG-TCGACTAG_R1_001	N12-0571	ERR10549636	2012	Switzerland	Food	Meat and meat products	II	SL121	CT12025	IIa	121	CC121	5	7	2.5
DTU_2022_1015986_1_SI_N20_0642_S18	DTU_2022_1015986_1_SI_N20_0642_R1_001	N20_0642	ERR10612186	2020	Switzerland	Food	Milk product	I	SL6	CT4915	IVb	6	CC6	9	1	0.63	0.4
DTU_2022_1015992_1_SI_N20_0801_S24	DTU_2022_1015992_1_SI_N20_0801_R1_001	N20_0801	ERR10612187	2020	Switzerland	Food	Milk product	I	SL6	CT4915	IVb	6	CC6	9	1	0.63	0.4
DTU_2022_1015996_1_SI_N20_0846_S28	DTU_2022_1015996_1_SI_N20_0846_R1_001	N20_0846	ERR10612207	2020	Switzerland	Food	Poultry	II	SL398	CT12213	IIa	398	CC19	22	30	2.5	0.8		+
MF7420_S16	MF7420_S16_L001_R1_001	MF7420	SRR13588290	2019	Norway	Production environment	Meat processing evironment	II	SL121	CT12031	IIa	121	CC121	5	7	2.5
DTU_2022_1016005_1_SI_N20_1001_S37	DTU_2022_1016005_1_SI_N20_1001_R1_001	N20_1001	ERR10612217	2020	Switzerland	Food	Seafood	II	SL9	CT1032		1031	CC9	12	3	0.31	0.2
DTU_2022_1016110_1_SI_N19_3069_S142	DTU_2022_1016110_1_SI_N19_3069_R1_001	N19_3069	ERR10612191	2019	Switzerland	Food	Meat	II	SL8	CT12195	IIa	8	CC8	4	9	0.31
DTU_2022_1016036_1_SI_N20_2513_S68	DTU_2022_1016036_1_SI_N20_2513_R1_001	N20_2513	ERR10612259	2020	Switzerland	Food	Meat	II	SL8	CT12198	IIa	8	CC8	4	9	0.63
DTU_2022_1015922_1_SI_7000	DTU_2022_1015922_1_SI_7000_R1_001	7000	ERR10549316	2013	Unknown	Food	Food	II	SL8	CT12197	IIa	8	CC8	54	9	0.31
DTU_2022_1015925_1_SI_7021	DTU_2022_1015925_1_SI_7021_R1_001	7021	ERR10549289	2013	Unknown	Food	Production environment	II	SL8	CT750	IIa	8	CC8	4	9	0.31
DTU_2022_1015947_1_SI_7623	DTU_2022_1015947_1_SI_7623_R1_001	7623	ERR10549315	2014	Unknown	Food	Food	II	SL16	CT12259	IIa	16	CC8	81	9	0.31
DTU_2022_1015950_1_SI_7755	DTU_2022_1015950_1_SI_7755_R1_001	7755	ERR10549272	2015	Unknown	Production environment	Production environment	II	SL8	CT12200	IIa	1462	CC8	81	9	0.31
DTU_2022_1015953_1_SI_7992	DTU_2022_1015953_1_SI_7992_R1_001	7992	ERR10549324	2016	Unknown	Production environment	Natural environment	II	SL8	CT12200	IIa	1462	CC8	81	9	0.31
DTU_2022_1015955_1_SI_8110	DTU_2022_1015955_1_SI_8110_R1_001	8110	ERR10549317	2016	Unknown	Food	Food	II	SL8	CT12200	IIa	1462	CC8	81	9	0.31
MF7456_S23	MF7456_S23_L001_R1_001	MF7456	SRR13588139	2019	Norway	Production environment	Meat processing evironment	II	SL8	CT12735	IIa	8	CC8	4	9	0.63
MF7586_S24	MF7586_S24_L001_R1_001	MF7586	SRR13588138	2019	Norway	Production environment	Meat processing evironment	II	SL7	CT10200	IIa	7	CC7	19	6	0.31
DTU_2022_1015878_1_SI_R479a	DTU_2022_1015878_1_SI_R479a_R1_001	R479a	ERR10549358	Unknown	Unknown	Food	smoked salmon	II	SL8	CT750	IIa	8	CC8	4	9	0.31
DTU_2022_1015879_1_SI_W33	DTU_2022_1015879_1_SI_W33_R1_001	W33	ERR10549360	Unknown	Unknown	Production environment	swab	II	SL8	CT12204	IIa	8	CC8	4	9	0.31
MF7649_S21	MF7649_S21_L001_R1_001	MF7649	SRR13588135	2019	Norway	Production environment	Meat processing evironment	II	SL199	CT12275	IIa	199	CC199	16	198	0.63
DTU_2022_1016855_1_SI_SKB100_S137	DTU_2022_1016855_1_SI_SKB100_R1_001	SKB100	ERR10549460	2014	USA	Animal	Bear isolate, NC	II	SL838	CT12282	IIc	838	CC838	71	266	0.31
DTU_2022_1016009_1_SI_N20_1321_S41	DTU_2022_1016009_1_SI_N20_1321_R1_001	N20_1321	ERR10612212	2020	Switzerland	Food	Meat	II	SL9	CT2494	IIc	9	CC9	12	3	0.31	0.2
ERR4648154	ERR4648154_1	LV0654	ERR4648154	2016	Czech Republic	Food	Meat product	I	SL87	CT12780	IIb	87	CC87	30	27	0.63	0.2
ERR4648224	ERR4648224_1	LV0859	ERR4648224	2016	Czech Republic	Food	Dairy product	I	SL87	CT12779	IIb	87	CC87	30	27	0.31	0.4
ERR4648277	ERR4648277_1	LV0993	ERR4648277	2017	Czech Republic	Food	Delicatessen	I	SL87	CT6262	IIb	2103	CC87	30	27	0.31	0.8
DTU_2022_1015771_1_SI_6074_S175	DTU_2022_1015771_1_SI_6074_R1_001	6074	ERR10612018	Unknown	Spain	Food	Cinta lomo ib√©rico de bellota	I	SL87	CT11961	IIb	87	CC87	30	27	0.63
DTU_2022_1016014_1_SI_N20_1630_S46	DTU_2022_1016014_1_SI_N20_1630_R1_001	N20_1630	ERR10612216	2020	Switzerland	Food	Meat	I	SL6	CT11974	IVb	6	CC6	9	1	0.63	0.2
DTU_2022_1016015_1_SI_N20_1648_S47	DTU_2022_1016015_1_SI_N20_1648_R1_001	N20_1648	ERR10612247	2020	Switzerland	Food	Seafood	I	SL87	CT58	IIb	87	CC87	30	27	0.63	0.2
MF7665_S7	MF7665_S7_L001_R1_001	MF7665	SRR13588124	2019	Norway	Production environment	Meat processing evironment	II	SL8	CT750	IIa	8	CC8	4	9	0.31
DTU_2022_1015692_1_SI_MF5464	DTU_2022_1015692_1_SI_MF5464_R1_001	MF5464	ERR10612066	2014	Norway	Production environment	salmon processing environment	I	SL296	CT56	IIb	296	CC88	13	27	2.5
MF7668_S10	MF7668_S10_L001_R1_001	MF7668	SRR13588121	2019	Norway	Production environment	Meat processing evironment	II	SL14	CT12776	IIa	14	CC14	52	31_52	0.63
MF7670_S12	MF7670_S12_L001_R1_001	MF7670	SRR13588118	2019	Norway	Production environment	Meat processing evironment	I	SL220	CT12723	IVb	220	CC220	27	209	0.63
MF7678_S20	MF7678_S20_L001_R1_001	MF7678	SRR13588110	2019	Norway	Production environment	Meat processing evironment	II	SL37	CT12652	IIa	37	CC37	6	14	0.63
MF7680_S3	MF7680_S3_L001_R1_001	MF7680	SRR13588333	2016	Norway	Production environment	Meat processing evironment	I	SL5	CT12617	IIb	5	CC5	20	5	2.5	1.6
MF7689_S12	MF7689_S12_L001_R1_001	MF7689	SRR13588445	2019	Norway	Production environment	Salmon processing environment	I	SL5	CT12618	IIb	5	CC5	20	5	2.5
MF7703_S9	MF7703_S9_L001_R1_001	MF7703	SRR13588099	2019	Norway	Production environment	Salmon processing environment	II	SL415	CT12623	IIa	394	CC415	18	199	0.63	0.2
MF7707_S13	MF7707_S13_L001_R1_001	MF7707	SRR13588090	2019	Norway	Production environment	Salmon processing environment	II	SL121	CT910	IIa	121	CC121	5	7	2.5
MF7726_S8	MF7726_S8_L001_R1_001	MF7726	SRR13588190	2019	Norway	Production environment	Salmon processing environment	II	SL19	CT580	IIa	19	CC19	39	28	0.31
MF7730_S12	MF7730_S12_L001_R1_001	MF7730	SRR13588186	2019	Norway	Production environment	Salmon processing environment	II	SL312	CT12662	IIa	31	CC31	74	13	0.31
MF7731_S13	MF7731_S13_L001_R1_001	MF7731	SRR13588185	2019	Norway	Production environment	Salmon processing environment	II	SL415	CT12623	IIa	394	CC415	18	199	0.31
DTU_2022_1015569_2_SI_74_S172	DTU_2022_1015569_2_SI_74_R1_001	74	ERR10611983	2014	Italy	Food	PECORINO CHEESE	II	SL89	CT12226	IIa	391	CC89	125	200	0.63
MF7739_S21	MF7739_S21_L001_R1_001	MF7739	SRR13588176	2019	Norway	Food	Salmon processing - food product	I	SL1	CT5187	IVb	1	CC1	98	2	0.63	0.4
MF7748_S21	MF7748_S21_L001_R1_001	MF7748	SRR13588433	2019	Norway	Production environment	Meat processing environment	I	SL6	CT12675	IVb	6	CC6	9	1	0.63
MF7751_S17	MF7751_S17_L001_R1_001	MF7751	SRR13588430	2019	Norway	Production environment	Meat processing environment	II	SL91	CT12701	IIa	91	CC14	70	36	0.31
MF7752_S18	MF7752_S18_L001_R1_001	MF7752	SRR13588429	2019	Norway	Production environment	Meat processing environment	I	SL220	CT12724	IVb	220	CC220	27	209	0.63
MF7813_S17	MF7813_S17_L001_R1_001	MF7813	SRR13588416	2019	Norway	Production environment	Meat processing environment	II	SL19	CT12755	IIa	1416	CC19	39	28	0.31
MF7827_S23	MF7827_S23_L001_R1_001	MF7827	SRR13378876	2020	Norway	Production environment	Meat processing environment	II	SL415	CT12621	IIa	394	CC415	18	199	0.31
MF7839_S21	MF7839_S21_L001_R1_001	MF7839	SRR13588406	2020	Norway	Production environment	Meat processing environment	II	SL415	CT12622	IIa	394	CC415	18	199	0.63	0.4
MF7843_S15	MF7843_S15_L001_R1_001	MF7843	SRR13588401	2020	Norway	Production environment	Meat processing environment	II	SL91	CT12702	IIa	91	CC14	70	36	0.31
DTU_2022_1015821_1_SI_5087	DTU_2022_1015821_1_SI_5087_R1_001	5087	ERR10550005	1987	Austria	Animal		II	SL9	CT10868	IIc	9	CC9	12	3	0.31
DTU_2022_1015822_1_SI_5088	DTU_2022_1015822_1_SI_5088_R1_001	5088	ERR10549972	1987	Austria	Food	Food	II	SL9	CT12290	IIc	9	CC9	12	3	0.31
MF7850_S13	MF7850_S13_L001_R1_001	MF7850	SRR13378865	2019	Norway	Production environment	Salmon processing environment	II	SL37	CT12649	IIa	37	CC37	6	14	0.31
MF7854_S9	MF7854_S9_L001_R1_001	MF7854	SRR13378860	2019	Norway	Food	Salmon processing -raw material	I	SL296	CT56	IIb	296	CC88	13	27	2.5
DTU_2022_1015869_1_SI_CDL74	DTU_2022_1015869_1_SI_CDL74_R1_001	CDL74	ERR10549998	Unknown	Belgium	Food	Food	II	SL9	CT596	IIc	9	CC9	12	3	2.5
MF7858_S5	MF7858_S5_L001_R1_001	MF7858	SRR13378856	2019	Norway	Production environment	Salmon processing environment	II	SL37	CT6160	IIa	37	CC37	6	14	0.63
DTU_2022_1015406_2_SI_LV1318_S126	DTU_2022_1015406_2_SI_LV1318_R1_001	LV1318	ERR10612023	2019	Czech Republic	Food	meat product	II	SL9	CT12100	IIc	580	CC9	12	3	0.63	0.4
MF7860_S3	MF7860_S3_L001_R1_001	MF7860	SRR13378854	2019	Norway	Production environment	Salmon processing environment	II	SL37	CT6160	IIa	37	CC37	6	14	0.31
MF7885_S6	MF7885_S6_L001_R1_001	MF7885	SRR13378836	2020	Norway	Food	Salmon processing - food product	II	SL19	CT580	IIa	19	CC19	39	28	0.63
MF07890_S9	MF07890_S9_L001_R1_001	MF7890	SRR13378833	2020	Norway	Production environment	Salmon processing environment	I	SL315	CT5472	IVb	249	CC315	78	35	0.63	0.4
MF07906_S18	MF07906_S18_L001_R1_001	MF7906	SRR13378822	2020	Norway	Production environment	Salmon processing environment	I	SL3	CT12635	IIb	3	CC3	3	8	0.63	0.2
MF7954_S3	MF7954_S3_L001_R1_001	MF7954	SRR13378920	2020	Norway	Production environment	Salmon processing environment	I	SL3	CT12635	IIb	3	CC3	3	8	0.63
MF7971_S17	MF7971_S17_L001_R1_001	MF7971	SRR13378909	2020	Norway	Production environment	Salmon processing environment	I	SL315	CT5472	IVb	249	CC315	78	35	0.63
MF7990_S6	MF7990_S6_L001_R1_001	MF7990	SRR13378897	2020	Norway	Production environment	Salmon processing environment	I	SL3	CT12635	IIb	3	CC3	3	8	0.63
DTU_2021_1010558_1_SI_LT10_S107	DTU-2021-1010558-1-SI-LT10_R1_001	MM 1_13_7	ERR10109344	2012	Canada	Natural environment		II	SL365	CT9721	IIa	365	CC14	23	18	0.63
DTU_2021_1010559_1_SI_LT11_S108	DTU-2021-1010559-1-SI-LT11_R1_001	MM 4_17_5	ERR10109345	2012	Canada	Natural environment		II	SL368	CT9719	IIa	368	ST368	24	231	0.31
DTU_2022_1016697_1_SI_2370_13_S138	DTU_2022_1016697_1_SI_2370_13_R1_001	2370_13	ERR10611902	Unknown	Denmark	Unknown		II	SL9	CT597	IIc	9	CC9	12	3	0.31
DTU_2022_1016703_1_SI_La28_S187	DTU_2022_1016703_1_SI_La28_R1_001	La28	ERR10549988	Unknown	Denmark	Unknown		II	SL9	CT9775	IIc	9	CC9	12	3	0.31
S2_TCGACGTC-CGTCTAAT	S2_TCGACGTC-CGTCTAAT_R1_001	Lm57	ERR10549574	1999	Switzerland	Food	Meat and meat products	I	SL3	CT12642	IIb	3	CC3	3	8	0.63	0.4
DTU_2022_1015825_1_SI_5095	DTU_2022_1015825_1_SI_5095_R1_001	5095	ERR10549968	1986	Germany	Food	Food	II	SL9	CT12081		478	CC9	12	3	0.31
DTU_2022_1015826_1_SI_5096	DTU_2022_1015826_1_SI_5096_R1_001	5096	ERR10549997	1986	Germany	Food	Food	II	SL9	CT12082	IIc	9	CC9	12	3	0.31
DTU_2021_1010560_1_SI_LT13_S109	DTU-2021-1010560-1-SI-LT13_R1_001	NBI_RPC	ERR10109346	1999	Canada	Food		II	SL321	CT697	IIa	321	CC321	34	211	2.5
SRR5765008	SRR5765008_1	OE59-1	SRR5765008	2009	Canada	Natural environment	Environment	II	SL321	CT691	IIa	321	CC321	34	211	2.5
P01-012_S1	P01-012_S1_L001_R1_001	P01/012	ERR12036886	2013	Turkey	Food	beef sausage	II	SL121	CT12590	IIa	121	CC121	5	7	2.5
P01-015_S1	P01-015_S1_L001_R1_001	P01/015	ERR12036887	2013	Turkey	Food	raw pieces of fish meat	II	SL121	CT12590	IIa	121	CC121	5	7	2.5
P02-003_S1	P02-003_S1_L001_R1_001	P02/003	ERR12036888	2013	Turkey	Food	bacon	II	SL121	CT12593	IIa	121	CC121	105	7	2.5
P02-008_S1	P02-008_S1_L001_R1_001	P02/008	ERR12036889	2013	China	Food	eggs	II	SL121	CT12593	IIa	121	CC121	5	7	2.5
P02-011_S1	P02-011_S1_L001_R1_001	P02/011	ERR12036890	2013	Russia	Food	sausage, bought	II	SL121	CT12579	IIa	121	CC121	5	7	2.5
P04-001_S1	P04-001_S1_L001_R1_001	P04/001	ERR12036891	2012	Russia	Food	Falafel powder	II	SL121	CT12589	IIa	121	CC121	5	7	2.5
DTU_2022_1015472_1_SI_21_S191	DTU_2022_1015472_1_SI_21_R1_001	21	ERR10549920	2019	Italy	Food	MINCED MEAT	II	SL9	CT1824	IIc	9	CC9	14	3	0.31
DTU_2022_1015525_1_SI_30	DTU_2022_1015525_1_SI_30_R1_001	30	ERR10549904	2019	Italy	Food	HAM	II	SL9	CT12088	IIc	9	CC9	12	3	2.5
DTU_2022_1015526_1_SI_31	DTU_2022_1015526_1_SI_31_R1_001	31	ERR10549925	2019	Italy	Food	SMOKED FISH	II	SL9	CT1024	IIa	9	CC9	12	3	2.5
DTU_2022_1015529_1_SI_34	DTU_2022_1015529_1_SI_34_R1_001	34	ERR10549935	2019	Italy	Food	MINCED MEAT	II	SL9	CT12098	IIc	580	CC9	12	3	0.31
DTU_2022_1015537_1_SI_42	DTU_2022_1015537_1_SI_42_R1_001	42	ERR10549908	2018	Italy	Production environment	ENVIRONMENTAL SPONGE	II	SL9	CT3341	IIc	9	CC9	12	3	0.63
DTU_2022_1015562_1_SI_67	DTU_2022_1015562_1_SI_67_R1_001	67	ERR10549826	2014	Italy	Food	SALAME	II	SL9	CT4645	IIc	9	CC9	12	3	0.63
DTU_2022_1015563_1_SI_68	DTU_2022_1015563_1_SI_68_R1_001	68	ERR10549859	2014	Italy	Food	SALAME	II	SL9	CT4645	IIc	9	CC9	12	3	0.63
DTU_2022_1015564_1_SI_69	DTU_2022_1015564_1_SI_69_R1_001	69	ERR10549834	2014	Italy	Food	SALAME	II	SL9	CT4645	IIc	9	CC9	12	3	0.31
DTU_2022_1015565_1_SI_70	DTU_2022_1015565_1_SI_70_R1_001	70	ERR10549823	2014	Italy	Food	SALAME	II	SL9	CT4645	IIc	9	CC9	12	3	0.63
DTU_2022_1015566_1_SI_71	DTU_2022_1015566_1_SI_71_R1_001	71	ERR10549854	2014	Italy	Food	SALAME	II	SL9	CT4645	IIc	9	CC9	12	3	0.63
DTU_2022_1015571_1_SI_76	DTU_2022_1015571_1_SI_76_R1_001	76	ERR10549846	2014	Italy	Food	SALAME	II	SL9	CT3612	IIc	9	CC9	12	3	0.63
DTU_2022_1015572_1_SI_77	DTU_2022_1015572_1_SI_77_R1_001	77	ERR10549870	2014	Italy	Food	SALAME	II	SL9	CT1824	IIc	9	CC9	14	3	0.31
DTU_2022_1015579_1_SI_84	DTU_2022_1015579_1_SI_84_R1_001	84	ERR10549831	2014	Italy	Food	SALSICCIA (DRIED SAUSAGE)	II	SL9	CT1048	IIc	9	CC9	14	3	2.5
DTU_2022_1015582_1_SI_87	DTU_2022_1015582_1_SI_87_R1_001	87	ERR10549872	2014	Italy	Food	SALSICCIA (DRIED SAUSAGE)	II	SL9	CT2038	IIc	9	CC9	12	3	0.31
DTU_2022_1015587_1_SI_92	DTU_2022_1015587_1_SI_92_R1_001	92	ERR10549911	2015	Italy	Food	SALSICCIA (DRIED SAUSAGE)	II	SL9	CT1506	IIc	9	CC9	12	3	0.31
DTU_2022_1015590_1_SI_95	DTU_2022_1015590_1_SI_95_R1_001	95	ERR10549863	2014	Italy	Food	SALAME	II	SL9	CT4645	IIc	9	CC9	12	3	0.31
DTU_2022_1015594_1_SI_99	DTU_2022_1015594_1_SI_99_R1_001	99	ERR10549889	2017	Italy	Food	COPPA	II	SL9	CT3341	IIc	9	CC9	12	3	0.31
DTU_2022_1015605_2_SI_110_S175	DTU_2022_1015605_2_SI_110_R1_001	110	ERR10611880	2015	Italy	Food	SALAME	II	SL9	CT4645	IIc	9	CC9	12	3	0.31
DTU_2022_1015606_1_SI_111	DTU_2022_1015606_1_SI_111_R1_001	111	ERR10549902	2017	Italy	Food	SALSICCIA (DRIED SAUSAGE)	II	SL9	CT2038	IIc	9	CC9	12	3	0.31
DTU_2022_1015608_1_SI_113	DTU_2022_1015608_1_SI_113_R1_001	113	ERR10549899	2017	Italy	Food	MINCED MEAT	II	SL9	CT12099	IIc	580	CC9	12	3	0.31
DTU_2022_1015609_1_SI_114	DTU_2022_1015609_1_SI_114_R1_001	114	ERR10611862	2017	Italy	Food	SALAMELLE (SALAME)	II	SL9	CT3438	IIc	9	CC9	12	3	0.31
DTU_2022_1015612_1_SI_117	DTU_2022_1015612_1_SI_117_R1_001	117	ERR10611868	2017	Italy	Food	SALAME	II	SL9	CT1824	IIc	9	CC9	14	3	0.31
DTU_2022_1015613_1_SI_118	DTU_2022_1015613_1_SI_118_R1_001	118	ERR10611855	2019	Italy	Food	SALAME	II	SL9	CT12080	IIc	9	CC9	14	3	2.5
DTU_2022_1015614_1_SI_119	DTU_2022_1015614_1_SI_119_R1_001	119	ERR10611863	2019	Italy	Food	SALSICCIA (DRIED SAUSAGE)	II	SL9	CT1048	IIc	9	CC9	14	3	2.5
DTU_2022_1015615_1_SI_120	DTU_2022_1015615_1_SI_120_R1_001	120	ERR10611888	2019	Italy	Food	SALAME	II	SL9	CT1028	IIc	9	CC9	12	3	0.31
DTU_2022_1015621_1_SI_126	DTU_2022_1015621_1_SI_126_R1_001	126	ERR10611894	2018	Italy	Production environment	ENVIRONMENTAL SPONGE	II	SL9	CT12102	IIc	9	CC9	14	3	2.5
DTU_2022_1015623_1_SI_128	DTU_2022_1015623_1_SI_128_R1_001	128	ERR10611864	2019	Italy	Food	COPPA	II	SL9	CT2038	IIc	9	CC9	12	3	0.31
DTU_2022_1015627_1_SI_132	DTU_2022_1015627_1_SI_132_R1_001	132	ERR10611912	2019	Italy	Food	COOKED COD	II	SL9	CT1824	IIc	9	CC9	14	3	0.31
ScottA	ScottA_1	ScottA	GCF_000212455.1	1983	USA	Human	Human clinical	I	SL2	CT416	IVb	290	CC2	28	4	0.31
DTU_2022_1015635_1_SI_MF2158	DTU_2022_1015635_1_SI_MF2158_R1_001	MF2158	ERR10612089	2002	Norway	Production environment	meat processing environment	II	SL9	CT1024	IIc	9	CC9	12	3	2.5
DTU_2022_1015649_1_SI_MF2173	DTU_2022_1015649_1_SI_MF2173_R1_001	MF2173	ERR10612060	2002	Norway	Production environment	meat processing environment	II	SL9	CT1024	IIc	9	CC9	12	3	2.5
DTU_2022_1015650_1_SI_MF2176	DTU_2022_1015650_1_SI_MF2176_R1_001	MF2176	ERR10612049	1998	Norway	Production environment	meat processing environment	II	SL9	CT1024	IIc	9	CC9	12	3	2.5
DTU_2022_1015651_1_SI_MF2185	DTU_2022_1015651_1_SI_MF2185_R1_001	MF2185	ERR10612064	2002	Norway	Production environment	meat processing environment	II	SL9	CT12083	IIc	9	CC9	12	3	0.63
DTU_2022_1016844_1_SI_SKB102_S126	DTU_2022_1016844_1_SI_SKB102_R1_001	SKB102	SRR22362546	2014	USA	Animal	Bear isolate	II	SL1365	CT12273		1365	ST1365	117	527	0.63
DTU_2022_1016841_1_SI_SKB398_S123	DTU_2022_1016841_1_SI_SKB398_R1_001	SKB398	SRR22336613	2016	USA	Animal	Bear isolate, NC	II	SL912	CT12145		1383	CC912	108	249_862	0.63
DTU_2022_1016842_1_SI_SKB429_S124	DTU_2022_1016842_1_SI_SKB429_R1_001	SKB429	SRR22336611	2016	USA	Animal	Bear isolate, NC	II	SL912	CT12146		912	CC912	108	249_862	0.63
DTU_2022_1016794_1_SI_SKWL159_S76	DTU_2022_1016794_1_SI_SKWL159_R1_001	SKWL159	SRS15801913	2016	USA	Natural environment	Rocky Branch Creek	II	SL1494	CT12262	IIb	1494	ST1494	58	302	0.31
DTU_2022_1016797_1_SI_SKWL337_S79	DTU_2022_1016797_1_SI_SKWL337_R1_001	SKWL337	SRS15801915	2018	USA	Natural environment	Rocky Branch Creek	II	SL912	CT12144		912	CC912	108	249_862	0.63
DTU_2022_1016798_1_SI_SKWL347_S80	DTU_2022_1016798_1_SI_SKWL347_R1_001	SKWL347	SRS15801916	2018	USA	Natural environment	Rocky Branch Creek	II	SL1494	CT12261	IIb	1494	ST1494	58	302	0.31
DTU_2022_1016819_1_SI_SKWL386_S101	DTU_2022_1016819_1_SI_SKWL386_R1_001	SKWL386	SRS15801917	2018	USA	Natural environment	Rocky Branch Creek	II	SL1492	CT12267	IIb	1492	ST1492	128	589	0.63
DTU_2022_1016820_1_SI_SKWL388_S102	DTU_2022_1016820_1_SI_SKWL388_R1_001	SKWL388	SRS15801918	2018	USA	Natural environment	Rocky Branch Creek	II	SL1492	CT12267	IIb	1492	ST1492	128	589	0.63
DTU_2022_1016824_1_SI_SKWL40_S106	DTU_2022_1016824_1_SI_SKWL40_R1_001	SKWL40	SRS15801914	2016	USA	Natural environment	Rocky Branch Creek	II	SL1503	CT12274	atypical	1503	CC1503	101	32	0.63
DTU_2022_1016823_1_SI_SKWL431_S105	DTU_2022_1016823_1_SI_SKWL431_R1_001	SKWL431	SRS15801919	2019	USA	Natural environment	Rocky Branch Creek	II	SL1494	CT12261	IIb	1494	ST1494	58	302	0.63
SRR14204194	SRR14204194_1	Strain 1	SRR14204194	2021	UK	Production environment	WET AREA DRAIN	I	SL6	CT443	IVb	6	CC6	9	1	2.5
SRR10859000	SRR10859000_1	Strain 10	SRR10859000	2019	UK	Production environment	SWAB-FLOOR DRAIN	I	SL5	CT12610	IIb	5	CC5	10	5	2.5
DTU_2022_1015710_1_SI_MF7402	DTU_2022_1015710_1_SI_MF7402_R1_001	MF7402	ERR10612088	2018	Norway	Production environment	Salmon processing environment	II	SL9	CT1024	IIc	9	CC9	12	3	1.25
DTU_2022_1015711_1_SI_MF7405	DTU_2022_1015711_1_SI_MF7405_R1_001	MF7405	ERR10612080	2018	Norway	Production environment	Salmon processing environment	II	SL9	CT1024		9	CC9	12	3	2.5
DTU_2022_1015713_1_SI_MF7412	DTU_2022_1015713_1_SI_MF7412_R1_001	MF7412	ERR10612121	2018	Norway	Production environment	Salmon processing environment	II	SL9	CT1024	IIc	9	CC9	12	3	2.5
DTU_2022_1015716_1_SI_MF7627	DTU_2022_1015716_1_SI_MF7627_R1_001	MF7627	ERR10612122	2019	Norway	Production environment	Salmon processing environment	II	SL9	CT1024	IIc	9	CC9	12	3	2.5
DTU_2022_1015717_1_SI_MF7628	DTU_2022_1015717_1_SI_MF7628_R1_001	MF7628	ERR10612111	2019	Norway	Production environment	Salmon processing environment	II	SL9	CT1024	IIc	9	CC9	12	3	2.5
DTU_2022_1015718_1_SI_MF7631	DTU_2022_1015718_1_SI_MF7631_R1_001	MF7631	ERR10612141	2019	Norway	Production environment	Meat processing environment	II	SL9	CT1024	IIc	9	CC9	12	3	2.5
DTU_2022_1015719_1_SI_MF7632	DTU_2022_1015719_1_SI_MF7632_R1_001	MF7632	ERR10612120	2019	Norway	Production environment	Meat processing environment	II	SL9	CT1024	IIc	9	CC9	12	3	1.25
DTU_2022_1015721_1_SI_MF7638	DTU_2022_1015721_1_SI_MF7638_R1_001	MF7638	ERR10612114	2019	Norway	Production environment	Meat processing environment	II	SL9	CT1024	IIc	9	CC9	12	3	2.5
L1517	L1517_1	L1517	ERR10549815	2018	Slovenia	Food	RTE meat	II	SL9	CT12603	IIc	9	CC9	12	3	0.31
L1643	L1643_1	L1643	ERR10549776	2019	Slovenia	Food	Baccala (codfish)	II	SL9	CT12598	IIc	9	CC9	12	3	0.31
L1783a	L1783a_1	L1783a	ERR10550018	2020	Slovenia	Food	Beefsteak	II	SL9	CT12602	IIc	9	CC9	12	3	0.63
DTU_2022_1016174_1_SI_L1919_S14	DTU_2022_1016174_1_SI_L1919_R1_001	L1919	ERR10549810	2019	Slovenia	Food		II	SL9	CT12106	IIc	9	CC9	12	3	0.63
DTU_2022_1016181_1_SI_L1926_S21	DTU_2022_1016181_1_SI_L1926_R1_001	L1926	ERR10549762	2019	Slovenia	Food		II	SL9	CT12106	IIc	9	CC9	12	3	0.63
DTU_2022_1016184_1_SI_L1929_S24	DTU_2022_1016184_1_SI_L1929_R1_001	L1929	ERR10549799	2020	Slovenia	Food		II	SL9	CT1032	IIc	9	CC9	12	3	2.5
DTU_2022_1016185_1_SI_L1930_S25	DTU_2022_1016185_1_SI_L1930_R1_001	L1930	ERR10549794	2020	Slovenia	Food		II	SL9	CT1032	IIc	9	CC9	12	3	2.5
DTU_2022_1016201_1_SI_L287_S41	DTU_2022_1016201_1_SI_L287_R1_001	L287	ERR10549705	2011	Slovenia	Food	Raw spiced beef meat (RTE)	II	SL9	CT12089	IIc	9	CC9	14	3	0.31
DTU_2022_1016213_1_SI_L394_S53	DTU_2022_1016213_1_SI_L394_R1_001	L394	ERR10549677	2010	Slovenia	Food	Fresh fruit	II	SL9	CT12084	IIc	9	CC9	12	3	0.31
DTU_2022_1016233_1_SI_L599_S73	DTU_2022_1016233_1_SI_L599_R1_001	L599	ERR10549733	2013	Slovenia	Food	Chicken meat	II	SL9	CT12086	IIc	9	CC9	14	3	2.5
DTU_2022_1015726_1_SI_6019_S130	DTU_2022_1015726_1_SI_6019_R1_001	6019	ERR10616662	Unknown	Spain	Food	Dry-cured ham. 7 months curing	II	SL9	CT4846	IIc	9	CC9	12	3	0.31
DTU_2022_1015513_1_SI_Lm307	DTU_2022_1015513_1_SI_Lm307_R1_001	Lm307	ERR10549569	1994	USA	Food	pork sausage	II	SL9	CT12288	IIc	9	CC9	12	3	2.5		0.63	+
DTU_2022_1015763_1_SI_6064_S167	DTU_2022_1015763_1_SI_6064_R1_001	6064	ERR10611958	Unknown	Spain	Food	Chorizo cular extra	II	SL9	CT12087	IIc	9	CC9	12	3	0.31
DTU_2022_1015768_1_SI_6070_S172	DTU_2022_1015768_1_SI_6070_R1_001	6070	ERR10611938	Unknown	Spain	Production environment	kneading machine	II	SL9	CT12087	IIc	9	CC9	12	3	0.31
DTU_2022_1015769_1_SI_6071_S173	DTU_2022_1015769_1_SI_6071_R1_001	6071	ERR10611972	Unknown	Spain	Production environment	Table	II	SL9	CT3438	IIc	9	CC9	12	3	0.31
DTU_2022_1015770_1_SI_6072_S174	DTU_2022_1015770_1_SI_6072_R1_001	6072	ERR10612003	Unknown	Spain	Production environment	Cart	II	SL9	CT12087	IIc	9	CC9	12	3	0.31
DTU_2022_1015773_1_SI_6076_S177	DTU_2022_1015773_1_SI_6076_R1_001	6076	ERR10611967	Unknown	Spain	Production environment	Lomo Container	II	SL9	CT12075	IIc	9	CC9	12	3	0.63
DTU_2022_1015774_1_SI_6077_S178	DTU_2022_1015774_1_SI_6077_R1_001	6077	ERR10611946	Unknown	Spain	Production environment	Meat mincer Entry	II	SL9	CT12087	IIc	9	CC9	12	3	0.31
S154_TAGCGCTC-TTCTAGCT	S154_TAGCGCTC-TTCTAGCT_R1_001	Lm8	ERR10549568	1999	Switzerland	Food	Meat and meat products	I	SL4	CT12708	IVb	4	CC4	8	16_33	0.63	0.2
DTU_2022_1015978_1_SI_D5590_A_S10	DTU_2022_1015978_1_SI_D5590_A_R1_001	D5590_A	ERR10611992	2014	Switzerland	Food	Meat	I	SL6	CT11977	IVb	6	CC6	9	1	0.63	0.2
S30_TCCTGAGC-CCTAGAGT	S30_TCCTGAGC-CCTAGAGT_R1_001	N11-2542	ERR10549587	2011	Switzerland	Food	Milk and milk products	II	SL1413	CT12795	IIa	1413	CC739	99	304	0.63
DTU_2022_1016018_1_SI_N20_1809_S50	DTU_2022_1016018_1_SI_N20_1809_R1_001	N20_1809	ERR10612262	2020	Switzerland	Food	Meat	II	SL226	CT3476	IIa	226	CC226	123	28	0.63	0.4
DTU_2022_1015982_1_SI_N20_0558_S14	DTU_2022_1015982_1_SI_N20_0558_R1_001	N20_0558	ERR10612193	2020	Switzerland	Food	Poultry	II	SL9	CT12101	IIc	9	CC9	12	3	2.5
DTU_2022_1015997_1_SI_N20_0858_S29	DTU_2022_1015997_1_SI_N20_0858_R1_001	N20_0858	ERR10612199	2020	Switzerland	Food	Poultry	II	SL9	CT12101	IIc	9	CC9	12	3	2.5
DTU_2022_1016029_1_SI_N20_2292_S61	DTU_2022_1016029_1_SI_N20_2292_R1_001	N20_2292	ERR10612232	2020	Switzerland	Food	Seafood	I	SL6	CT12676	IVb	6	CC6	9	1	0.63	0.4
DTU_2022_1016031_1_SI_N20_2340_S63	DTU_2022_1016031_1_SI_N20_2340_R1_001	N20_2340	ERR10612234	2020	Switzerland	Food	Poultry	I	SL2	CT11948	IVb	2	CC2	28	4	0.63	0.2
DTU_2022_1016033_1_SI_N20_2390_S65	DTU_2022_1016033_1_SI_N20_2390_R1_001	N20_2390	ERR10612265	2020	Switzerland	Food	Seafood	I	SL737	CT11802	IIb	736	CC736	94	202	0.63	0.2
DTU_2022_1016034_1_SI_N20_2431_S66	DTU_2022_1016034_1_SI_N20_2431_R1_001	N20_2431	ERR10612248	2020	Switzerland	Food	Seafood	II	SL7	CT12176	IIa	7	CC7	19	6	0.31	0.2
DTU_2022_1016022_1_SI_N20_2057_S54	DTU_2022_1016022_1_SI_N20_2057_R1_001	N20_2057	ERR10612203	2020	Switzerland	Food	Meat	II	SL9	CT12101	IIc	9	CC9	12	3	2.5
DTU_2022_1016076_1_SI_N19_0486_S108	DTU_2022_1016076_1_SI_N19_0486_R1_001	N19_0486	ERR10612137	2019	Switzerland	Food	Meat	II	SL9	CT12093	IIc	9	CC9	14	3	0.31
DTU_2022_1016083_1_SI_N19_1165_S115	DTU_2022_1016083_1_SI_N19_1165_R1_001	N19_1165	ERR10612151	2019	Switzerland	Food	Seafood	II	SL9	CT12294	IIc	9	CC9	12	3	0.31
DTU_2022_1016035_1_SI_N20_2490_S67	DTU_2022_1016035_1_SI_N20_2490_R1_001	N20_2490	ERR10612209	2020	Switzerland	Food	Poultry	II	SL9	CT12101	IIc	9	CC9	12	3	2.5	0.8
DTU_2022_1016088_1_SI_N19_1748_S120	DTU_2022_1016088_1_SI_N19_1748_R1_001	N19_1748	ERR10612156	2019	Switzerland	Food	Seafood	II	SL9	CT1824	IIc	9	CC9	12	3	0.31
DTU_2022_1016041_1_SI_N20_2698_S73	DTU_2022_1016041_1_SI_N20_2698_R1_001	N20_2698	ERR10612253	2020	Switzerland	Food	Seafood	II	SL204	CT10071	IIa	204	CC204	38	29	2.5	0.8
DTU_2022_1016106_1_SI_N19_2997_S138	DTU_2022_1016106_1_SI_N19_2997_R1_001	N19_2997	ERR10612139	2019	Switzerland	Food	Meat	II	SL9	CT12079	IIc	9	CC9	14	3	2.5
DTU_2022_1016113_1_SI_N19_3097_S145	DTU_2022_1016113_1_SI_N19_3097_R1_001	N19_3097	ERR10612198	2019	Switzerland	Food	Seafood	II	SL9	CT1824	IIc	9	CC9	12	3	0.31
DTU_2022_1016115_1_SI_N20_0094_S147	DTU_2022_1016115_1_SI_N20_0094_R1_001	N20_0094	ERR10612167	2020	Switzerland	Food	Seafood	II	SL9	CT1824	IIc	9	CC9	12	3	0.63
DTU_2022_1016120_1_SI_N20_0187_S152	DTU_2022_1016120_1_SI_N20_0187_R1_001	N20_0187	ERR10612177	2020	Switzerland	Food	Seafood	II	SL9	CT1824	IIc	9	CC9	12	3	0.63
DTU_2022_1016121_1_SI_N20_0268_S153	DTU_2022_1016121_1_SI_N20_0268_R1_001	N20_0268	ERR10612155	2020	Switzerland	Food	Seafood	II	SL9	CT1824	IIc	9	CC9	12	3	0.63
DTU_2022_1016045_1_SI_N21_0042_S77	DTU_2022_1016045_1_SI_N21_0042_R1_001	N21_0042	ERR10612271	2021	Switzerland	Food	Milk product	I	SL3	CT11831	IIb	3	CC3	102	8	0.31	0.2
DTU_2022_1016027_1_SI_N20_2202_S59	DTU_2022_1016027_1_SI_N20_2202_R1_001	N20_2202	ERR10612227	2020	Switzerland	Food	Milk product	II	SL9	CT12101	IIc	9	CC9	12	3	2.5
DTU_2022_1016048_1_SI_N21_0102_S80	DTU_2022_1016048_1_SI_N21_0102_R1_001	N21_0102	ERR10612274	2021	Switzerland	Food	Poultry	I	SL1	CT1845	IVb	1	CC1	112	2	2.5	0.8
DTU_2022_1015985_1_SI_N20_0634_S17	DTU_2022_1015985_1_SI_N20_0634_R1_001	N20_0634	ERR10612210	2020	Switzerland	Food	Seafood	II	SL9	CT1032	IIc	1031	CC9	12	3	2.5
DTU_2022_1015988_1_SI_N20_0715_S20	DTU_2022_1015988_1_SI_N20_0715_R1_001	N20_0715	ERR10612165	2020	Switzerland	Food	Seafood	II	SL9	CT1032	IIa	1031	CC9	12	3	2.5
DTU_2022_1015990_1_SI_N20_0796_S22	DTU_2022_1015990_1_SI_N20_0796_R1_001	N20_0796	ERR10612215	2020	Switzerland	Food	Seafood	II	SL9	CT1032	IIc	1031	CC9	12	3	2.5
DTU_2022_1015995_1_SI_N20_0843_S27	DTU_2022_1015995_1_SI_N20_0843_R1_001	N20_0843	ERR10612196	2020	Switzerland	Food	Seafood	II	SL9	CT1032	IIc	1031	CC9	12	3	2.5
DTU_2022_1016049_1_SI_N21_0121_S81	DTU_2022_1016049_1_SI_N21_0121_R1_001	N21_0121	ERR10612233	2021	Switzerland	Food	Meat	I	SL3	CT11847	IIb	3	CC3	3	8	0.63	0.2
DTU_2022_1016000_1_SI_N20_0921_S32	DTU_2022_1016000_1_SI_N20_0921_R1_001	N20_0921	ERR10612174	2020	Switzerland	Food	Seafood	II	SL9	CT1032	IIc	1031	CC9	12	3	0.31
DTU_2022_1016050_1_SI_N21_0165_S82	DTU_2022_1016050_1_SI_N21_0165_R1_001	N21_0165	ERR10612258	2021	Switzerland	Food	Meat	II	SL9	CT12101	IIc	9	CC9	12	3	2.5	0.8
DTU_2022_1016051_1_SI_N21_0201_S83	DTU_2022_1016051_1_SI_N21_0201_R1_001	N21_0201	ERR10612264	2021	Switzerland	Food	Meat	II	SL121	CT12020	IIa	121	CC121	5	7	2.5	0.8
DTU_2022_1016013_1_SI_N20_1590_S45	DTU_2022_1016013_1_SI_N20_1590_R1_001	N20_1590	ERR10612220	2020	Switzerland	Food	Meat	II	SL9	CT12104	IIc	9	CC9	12	3	0.31
S1_TCGACGTC-CTAAGCCT	S1_TCGACGTC-CTAAGCCT_R1_001	Lm217	ERR10549576	2000	Switzerland	Food	Meat and meat products	II	SL9	CT1024	IIc	9	CC9	12	3	2.5	0.8
DTU_2022_1016023_1_SI_N20_2102_S55	DTU_2022_1016023_1_SI_N20_2102_R1_001	N20_2102	ERR10612257	2020	Switzerland	Food	Poultry	II	SL9	CT1032	IIc	9	CC9	12	3	2.5
S135_CGGAGCCT-TTATGCGA	S135_CGGAGCCT-TTATGCGA_R1_001	Lm25/9	ERR10549646	2002	Switzerland	Food	Meat and meat products	II	SL9	CT1024	IIc	9	CC9	12	3	2.5	0.8
S137_TACGCTGC-TCGACTAG	S137_TACGCTGC-TCGACTAG_R1_001	Lm760	ERR10549540	2001	Switzerland	Food	Meat and meat products	II	SL9	CT594	IIc	9	CC9	12	3	2.5	0.8
DTU_2022_1016038_1_SI_N20_2611_S70	DTU_2022_1016038_1_SI_N20_2611_R1_001	N20_2611	ERR10612214	2020	Switzerland	Food	Meat	II	SL9	CT11985	IIc	3020	CC9	12	3	0.63
DTU_2022_1016072_1_SI_N19_0345_S104	DTU_2022_1016072_1_SI_N19_0345_R1_001	N19_0345	ERR10612128	2019	Switzerland	Food	Seafood	II	SL9	CT2492		9	CC9	12	3	2.5
DTU_2022_1016054_1_SI_N21_0274_S86	DTU_2022_1016054_1_SI_N21_0274_R1_001	N21_0274	ERR10612261	2021	Switzerland	Food	Poultry	II	SL9	CT12104	IIc	9	CC9	12	3	0.63	0.2
SRR13389155	SRR13389155_1	Strain 2	SRR13389155	2020	UK	Production environment	COLD ROOM FLOOR SWAB	I	SL2	CT11932	IVb	2	CC2	28	4	0.63
DTU_2022_1015907_1_SI_3493	DTU_2022_1015907_1_SI_3493_R1_001	3493	ERR10549276	2001	Unknown	Food	Food	II	SL9	CT12074	IIc	9	CC9	12	3	0.31
DTU_2022_1015921_2_SI_6978_S180	DTU_2022_1015921_2_SI_6978_R1_001	6978	ERR10616650	2013	Unknown	Food	Food	II	SL9	CT12078	IIc	9	CC9	14	3	2.5
DTU_2022_1015924_1_SI_7020	DTU_2022_1015924_1_SI_7020_R1_001	7020	ERR10549291	2013	Unknown	Natural environment	Food	II	SL9	CT1043		9	CC9	14	3	2.5
DTU_2022_1015929_1_SI_7044	DTU_2022_1015929_1_SI_7044_R1_001	7044	ERR10549285	2014	Unknown	Production environment	Food	II	SL9	CT1032	IIc	9	CC9	12	3	2.5
DTU_2022_1015934_1_SI_7226	DTU_2022_1015934_1_SI_7226_R1_001	7226	ERR10549290	2014	Unknown	Food	Production environment	II	SL9	CT12096	IIc	9	CC9	12	3	0.31
DTU_2022_1015938_1_SI_7411	DTU_2022_1015938_1_SI_7411_R1_001	7411	ERR10549304	2014	Unknown	Food	Food	II	SL9	CT12092	IIc	9	CC9	12	3	0.31
DTU_2022_1015944_1_SI_7595	DTU_2022_1015944_1_SI_7595_R1_001	7595	ERR10549313	2015	Unknown	Production environment	Food	II	SL9	CT1032	IIc	9	CC9	12	3	2.5
DTU_2022_1015844_1_SI_CDL170	DTU_2022_1015844_1_SI_CDL170_R1_001	CDL170	ERR10549308	Unknown	Unknown	Food	Food	II	SL9	CT2494	IIc	9	CC9	12	3	0.31
SRR13153599	SRR13153599_1	Strain 3	SRR13153599	2020	UK	Production environment	INSIDE OF PIERCING MACHINE	II	SL9	CT12608	IIc	9	CC9	12	3	2.5
DTU_2022_1015846_1_SI_CDL172	DTU_2022_1015846_1_SI_CDL172_R1_001	CDL172	ERR10549341	Unknown	Unknown	Food	Food	II	SL9	CT2494	IIc	9	CC9	12	3	0.31
DTU_2022_1015855_1_SI_CDL252	DTU_2022_1015855_1_SI_CDL252_R1_001	CDL252	ERR10549344	Unknown	Unknown	Food	Food	II	SL9	CT630	IIc	122	CC9	12	3	0.31
DTU_2022_1015864_1_SI_CDL73	DTU_2022_1015864_1_SI_CDL73_R1_001	CDL73	ERR10549325	Unknown	Unknown	Food	Food	II	SL9	CT4162	IIc	9	CC9	12	3	0.31
DTU_2022_1015865_1_SI_CDL75	DTU_2022_1015865_1_SI_CDL75_R1_001	CDL75	ERR10549351	Unknown	Unknown	Food	Food	II	SL9	CT12077	IIc	9	CC9	12	3	0.31
DTU_2022_1015866_1_SI_CDL76	DTU_2022_1015866_1_SI_CDL76_R1_001	CDL76	ERR10549331	Unknown	Unknown	Food	Food	II	SL9	CT12085	IIc	9	CC9	14	3	2.5
SRR12598719	SRR12598719_1	Strain 4	SRR12598719	2020	UK	Production environment	WHEEL OF CONVEYOR BELT (BLUE)	II	SL20	CT12574	IIa	20	CC20	23	18	2.5
SRR12598720	SRR12598720_1	Strain 5	SRR12598720	2020	UK	Production environment	WHEEL OF PACKING MACHINE	II	SL204	CT12772	IIa	204	CC204	103	29	2.5
SRR12403617	SRR12403617_1	Strain 6	SRR12403617	2020	UK	Production environment	SWAB OF BREAD RABLE WHEELS	II	SL325	CT871	IIa	325	CC31	41	13	2.5
DTU_2022_1015508_2_SI_Lm270_S168	DTU_2022_1015508_2_SI_Lm270_R1_001	Lm270	ERR10616661	1994	USA	Food	Ground beef	II	SL9	CT12289	IIc	9	CC9	12	3	0.63		0.08
DTU_2022_1015515_1_SI_Lm327	DTU_2022_1015515_1_SI_Lm327_R1_001	Lm327	ERR10549488	1994	USA	Food	Ground beef	II	SL9	CT12287	IIc	9	CC9	12	3	2.5		0.16	+
DTU_2022_1015517_1_SI_Lm341	DTU_2022_1015517_1_SI_Lm341_R1_001	Lm341	ERR10549493	1994	USA	Food	pork sausage	II	SL9	CT12287	IIc	9	CC9	12	3	2.5		0.63	+
DTU_2022_1015742_1_SI_6037_S146	DTU_2022_1015742_1_SI_6037_R1_001	6037	ERR10611901	Unknown	Spain	Production environment	Articulated Conveyor belt 3	II	SL9	CT12095		9	CC9	12	3	2.5			+
DTU_2022_1016710_1_SI_OLM13_S151	DTU_2022_1016710_1_SI_OLM13_R1_001	OLM13	ERR10616665	1933	USA	Human		II	SL9	CT11136	IIc	478	CC9	12	3	0.63
DTU_2022_1016776_1_SI_OLM137_S58	DTU_2022_1016776_1_SI_OLM137_R1_001	OLM137	ERR10549464	1960	USA	Animal	Cow, Nova Scotia, CA	II	SL9	CT12109		35	CC9	12	3	0.63
DTU_2022_1016720_1_SI_OLM25_S2	DTU_2022_1016720_1_SI_OLM25_R1_001	OLM25	ERR10549369	1938	USA	Human	Clinical, human, Scotland	II	SL9	CT630		122	CC9	12	3	0.63
DTU_2022_1016725_1_SI_OLM31_S7	DTU_2022_1016725_1_SI_OLM31_R1_001	OLM31	ERR10549411	1939	USA	Human	Clinical, human, Scotland	II	SL9	CT12091	IIc	9	CC9	12	3	0.63
DTU_2022_1016730_1_SI_OLM41_S12	DTU_2022_1016730_1_SI_OLM41_R1_001	OLM41	ERR10549397	1949	USA	Animal	Canary, Alberta, CA	II	SL9	CT12107	IIc	9	CC9	12	3	0.63
DTU_2022_1016751_1_SI_OLM76_S33	DTU_2022_1016751_1_SI_OLM76_R1_001	OLM76	ERR10549383	1952	USA	Human	Clinical, human	II	SL9	CT12073	IIc	9	CC9	12	3	0.63
DTU_2022_1016860_1_SI_SK2025_S142	DTU_2022_1016860_1_SI_SK2025_R1_001	SK2025	ERR10549475	2002	USA	Food	Food sandwich with egg, sausage, cheese	II	SL9	CT12105		9	CC9	12	3	0.63
DTU_2022_1016861_1_SI_SK2709_S143	DTU_2022_1016861_1_SI_SK2709_R1_001	SK2709	ERR10549492	2005	USA	Food	Food guacamole	II	SL9	CT1032		9	CC9	12	3	2.5
DTU_2022_1016869_1_SI_SK2902_S151	DTU_2022_1016869_1_SI_SK2902_R1_001	SK2902	ERR10549482	2008	USA	Human	Clinical; male, Mecklenburg	II	SL9	CT2490	IIc	2972	CC9	14	3	2.5
DTU_2022_1016866_1_SI_SK2906_S148	DTU_2022_1016866_1_SI_SK2906_R1_001	SK2906	ERR10549489	2008	USA	Human	Clinical; female, Wake County	II	SL9	CT10306	IIc	9	CC9	97	3	0.63
DTU_2022_1016859_1_SI_SK3095_S141	DTU_2022_1016859_1_SI_SK3095_R1_001	SK3095	ERR10549486	2001	USA	Food	Chicken meat strips-cooked, NJ, USA	II	SL9	CT12103	IIc	9	CC9	12	3	2.5
DTU_2022_1016856_1_SI_SK3096_S138	DTU_2022_1016856_1_SI_SK3096_R1_001	SK3096	ERR10549476	2001	USA	Food	Smoked Boneless Turkey Breast, HI, USA	II	SL9	CT12108		9	CC9	12	3	2.5
SRR11430184	SRR11430184_1	Strain 7	SRR11430184	2020	UK	Production environment	DRAIN BY SMOKER	I	SL1	CT288	IVb	1	CC1	1	2	0.63
SRR11362111	SRR11362111_1	Strain 8	SRR11362111	2020	UK	Production environment	DRAIN COVER-LR	II	SL18	CT12728	IIa	18	CC18	21	51	2.5
SRR10886935	SRR10886935_1	Strain 9	SRR10886935	2020	UK	Production environment	BELT BUTTERING MACHINE	II	SL121	CT12587	IIa	121	CC121	49	7	2.5
DTU_2022_1016807_1_SI_SKWL356_S89	DTU_2022_1016807_1_SI_SKWL356_R1_001	SKWL356	ERR10549545	2018	USA	Natural environment	Rocky Branch Creek	II	SL935	CT12283	IIa	935	CC935	53	377	0.63
DTU_2022_1016833_1_SI_JJ22_S115	DTU_2022_1016833_1_SI_JJ22_R1_001	JJ22	ERR10616646	2021	USA	Natural environment	Marsh Creek	I	SL1046	CT11989	L	1046	ST1046	122	259	0.63
DTU_2022_1016830_1_SI_JJ31_S112	DTU_2022_1016830_1_SI_JJ31_R1_001	JJ31	ERR10616643	2021	USA	Natural environment	Marsh Creek	I	SL1046	CT11989	L	1046	ST1046	122	259	0.63
DTU_2022_1016867_1_SI_SK3199_S149	DTU_2022_1016867_1_SI_SK3199_R1_001	SK3199	ERR10549501	2010	USA	Human	Clinical, infant CSF, Ashe, Jefferson, NC, USA	II	SL1062	CT12270	IIa	1062	ST1062	130	354	0.63
DTU_2022_1016222_1_SI_L441_S62	DTU_2022_1016222_1_SI_L441_R1_001	L441	ERR10549737	2012	Slovenia	Farm environment	Manure (farm environment)	II	SL1110	CT12272	IIa	1110	ST1110	48	943	0.31
V01_S58	V01_S58_L001_R1_001	V01	ERR12036876	2018	Austria	Food	vegetables/fruits	II	SL8	CT12733	IIa	8	CC8	4	9	0.31	0.2
L1598	L1598_1	L1598	ERR10549841	2019	Slovenia	Food	RTE meat	I	SL1460	CT12796	IIb	1460	ST1460	72	721	0.31
V02_S48	V02_S48_L001_R1_001	V02	ERR12036877	2018	Austria	Food	vegetables/fruits	I	SL6	CT5641	IVb	6	CC6	9	1	0.31	0.2
V03_S46	V03_S46_L001_R1_001	V03	ERR12036878	2018	Austria	Food	vegetables/fruits	I	SL87	CT58	IIb	87	CC87	30	27	0.31
V04_S35	V04_S35_L001_R1_001	V04	ERR12036879	2018	Austria	Food	vegetables/fruits	I	SL2	CT4380	IVb	2	CC2	28	4	0.31	0.2
V05_S40	V05_S40_L001_R1_001	V05	ERR12036880	2019	Austria	Food	vegetables/fruits	I	SL217	CT4655	IVb	217	CC217	64	97_125	0.31	0.1
V06_S43	V06_S43_L001_R1_001	V06	ERR12036881	2019	Austria	Food	vegetables/fruits	II	SL121	CT9546	IIa	121	CC121	5	7	2.5	0.2
L1174	L1174_R1	L1174	ERR10549781	2017	Slovenia	Animal	Sheep brain (neurolisteriosis)	II	SL10446	CT12794	IIc	184	ST184	60	262	0.31
L1184	L1184_R1	L1184	ERR10549813	2017	Slovenia	Animal	Goat brain (neurolisteriosis)	II	SL10446	CT12793	IIc	184	ST184	73	262	0.31
DTU_2022_1016153_1_SI_L1852_S185	DTU_2022_1016153_1_SI_L1852_R1_001	L1852	ERR10612050	2020	Slovenia	Food		I	SL2342	CT11990	IIb	2342	ST2342	91	216	0.63
DTU_2022_1015923_1_SI_7001	DTU_2022_1015923_1_SI_7001_R1_001	7001	ERR10549314	2013	Unknown	Food	Food	I	SL2348	CT11995	IIb	2348	ST2348	92	58	0.63
DTU_2022_1016852_1_SI_SKB58_S134	DTU_2022_1016852_1_SI_SKB58_R1_001	SKB58	ERR10549536	2014	USA	Animal	Bear isolate, GA	I	SL2973	CT11690	IIb	2973	ST2973	115	1094	0.63
DTU_2022_1016854_1_SI_SKB59_S136	DTU_2022_1016854_1_SI_SKB59_R1_001	SKB59	ERR10549479	2014	USA	Animal	Bear isolate, NC	I	SL2973	CT11690	IIb	2973	ST2973	115	1094	0.63
DTU_2022_1016056_1_SI_N21_0325_S88	DTU_2022_1016056_1_SI_N21_0325_R1_001	N21_0325	ERR10612254	2021	Switzerland	Food	Seafood	I	SL2	CT11949	IVb	2	CC2	28	4	0.63	0.2
DTU_2022_1016063_1_SI_N21_0556_S95	DTU_2022_1016063_1_SI_N21_0556_R1_001	N21_0556	ERR10612239	2021	Switzerland	Food	Poultry	I	SL5	CT11810	IIb	5	CC5	10	5	0.63	0.2
V07_S4	V07_S4_L001_R1_001	V07	ERR12036882	2019	Austria	Food	vegetables/fruits	II	SL121	CT12584	IIa	236	CC121	5	7	2.5	0.8
V08_S4	V08_S4_L001_R1_001	V08	ERR12036883	2019	Austria	Food	vegetables/fruits	II	SL21	CT12607	IIa	21	CC21	11	219	0.31	0.8
V09_S21	V09_S21_L001_R1_001	V09	ERR12036884	2019	Austria	Food	vegetables/fruits	I	SL1	CT12691	IVb	1	CC1	98	2	0.31	0.2
DTU_2022_1015610_1_SI_115	DTU_2022_1015610_1_SI_115_R1_001	115	ERR10611876	2017	Italy	Production environment	PREPARAZIONI ALIMENTARI MISTE E PREPARAZIONI GASTRONOMICHE	I	SL560	CT3660	IIb	560	ST560	102	8	0.31
V10_S13	V10_S13_L001_R1_001	V10	ERR12036885	2020	Austria	Food	vegetables/fruits	I	SL2	CT12739	IVb	2	CC2	28	4	0.31	0.2
DTU_2022_1015492_1_SI_Lm114	DTU_2022_1015492_1_SI_Lm114_R1_001	Lm114	ERR10549465	1994	USA	Animal	udder	I	SL581	CT11994	IIb	581	ST581	55	15	0.63		0.16
DTU_2022_1015477_1_SI_Lm026	DTU_2022_1015477_1_SI_Lm026_R1_001	Lm026	ERR10549456	1989	USA	Food	raw milk	II	SL585	CT12281	IIa	585	ST585	32	269	0.63		0.08
DTU_2022_1016876_1_SI_SK3150_S158	DTU_2022_1016876_1_SI_SK3150_R1_001	SK3150	ERR10549478	2007	USA	Human	Clinical uterus tissue, FL, USA	II	SL780	CT12248	IIc	789	ST789	100	280	0.63
DTU_2022_1016845_1_SI_SKB107_S127	DTU_2022_1016845_1_SI_SKB107_R1_001	SKB107	ERR10549463	2014	USA	Animal	Bear isolate, NC	II	SL780	CT12249	IIc	789	ST789	100	280	0.63

## Sheet: Table S2
Table S2: Id, accessions, and metadata for the independent test set.
id	run_accession	sample_accession	secondary_sample_accession	publication	JX023284.1_bcrABC	MT912503.1:2384-2770_emrC	NC_013766.2:c1850670-1850347_emrE	Var1_qac_H_MK944277.1	var2_qac_H_MK944277.1	var3_qac_H_MK944277.1	var4_qac_H_MK944277.1	var5_qac_H_MK944277.1	var6_qac_H_MK944277.1	var7_qac_H_MK944277.1	var8_qac_H_MK944277.1	var9_qac_H_MK944277.1	group	mic	phenotype
FR-DA-U-UN-431	ERR4284376	SAMEA7006528	ERS4774357	Palma et al. (2022)														1.25	1
FR-FI-U-UN-426	ERR1738838	SAMEA4475961	ERS1375140	Palma et al. (2022)														1.25	1
FR-FI-U-UN-427	ERR1738734	SAMEA4475842	ERS1375021	Palma et al. (2022)										100.0				2.5	1
FR-VE-U-UN-428	ERR1738727	SAMEA4475827	ERS1375006	Palma et al. (2022)	99.86													1.25	1
FR-DA-U-UN-429	ERR1738655	SAMEA4475867	ERS1375046	Palma et al. (2022)	99.93													2.5	1
FR-VE-U-UN-430	ERR1738657	SAMEA4475872	ERS1375051	Palma et al. (2022)										100.0				1.25	1
FR-FI-U-UN-418	ERR1738705	SAMEA4475805	ERS1374984	Palma et al. (2022)										100.0				1.25	1
FR-VE-U-UN-417	ERR1738724	SAMEA4475824	ERS1375003	Palma et al. (2022)														1.25	1
FR-ME-U-UN-483	ERR4284511	SAMEA7006663	ERS4774492	Palma et al. (2022)														1.25	1
FR-VE-U-UN-432	ERR1738646	SAMEA4475840	ERS1375019	Palma et al. (2022)										100.0				1.25	1
FR-VE-U-UN-439	ERR4284553	SAMEA7006705	ERS4774534	Palma et al. (2022)														2.5	1
FR-FI-U-UN-437	ERR1738716	SAMEA4475816	ERS1374995	Palma et al. (2022)	99.86													2.5	1
FR-FI-U-UN-438	ERR1738715	SAMEA4475815	ERS1374994	Palma et al. (2022)														1.25	1
FR-VE-U-UN-434	ERR1738677	SAMEA4475775	ERS1374954	Palma et al. (2022)														5	1
FR-FI-U-UN-435	ERR4284455	SAMEA7006607	ERS4774436	Palma et al. (2022)														1.25	1
FR-DA-U-UN-441	ERR1738692	SAMEA4475792	ERS1374971	Palma et al. (2022)														2.5	1
FR-VE-U-UN-424	ERR1738791	SAMEA4475914	ERS1375093	Palma et al. (2022)	99.86													1.25	1
FR-DA-U-UN-442	ERR1738725	SAMEA4475825	ERS1375004	Palma et al. (2022)												100.0		2.5	1
FR-ME-U-UN-444	ERR1738821	SAMEA4475944	ERS1375123	Palma et al. (2022)														1.25	1
FR-DA-U-UN-443	ERR4284377	SAMEA7006529	ERS4774358	Palma et al. (2022)														1.25	1
FR-ME-U-UN-446	ERR1738637	SAMEA4475778	ERS1374957	Palma et al. (2022)										100.0				1.25	1
FR-ME-U-UN-448	ERR1738837	SAMEA4475960	ERS1375139	Palma et al. (2022)														5	1
FR-VE-U-UN-451	ERR1738808	SAMEA4475931	ERS1375110	Palma et al. (2022)	99.93													2.5	1
FR-ME-U-UN-452	ERR1738685	SAMEA4475785	ERS1374964	Palma et al. (2022)									100.0					5	1
FR-ME-U-UN-454	ERR1738761	SAMEA4475884	ERS1375063	Palma et al. (2022)														5	1
FR-VE-U-UN-455	ERR1738749	SAMEA4475864	ERS1375043	Palma et al. (2022)														2.5	1
FR-VE-U-UN-456	ERR1738644	SAMEA4475838	ERS1375017	Palma et al. (2022)										100.0				2.5	1
FR-VE-U-UN-457	ERR1738746	SAMEA4475859	ERS1375038	Palma et al. (2022)														2.5	1
FR-ME-U-UN-458	ERR1738693	SAMEA4475793	ERS1374972	Palma et al. (2022)														1.25	1
FR-FI-U-UN-460	ERR1738658	SAMEA4475874	ERS1375053	Palma et al. (2022)									100.0					5	1
FR-VE-U-UN-461	ERR1738757	SAMEA4475879	ERS1375058	Palma et al. (2022)														1.25	1
FR-ME-U-UN-484	ERR4284512	SAMEA7006664	ERS4774493	Palma et al. (2022)														1.25	1
FR-VE-U-UN-463	ERR4284554	SAMEA7006706	ERS4774535	Palma et al. (2022)														1.25	1
FR-VE-U-UN-468	ERR1738711	SAMEA4475811	ERS1374990	Palma et al. (2022)														1.25	1
FR-VE-U-UN-469	ERR1738752	SAMEA4475869	ERS1375048	Palma et al. (2022)	99.86													5	1
FR-VE-U-UN-470	ERR4284555	SAMEA7006707	ERS4774536	Palma et al. (2022)														1.25	1
FR-VE-U-UN-464	ERR1738755	SAMEA4475876	ERS1375055	Palma et al. (2022)														1.25	1
FR-ME-U-UN-467	ERR1738702	SAMEA4475802	ERS1374981	Palma et al. (2022)												100.0		5	1
FR-ME-U-UN-727	ERR1738818	SAMEA4475941	ERS1375120	Palma et al. (2022)														2.5	1
FR-ME-U-UN-485	ERR4284513	SAMEA7006665	ERS4774494	Palma et al. (2022)		100.0												5	1
FR-FI-U-UN-476	ERR4284456	SAMEA7006608	ERS4774437	Palma et al. (2022)										100.0				5	1
FR-VE-U-UN-475	ERR4284556	SAMEA7006708	ERS4774537	Palma et al. (2022)														1.25	1
FR-DA-U-UN-477	ERR4285212	SAMEA7007365	ERS4775193	Palma et al. (2022)														1.25	1
FR-DA-U-UN-478	ERR4284378	SAMEA7006530	ERS4774359	Palma et al. (2022)														2.5	1
FR-DA-U-UN-479	ERR4284379	SAMEA7006531	ERS4774360	Palma et al. (2022)														1.25	1
FR-DA-U-UN-480	ERR4284380	SAMEA7006532	ERS4774361	Palma et al. (2022)														2.5	1
FR-DA-U-UN-415	ERR4285213	SAMEA7007366	ERS4775194	Palma et al. (2022)														1.25	1
FR-VE-U-UN-407	ERR4285214	SAMEA7007367	ERS4775195	Palma et al. (2022)														1.25	1
FR-DA-U-UN-408	ERR4285215	SAMEA7007368	ERS4775196	Palma et al. (2022)														2.5	1
UK-VE-U-UN-93	ERR4285216	SAMEA7007369	ERS4775197	Palma et al. (2022)										100.0				5	1
UK-VE-U-UN-90	ERR4285217	SAMEA7007370	ERS4775198	Palma et al. (2022)										90.45		100.0		2.5	1
UK-VE-U-UN-91	ERR4285218	SAMEA7007371	ERS4775199	Palma et al. (2022)														1.25	1
FR-DA-U-CH-725	ERR1738831	SAMEA4475949	ERS1375128	Palma et al. (2022)														1.25	1
FR-DA-U-CH-726	ERR1738796	SAMEA4475919	ERS1375098	Palma et al. (2022)										100.0				1.25	1
AT-FAR-CF-1	ERR8025969	SAMEA7005855	ERS4773685	Palma et al. (2022)														0.6	0
CZ-FAR-CF-54	ERR4283886	SAMEA7006037	ERS4773867	Palma et al. (2022)														1.25	1
CZ-NAT-SO-15	ERR4283948	SAMEA7006099	ERS4773929	Palma et al. (2022)														1.25	1
CZ-NAT-SO-19	ERR8026024	SAMEA7007332	ERS4775160	Palma et al. (2022)														1.25	1
CZ-NAT-SO-22	ERR4283952	SAMEA7006103	ERS4773933	Palma et al. (2022)														0.6	0
CZ-NAT-SO-23	ERR4283953	SAMEA7006104	ERS4773934	Palma et al. (2022)														1.25	1
CZ-NAT-SO-32	ERR4283959	SAMEA7006110	ERS4773940	Palma et al. (2022)														2.5	1
CZ-NAT-SO-36	ERR4283961	SAMEA7006112	ERS4773942	Palma et al. (2022)														0.6	0
CZ-NAT-SO-37	ERR4283962	SAMEA7006113	ERS4773943	Palma et al. (2022)														1.25	1
CZ-NAT-SO-38	ERR4283963	SAMEA7006114	ERS4773944	Palma et al. (2022)														1.25	1
CZ-OTH-UN-8	ERR4283975	SAMEA7006126	ERS4773956	Palma et al. (2022)														0.6	0
CZ-OVI-UN-2	ERR4283977	SAMEA7006128	ERS4773958	Palma et al. (2022)														0.6	0
DE-RDE-CP-13	ERR4284016	SAMEA7006167	ERS4773997	Palma et al. (2022)														1.25	1
DE-RDE-CP-7	ERR4284021	SAMEA7006173	ERS4774002	Palma et al. (2022)														0.6	0
DE-RDE-FE-14	ERR4284024	SAMEA7006176	ERS4774005	Palma et al. (2022)														0.6	0
DE-RDE-FE-17	ERR4284026	SAMEA7006178	ERS4774007	Palma et al. (2022)														0.6	0
DE-RDE-FE-8	ERR4284028	SAMEA7006180	ERS4774009	Palma et al. (2022)														0.6	0
DE-WBO-CP-23	ERR4284030	SAMEA7006182	ERS4774011	Palma et al. (2022)														0.6	0
DE-WBO-FE-24	ERR4284037	SAMEA7006189	ERS4774018	Palma et al. (2022)														0.6	0
DE-WBO-UN-34	ERR4284040	SAMEA7006192	ERS4774021	Palma et al. (2022)									100.0					5	1
FI-BIR-FE-U-37	ERR8025932	SAMEA7006361	ERS4774190	Palma et al. (2022)														1.25	1
FI-BIR-FE-U-4	ERR8025934	SAMEA7006363	ERS4774192	Palma et al. (2022)														1.25	1
FI-BIR-FE-U-40	ERR8025935	SAMEA7006364	ERS4774193	Palma et al. (2022)														1.25	1
FI-BIR-FE-U-55	ERR8025937	SAMEA7006376	ERS4774205	Palma et al. (2022)														1.25	1
FI-BOV-CP-I-58	ERR8025938	SAMEA7006381	ERS4774210	Palma et al. (2022)														1.25	1
FR-BOV-CP-I-101	ERR4285221	SAMEA7007374	ERS4775202	Palma et al. (2022)														0.6	0
FR-BOV-CP-I-159	ERR4285223	SAMEA7007376	ERS4775204	Palma et al. (2022)														1.25	1
FR-BOV-CP-I-160	ERR4285224	SAMEA7007377	ERS4775205	Palma et al. (2022)														1.25	1
FR-BOV-CP-I-55	ERR4285225	SAMEA7007378	ERS4775206	Palma et al. (2022)														0.6	0
FR-BOV-CP-I-58	ERR4285226	SAMEA7007379	ERS4775207	Palma et al. (2022)														0.6	0
FR-BOV-CP-I-98	ERR4285228	SAMEA7007381	ERS4775209	Palma et al. (2022)														1.25	1
FR-FAR-AS-B-5	ERR4284386	SAMEA7006538	ERS4774367	Palma et al. (2022)														5	1
FR-FAR-AS-P-8	ERR4284391	SAMEA7006543	ERS4774372	Palma et al. (2022)														2.5	1
FR-FAR-GL-3	ERR8026050	SAMEA7006556	ERS4774385	Palma et al. (2022)														1.25	1
FR-FAR-MA-1	ERR8026052	SAMEA7006668	ERS4774497	Palma et al. (2022)														1.25	1
FR-FAR-PC-1	ERR4284518	SAMEA7006670	ERS4774499	Palma et al. (2022)														1.25	1
FR-FAR-SO-B-81	ERR4284408	SAMEA7006560	ERS4774389	Palma et al. (2022)														0.6	0
FR-NAT-U-1	ERR4284523	SAMEA7006675	ERS4774504	Palma et al. (2022)														0.6	0
FR-NAT-UN-1	ERR4284528	SAMEA7006680	ERS4774509	Palma et al. (2022)														0.6	0
FR-NAT-UN-2	ERR8026057	SAMEA7006681	ERS4774510	Palma et al. (2022)														2.5	1
FR-PIG-UN-34	ERR4285229	SAMEA7007382	ERS4775210	Palma et al. (2022)														1.25	1
DN-DA-U-UN-117	ERR1738783	SAMEA4475906	ERS1375085	Palma et al. (2022)										100.0				1.25	1
IT-FOX-FE-63	ERR4284698	SAMEA7006850	ERS4774679	Palma et al. (2022)														1.25	1
IT-NAT-SO-1	ERR4284740	SAMEA7006892	ERS4774721	Palma et al. (2022)														1.25	1
IT-NAT-SO-3	ERR4284743	SAMEA7006895	ERS4774724	Palma et al. (2022)														1.25	1
IT-OTH-CP-36	ERR4285230	SAMEA7007383	ERS4775211	Palma et al. (2022)										100.0				5	1
IT-OTH-FE-61	ERR4284757	SAMEA7006909	ERS4774738	Palma et al. (2022)														1.25	1
IT-PIG-FE-22	ERR4285231	SAMEA7007384	ERS4775212	Palma et al. (2022)														1.25	1
LV-BOV-CP-11	ERR4284813	SAMEA7006966	ERS4774794	Palma et al. (2022)														1.25	1
LV-BOV-CP-17	ERR4284815	SAMEA7006968	ERS4774796	Palma et al. (2022)														1.25	1
LV-BOV-CP-29	ERR4284820	SAMEA7006973	ERS4774801	Palma et al. (2022)														0.6	0
LV-BOV-CP-6	ERR4284823	SAMEA7006976	ERS4774804	Palma et al. (2022)														0.6	0
LV-GOA-CP-26	ERR4284826	SAMEA7006979	ERS4774807	Palma et al. (2022)														2.5	1
LV-OVI-CP-8	ERR4284831	SAMEA7006984	ERS4774812	Palma et al. (2022)														0.6	0
LV-PIG-CP-18	ERR4284832	SAMEA7006985	ERS4774813	Palma et al. (2022)														1.25	1
NL-GOA-UN-19	ERR4284843	SAMEA7006996	ERS4774824	Palma et al. (2022)														1.25	1
NL-GOA-UN-2	ERR4284844	SAMEA7006997	ERS4774825	Palma et al. (2022)		97.67												1.25	1
NL-GOA-UN-34	ERR4284855	SAMEA7007008	ERS4774836	Palma et al. (2022)														1.25	1
NL-GOA-UN-35	ERR4284856	SAMEA7007009	ERS4774837	Palma et al. (2022)														1.25	1
NO-DEE-FE-1	ERR4284868	SAMEA7007021	ERS4774849	Palma et al. (2022)														1.25	1
NO-DEE-FE-3	ERR4284871	SAMEA7007024	ERS4774852	Palma et al. (2022)														0.6	0
NO-OTH-O-13	ERR4284880	SAMEA7007033	ERS4774861	Palma et al. (2022)														1.25	1
NO-OTH-O-15	ERR4284882	SAMEA7007035	ERS4774863	Palma et al. (2022)														2.5	1
NO-OTH-O-19	ERR4284885	SAMEA7007038	ERS4774866	Palma et al. (2022)														1.25	1
NO-OTH-O-20	ERR4284886	SAMEA7007039	ERS4774867	Palma et al. (2022)														0.6	0
NO-OTH-O-28	ERR4284894	SAMEA7007047	ERS4774875	Palma et al. (2022)														1.25	1
NO-OTH-O-31	ERR4284898	SAMEA7007051	ERS4774879	Palma et al. (2022)														1.25	1
NO-OTH-O-33	ERR4284900	SAMEA7007053	ERS4774881	Palma et al. (2022)														1.25	1
NO-OTH-O-5	ERR4284901	SAMEA7007054	ERS4774882	Palma et al. (2022)														0.6	0
NO-OTH-O-7	ERR4284903	SAMEA7007056	ERS4774884	Palma et al. (2022)														0.6	0
NO-OTH-O-8	ERR4284904	SAMEA7007057	ERS4774885	Palma et al. (2022)														0.6	0
PL-FAR-CF-9	ERR8025951	SAMEA7007067	ERS4774895	Palma et al. (2022)														1.25	1
PL-FAR-GL-12	ERR8025954	SAMEA7007071	ERS4774899	Palma et al. (2022)														0.6	0
PL-FAR-GL-14	ERR4284920	SAMEA7007073	ERS4774901	Palma et al. (2022)														0.6	0
PL-NAT-SO-1	ERR8025956	SAMEA7007081	ERS4774909	Palma et al. (2022)														0.6	0
PL-NAT-SO-18	ERR8025960	SAMEA7007089	ERS4774917	Palma et al. (2022)														1.25	1
SE-RDE-CP-2	ERR8026071	SAMEA7007208	ERS4775036	Palma et al. (2022)														0.6	0
SE-RDE-CP-7	ERR8026072	SAMEA7007213	ERS4775041	Palma et al. (2022)														0.6	0
SI-BOV-CP-I-71	ERR4285232	SAMEA7007385	ERS4775213	Palma et al. (2022)														0.6	0
SI-BOV-MI-62	ERR4285233	SAMEA7007386	ERS4775214	Palma et al. (2022)														0.6	0
SI-FAR-WT-51	ERR4285080	SAMEA7007233	ERS4775061	Palma et al. (2022)										100.0				2.5	1
SI-OTH-CP-I-7	ERR4285100	SAMEA7007253	ERS4775081	Palma et al. (2022)														1.25	1
SI-OVI-CP-I-18	ERR4285107	SAMEA7007260	ERS4775088	Palma et al. (2022)														0.6	0
SI-UN-CP-I-16	ERR4285117	SAMEA7007270	ERS4775098	Palma et al. (2022)														0.6	0
DN-FI-U-UN-118	ERR1738739	SAMEA4475849	ERS1375028	Palma et al. (2022)														2.5	1
FR-DA-U-UN-482	ERR2286737	SAMEA104567053	ERS2178337	Palma et al. (2022)														1.25	1
FR-DA-U-UN-416	ERR2486990	SAMEA1045830	ERS2352180	Palma et al. (2022)														1.25	1
FR-FI-U-UN-419	ERR2304243	SAMEA104590492	ERS2201774	Palma et al. (2022)														1.25	1
FR-FI-U-UN-420	ERR2304246	SAMEA104590495	ERS2201777	Palma et al. (2022)														1.25	1
FR-FI-U-UN-421	ERR2304247	SAMEA104590496	ERS2201778	Palma et al. (2022)														5	1
FR-DA-U-UN-433	ERR2304249	SAMEA104590498	ERS2201780	Palma et al. (2022)												100.0		1.25	1
FR-DA-U-UN-422	ERR2438132	SAMEA104712232	ERS2313615	Palma et al. (2022)														1.25	1
FR-DA-U-UN-423	ERR2438131	SAMEA104712231	ERS2313614	Palma et al. (2022)														1.25	1
FR-FI-U-UN-440	ERR2727616	SAMEA4816501	ERS2636397	Palma et al. (2022)										100.0				5	1
FR-FI-U-UN-447	ERR2727618	SAMEA4816503	ERS2636399	Palma et al. (2022)														5	1
FR-FI-U-UN-450	ERR2727620	SAMEA4816505	ERS2636401	Palma et al. (2022)										100.0				5	1
FR-FI-U-UN-445	ERR2727621	SAMEA4816507	ERS2636403	Palma et al. (2022)										100.0				1.25	1
FR-FI-U-UN-453	ERR2727623	SAMEA4816511	ERS2636407	Palma et al. (2022)														1.25	1
FR-FI-U-UN-459	ERR2728036	SAMEA4819874	ERS2639766	Palma et al. (2022)														2.5	1
FR-FI-U-UN-462	ERR2728039	SAMEA4819877	ERS2639769	Palma et al. (2022)										100.0				5	1
FR-ME-U-UN-465	ERR2728041	SAMEA4819879	ERS2639771	Palma et al. (2022)														1.25	1
FR-ME-U-UN-466	ERR2728043	SAMEA4819881	ERS2639773	Palma et al. (2022)														1.25	1
FR-ME-U-UN-425	ERR2728044	SAMEA4819875	ERS2639767	Palma et al. (2022)														1.25	1
FR-ME-U-UN-471	ERR2728045	SAMEA4819883	ERS2639775	Palma et al. (2022)														1.25	1
FR-ME-U-UN-472	ERR2734416	SAMEA4827201	ERS2647083	Palma et al. (2022)														1.25	1
FR-ME-U-UN-473	ERR2734417	SAMEA4827202	ERS2647084	Palma et al. (2022)														5	1
FR-ME-U-UN-474	ERR2734424	SAMEA4827209	ERS2647091	Palma et al. (2022)														1.25	1
DE-FAR-UN-G-42	ERR1600126	SAMEA4412872	ERS1324321	Palma et al. (2022)														1.25	1
CH-BOV-CP-I-74	ERR2135583	SAMEA104314748	ERS1939726	Palma et al. (2022)														1.25	1
CH-FAR-FE-G-42	ERR1600122	SAMEA4412868	ERS1324317	Palma et al. (2022)														1.25	1
CH-FAR-SO-B-101	ERR1600115	SAMEA4412861	ERS1324310	Palma et al. (2022)														1.25	1
CH-FAR-SO-B-104	ERR1590272	SAMEA4387779	ERS1299228	Palma et al. (2022)														1.25	1
CH-FAR-SO-B-65	ERR1600114	SAMEA4412860	ERS1324309	Palma et al. (2022)														1.25	1
CH-FAR-UN-B-20	ERR1590275	SAMEA4387782	ERS1299231	Palma et al. (2022)														1.25	1
CH-FAR-UN-O-8	ERR1600123	SAMEA4412869	ERS1324318	Palma et al. (2022)														2.5	1
CH-GOA-CP-I-117	ERR2135724	SAMEA104314889	ERS1939867	Palma et al. (2022)														1.25	1
CH-NAT-SO-38	ERR1600109	SAMEA4412855	ERS1324304	Palma et al. (2022)														1.25	1
CH-OVI-CP-I-99	ERR2135568	SAMEA104314733	ERS1939711	Palma et al. (2022)														1.25	1
UK-OVI-CP-I-30	ERR2135555	SAMEA104314720	ERS1939698	Palma et al. (2022)														1.25	1
UK-OVI-CP-I-34	ERR2135557	SAMEA104314722	ERS1939700	Palma et al. (2022)														1.25	1
FR-FI-F-RA-217	SRR7440647	SAMN09500002	SRS3470466	Palma et al. (2022)												100.0		2.5	1
FR-FI-F-SM-193	SRR7441210	SAMN09500007	SRS3471049	Palma et al. (2022)														1.25	1
FR-FI-F-SM-213	SRR7441140	SAMN09500160	SRS3470648	Palma et al. (2022)														1.25	1
FR-FI-U-UN-489	SRR7441297	SAMN09500234	SRS3470963	Palma et al. (2022)		100.0												5	1
FR-ME-P-UN-409	SRR7440965	SAMN09500326	SRS3470821	Palma et al. (2022)														1.25	1
FR-ME-U-UN-412	SRR7440888	SAMN09500342	SRS3470899	Palma et al. (2022)									100.0					5	1
FR-ME-U-UN-414	SRR7440919	SAMN09500348	SRS3470866	Palma et al. (2022)														1.25	1
FR-DA-B-CH-287	SRR7441090	SAMN09500358	SRS3470698	Palma et al. (2022)														2.5	1
FR-DA-B-CH-295	SRR7440883	SAMN09500367	SRS3470903	Palma et al. (2022)														2.5	1
FR-DA-B-CH-319	SRR7441233	SAMN09500390	SRS3471026	Palma et al. (2022)														1.25	1
FR-ME-P-DE-242	SRR7441187	SAMN09500420	SRS3470600	Palma et al. (2022)														2.5	1
FR-ME-P-UN-413	SRR7441227	SAMN09500491	SRS3471028	Palma et al. (2022)														1.25	1
CZ-FI-F-SM-88	SRR7441077	SAMN09500613	SRS3470708	Palma et al. (2022)														1.25	1
CZ-FI-F-SM-89	SRR7441080	SAMN09500614	SRS3470707	Palma et al. (2022)														1.25	1
CFIAFB20140002	SRR10771308	SAMN13334361	SRS5889375	Cooper et al. (2021)		100.0												10	1
CFIAFB20090032	SRR10771305	SAMN13333436	SRS5889378	Cooper et al. (2021)														4	0
CFIAFB20090080	SRR10831186	SAMN13333484	SRS5945588	Cooper et al. (2021)														4	0
CFIAFB20090092	SRR10830956	SAMN13333496	SRS5945146	Cooper et al. (2021)			100.0											10	1
CFIAFB20090136	SRR10771332	SAMN13333540	SRS5889351	Cooper et al. (2021)														4	0
CFIAFB20090178	SRR10831034	SAMN13333582	SRS5945412	Cooper et al. (2021)														4	0
CFIAFB20100015	SRR10831230	SAMN13333667	SRS5945544	Cooper et al. (2021)														4	0
CFIAFB20100043	SRR10831054	SAMN13333695	SRS5945392	Cooper et al. (2021)														4	0
CFIAFB20100115	SRR10814760	SAMN13333767	SRS5930428	Cooper et al. (2021)														6	1
CFIAFB20100161	SRR10814727	SAMN13333813	SRS5930465	Cooper et al. (2021)														4	0
CFIAFB20110012	SRR10814812	SAMN13333871	SRS5930376	Cooper et al. (2021)										100.0				10	1
CFIAFB20110038	SRR10814824	SAMN13333897	SRS5930364	Cooper et al. (2021)														4	0
CFIAFB20110039	SRR10809265	SAMN13333898	SRS5925998	Cooper et al. (2021)														4	0
CFIAFB20120118	SRR10814852	SAMN13334004	SRS5930336	Cooper et al. (2021)														4	0
CFIAFB20120121	SRR10814850	SAMN13334007	SRS5930338	Cooper et al. (2021)														4	0
CFIAFB20120126	SRR10830919	SAMN13334012	SRS5945183	Cooper et al. (2021)														6	1
CFIAFB20120136	SRR10830872	SAMN13334022	SRS5945230	Cooper et al. (2021)														4	0
CFIAFB20120154	SRR10814861	SAMN13334039	SRS5930526	Cooper et al. (2021)														4	0
CFIAFB20120163	SRR10814878	SAMN13334048	SRS5930513	Cooper et al. (2021)														4	0
CFIAFB20130054	SRR10809325	SAMN13334154	SRS5925947	Cooper et al. (2021)														4	0
CFIAFB20130065	SRR10814882	SAMN13334165	SRS5930505	Cooper et al. (2021)														4	0
CFIAFB20130115	SRR10809303	SAMN13334215	SRS5925969	Cooper et al. (2021)														4	0
CFIAFB20140037	SRR10809290	SAMN13334396	SRS5926101	Cooper et al. (2021)														4	0
CFIAFB20140056	SRR10809269	SAMN13334415	SRS5925994	Cooper et al. (2021)														4	0
CFIAFB20140074	SRR10809291	SAMN13334433	SRS5926100	Cooper et al. (2021)														6	1
CFIAFB20140092	SRR10771295	SAMN13334451	SRS5889388	Cooper et al. (2021)														4	0
CFIAFB20140104	SRR10771281	SAMN13334463	SRS5889402	Cooper et al. (2021)														4	0
CFIAFB20150003	SRR10771257	SAMN11030536	SRS5889426	Cooper et al. (2021)														4	0
CFIAFB20150036	SRR10809385	SAMN11030568	SRS5925887	Cooper et al. (2021)														4	0
CFIAFB20150043	SRR10809380	SAMN11030573	SRS5925892	Cooper et al. (2021)														4	0
CFIAFB20150088	SRR10814746	SAMN11030606	SRS5930442	Cooper et al. (2021)														4	0
CFIAFB20170041	SRR10850534	SAMN10989290	SRS5960723	Cooper et al. (2021)														4	0
CFIAFB20180210	SRR10850616	SAMN10989136	SRS5960640	Cooper et al. (2021)														4	0
CFIAFB20180008	SRR10850669	SAMN10989168	SRS5960588	Cooper et al. (2021)														4	0
CFIAFB20090004	SRR10831040	SAMN13333408	SRS5945406	Cooper et al. (2021)	99.86													14	1
CFIAFB20090012	SRR10744191	SAMN13333416	SRS5866218	Cooper et al. (2021)	99.86													10	1
CFIAFB20090025	SRR10830951	SAMN13333429	SRS5945151	Cooper et al. (2021)	99.86													14	1
CFIAFB20090118	SRR10831202	SAMN13333522	SRS5945572	Cooper et al. (2021)	99.93													12	1
CFIAFB20090130	SRR10831192	SAMN13333534	SRS5945582	Cooper et al. (2021)	99.86													14	1
CFIAFB20090156	SRR10831224	SAMN13333560	SRS5945550	Cooper et al. (2021)	99.93													12	1
CFIAFB20100051	SRR10771316	SAMN13333703	SRS5889367	Cooper et al. (2021)	99.86													14	1
CFIAFB20100068	SRR10771315	SAMN13333720	SRS5889368	Cooper et al. (2021)	99.86													6	1
CFIAFB20100093	SRR10814775	SAMN13333745	SRS5930413	Cooper et al. (2021)	99.86													14	1
CFIAFB20100123	SRR10771323	SAMN13333775	SRS5889360	Cooper et al. (2021)	99.93													14	1
CFIAFB20100146	SRR10809424	SAMN13333798	SRS5926039	Cooper et al. (2021)	99.86													12	1
CFIAFB20100157	SRR10814804	SAMN13333809	SRS5930384	Cooper et al. (2021)	99.43													14	1
CFIAFB20100159	SRR10814802	SAMN13333811	SRS5930385	Cooper et al. (2021)	99.86													12	1
CFIAFB20110020	SRR10814811	SAMN13333879	SRS5930377	Cooper et al. (2021)	99.93													12	1
CFIAFB20110042	SRR10809261	SAMN13333901	SRS5926002	Cooper et al. (2021)	99.86													12	1
CFIAFB20110091	SRR10809410	SAMN13333949	SRS5925862	Cooper et al. (2021)	99.43													12	1
CFIAFB20110096	SRR10814841	SAMN13333954	SRS5930347	Cooper et al. (2021)	99.93													12	1
CFIAFB20110101	SRR10814835	SAMN13333959	SRS5930353	Cooper et al. (2021)	99.93													12	1
CFIAFB20120102	SRR10814834	SAMN13333988	SRS5930354	Cooper et al. (2021)	99.93													12	1
CFIAFB20120106	SRR10814832	SAMN13333992	SRS5930356	Cooper et al. (2021)	99.93													12	1
CFIAFB20120156	SRR10814859	SAMN13334041	SRS5930529	Cooper et al. (2021)	99.86													12	1
CFIAFB20120157	SRR10814875	SAMN13334042	SRS5930512	Cooper et al. (2021)	99.86													12	1
CFIAFB20130027	SRR10830801	SAMN13334127	SRS5945301	Cooper et al. (2021)	99.93													12	1
CFIAFB20130044	SRR10814718	SAMN13334144	SRS5930469	Cooper et al. (2021)	99.43													14	1
CFIAFB20130066	SRR10814871	SAMN13334166	SRS5930516	Cooper et al. (2021)	99.86													10	1
CFIAFB20130090	SRR10809352	SAMN13334190	SRS5925920	Cooper et al. (2021)	99.86													14	1
CFIAFB20140089	SRR10771299	SAMN13334448	SRS5889384	Cooper et al. (2021)	99.93													14	1
CFIAFB20150080	SRR10814803	SAMN11030600	SRS5930386	Cooper et al. (2021)	99.86													14	1
CFIAFB20160003	SRR10830952	SAMN11373423	SRS5945150	Cooper et al. (2021)	99.43													12	1
CFIAFB20160040	SRR10830915	SAMN11373431	SRS5945187	Cooper et al. (2021)	99.86													10	1
CFIAFB20160069	SRR10830862	SAMN11030361	SRS5945240	Cooper et al. (2021)	99.43													12	1
CFIAFB20170131	SRR10850567	SAMN10989235	SRS5960690	Cooper et al. (2021)	99.86													12	1
CFIAFB20170002	SRR10850558	SAMN10989244	SRS5960699	Cooper et al. (2021)	99.86													12	1
CFIAFB20170050	SRR10850524	SAMN10989299	SRS5960733	Cooper et al. (2021)	99.86													14	1
CFIAFB20170090	SRR10850714	SAMN11030299	SRS5960765	Cooper et al. (2021)	99.93													12	1
p976-9	GCA_003011795.1	PRJNA433177	SAMN08471571	Cherifi et al. (2018)													C		0
p961-18	GCA_003011755.1	PRJNA433177	SAMN08471570	Cherifi et al. (2018)	99858												C		0
p967-1	GCA_003011715.1	PRJNA433177	SAMN08471577	Cherifi et al. (2018)	99858												B		1
p966-1	GCA_003011735.1	PRJNA433177	SAMN08471576	Cherifi et al. (2018)	99858												B		1
p974-1	GCA_003011695.1	PRJNA433177	SAMN08471578	Cherifi et al. (2018)	99858												B		1
p970-1	GCA_003011675.1	PRJNA433177	SAMN08471581	Cherifi et al. (2018)	99858												B		1
p959-10	GCA_003011635.1	PRJNA433177	SAMN08471569	Cherifi et al. (2018)													C		0
p971-1	GCA_003011655.1	PRJNA433177	SAMN08471582	Cherifi et al. (2018)	99858												B		1
p980-1	GCA_003011615.1	PRJNA433177	SAMN08471588	Cherifi et al. (2018)	99858												B		1
p957-8	GCA_003011575.1	PRJNA433177	SAMN08471568	Cherifi et al. (2018)													C		0
p982-1	GCA_003011585.1	PRJNA433177	SAMN08471590	Cherifi et al. (2018)	99858												B		1
p963-1	GCA_003011555.1	PRJNA433177	SAMN08471573	Cherifi et al. (2018)													B		1
p983-6	GCA_003011535.1	PRJNA433177	SAMN08471572	Cherifi et al. (2018)													C		0
p964-1	GCA_003011515.1	PRJNA433177	SAMN08471574	Cherifi et al. (2018)	99858												B		1
p968-1	GCA_003011495.1	PRJNA433177	SAMN08471579	Cherifi et al. (2018)	99858												B		1
p969-1	GCA_003011475.1	PRJNA433177	SAMN08471580	Cherifi et al. (2018)	99858												B		1
p972-1	GCA_003011445.1	PRJNA433177	SAMN08471583	Cherifi et al. (2018)	99858												B		1
p965-1	GCA_003011435.1	PRJNA433177	SAMN08471575	Cherifi et al. (2018)	99858												B		1
p973-1	GCA_003011415.1	PRJNA433177	SAMN08471584	Cherifi et al. (2018)	99858												B		1
p979-1	GCA_003011395.1	PRJNA433177	SAMN08471587	Cherifi et al. (2018)													B		1
p977-1	GCA_003011375.1	PRJNA433177	SAMN08471585	Cherifi et al. (2018)	99858												B		1
p978-1	GCA_003011355.1	PRJNA433177	SAMN08471586	Cherifi et al. (2018)													B		1
p981-1	GCA_003011335.1	PRJNA433177	SAMN08471589	Cherifi et al. (2018)	99858												B		1
p960-16	GCA_003011315.1	PRJNA433177	SAMN08471591	Cherifi et al. (2018)	99858												A		0
p975-16	GCA_003011295.1	PRJNA433177	SAMN08471594	Cherifi et al. (2018)													A		0
p962-16	GCA_003011275.1	PRJNA433177	SAMN08471592	Cherifi et al. (2018)	99858												A		0
p985-16	GCA_003011225.1	PRJNA433177	SAMN08471596	Cherifi et al. (2018)													A		0
p958-16	GCA_003011235.1	PRJNA433177	SAMN08471593	Cherifi et al. (2018)	99858												A		0
p984-16	GCA_003011215.1	PRJNA433177	SAMN08471595	Cherifi et al. (2018)													A		0

## Sheet: Table S3
Table S3: Performance comparison for pan-genome gene cluster and SNPs feature input.
Classification (BA)					Regression (MSE)					log2 Regression (MSE)
		SNPs	Genelevel				SNPs	Genelevel				SNPs	Genelevel
LR_L1		0.91	0.97		LinR		0.44	1.1		LinR		0.96	6.41
LR_L2		0.87	0.96		LinR_L1		0.46	0.1		LinR_L1		0.83	0.31
LR_elasticnet		0.87	0.97		LinR_L2		0.44	1.12		LinR_L2		0.96	6.74
SGDC_L1		0.85	0.93		LinR_elasticnet		0.39	0.11		LinR_elasticnet		0.72	0.31
SGDC_L2		0.87	0.54		SVMR		0.54	0.14		SVMR		0.91	0.42
SGDC_elasticnet		0.88	0.93		GBTR		0.28	0.09		GBTR		0.48	0.28
DT		0.81	0.9		RFR		0.25	0.09		RFR		0.52	0.28
RFC		0.85	0.97		DummyReg		0.89	0.89		DummyReg		1.34	1.34
ET		0.88	0.94
ADB		0.85	0.97
GBTC		0.85	0.98
CNB		0.8	0.83
SVM_L1		0.85	0.95
SVM_L2		0.86	0.97
DummyClass		0.5	0.5
BA, balanced accuracy; MSE, mean squared error; LR_L1, logistic regression with L1 reularization; LR_L2, logistic regression with L2 reularization; LR_elasticnet, logistic regression with combined L1 and L2 regularization; SGDC_L1, stochastic gradient descent classifier with L1 regularization; SGDC_L2, stochastic gradient descent classifier with L2 regularization; SGDC_elasticnet, stochastic grad…

## Sheet: Table S4
Table S3: Mean and standard deviation values for the phylogeny aware ML training
BC_class_CC				BC_class_kmer95				BC_class_popPUNK
performance measure	model	balanced accuracy		performance measure	model	balanced accuracy		performance measure	model	balanced accuracy
Balanced accuracy	Logistic regression L1	0,97 ± 0,02		Balanced accuracy	Logistic regression L1	0,97 ± 0,02		Balanced accuracy	Logistic regression L1	0,97 ± 0,01
Balanced accuracy	Random forest	0,97 ± 0,01		Balanced accuracy	Random forest	0,97 ± 0,02		Balanced accuracy	Random forest	0,97 ± 0,01
Balanced accuracy	Gradient boosted tree	0,90 ± 0,03		Balanced accuracy	Gradient boosted tree	0,90 ± 0,02		Balanced accuracy	Gradient boosted tree	0,91 ± 0,01
BC_reg_CC				BC_reg_kmer95				BC_reg_popPUNK
performance measure	model	mean squarred error		performance measure	model	mean squarred error		performance measure	model	mean squarred error
Mean squared error	Linear regression	0,75 ± 0,12		Mean squared error	Linear regression	0,75 ± 0,13		Mean squared error	Linear regression	0,75 ± 0,12
Mean squared error	Random forest	0,07 ± 0,02		Mean squared error	Random forest	0,07 ± 0,03		Mean squared error	Random forest	0,07 ± 0,02
Mean squared error	Gradient boosted Tree	0,09 ± 0,02		Mean squared error	Gradient boosted Tree	0,07 ± 0,03		Mean squared error	Gradient boosted Tree	0,09 ± 0,02
BC_logreg_CC				BC_logreg_kmer95				BC_logreg_popPUNK
performance measure	model	mean squarred error		performance measure	model	mean squarred error		performance measure	model	mean squarred error
Mean squared error	Linear regression	1,30 ± 0,18		Mean squared error	Linear regression	1,30 ± 0,21		Mean squared error	Linear regression	1,30 ± 0,20
Mean squared error	Random forest	0,25 ± 0,03		Mean squared error	Random forest	0,25 ± 0,06		Mean squared error	Random forest	0,25 ± 0,04
Mean squared error	Gradient boosted Tree	0,28 ± 0,05		Mean squared error	Gradient boosted Tree	0,27 ± 0,06		Mean squared error	Gradient boosted Tree	0,28 ± 0,02
DDAC_class_CC
performance measure	model	balanced accuracy
Balanced accuracy	Logistic regression L1	0,79 ± 0,20
Balanced accuracy	Random forest	0,63 ± 0,14
Balanced accuracy	Gradient boosted tree	0,49 ± 0,04
Balanced accuracy	AdaBoost trees	0,81 ± 0,18
Balanced accuracy	Support vector machine L1	0,81 ± 0,18
MIDA_class_CC
performance measure	model	balanced accuracy
Balanced accuracy	Logistic regression L1	0,87 ± 0,19
Balanced accuracy	Random forest	0,75 ± 0,21
Balanced accuracy	Gradient boosted tree	0,56 ± 0,29
Balanced accuracy	AdaBoost trees	0,90 ± 0,20
Balanced accuracy	Support vector machine L1	0,87 ± 0,19
DDAC_models_on_MIDA_samples
model	performance measure (Balanced accuracy)
Logistic regression L1	0.955
AdaBoost trees	0.96
Support vector machine L1	0.95

## Sheet: Table S5
Table S5: SHAP feature importance values (pan-genome features) for the logistic regression with L1 regularization and CC as phylogentic clustering method
col_name	feature_importance_vals
14-LI00078-1_S31_00907_group_6155	1.18663
DTU_2022_1016026_1_SI_N20_2200_S58_02826_group_11531	0.444894
14-LI00078-1_S31_00909_group_8857	0.250408
14-LI00078-1_S31_00908_qacC	0.231339
08-5578_S1_01669_group_6910	0.221803
DTU_2022_1015583_1_SI_88_03003_group_11002	0.194734
DTU_2022_1016659_1_SI_WRLP394_S100_01306_group_11916	0.171584
DTU_2022_1015583_1_SI_88_03004_group_11003	0.147375
14044451-1_S12_03047_ebrB	0.134087
08-5578_S1_02881_group_8424	0.130816
DTU_2022_1015593_2_SI_98_S174_02845_group_11005	0.12785
13-LI00032-0_S13_02332_group_6018	0.123342
3995_S5_02186_group_4199	0.122881
DTU_2022_1015339_1_SI_L1619a1_S57_03032_group_522	0.121936
DTU_2022_1015530_1_SI_35_02894_group_521	0.121936
DTU_2022_1015391_2_SI_JC95_02902_group_10644	0.117752
14044451-1_S12_03049_group_4140	0.113899
08-5578_S1_02014_group_4636	0.108393
DTU_2022_1016145_1_SI_L1577_S177_02655_group_11738	0.10387
14044451-1_S12_03045_slmA	0.101926
19-LI00542-0_S20_02920_group_1221	0.100611
ERR4648192_02885_group_12822	0.099907
08-5578_S1_02952_group_290	0.0994645
13-LI00032-0_S13_02815_group_4904	0.0961728
14044451-1_S12_03050_group_9212	0.0954076
DTU_2022_1016659_1_SI_WRLP394_S100_02583_group_11917	0.0902512
ERR1432974_02043_group_12782	0.089826
13-LI00032-0_S13_01328_group_7275	0.0864584
14017800-4_S14_01857_group_6197	0.0857673
08-5578_S1_02926_group_2278	0.0768225
DTU_2022_1015922_1_SI_7000_01949_group_11381	0.0743477
DTU_2022_1015376_1_SI_JC71_S94_01429_group_7958	0.0740876
14-LI00078-1_S31_01699_group_6167	0.0717383
19-LI01448-0_S56_00956_group_1129	0.0701387
DTU_2022_1015576_1_SI_81_03046_group_6469	0.0692905
17040964-1_S19_02885_group_4183	0.0689925
13-LI00032-0_S13_01344_group_1128	0.0688235
08-5578_S1_01318_group_10811	0.0686266
13-LI00077-0_S15_02788_group_1327	0.0681583
14039942-1_S20_03104_group_1328	0.0681583
18-LI00617-0_S18_01290_group_6324	0.0673131
15084244-1_S1_00835_group_5065	0.066812
D04_S5_01851_group_10013	0.0667751
13-LI00077-0_S15_00415_group_7353	0.0663399
16-LI00562-0_S9_00033_group_7661	0.0644831
DTU_2022_1015465_1_SI_14_S184_02202_group_10793	0.0643112
DTU_2022_1015993_1_SI_N20_0805_S25_03074_group_11474	0.0639457
14-LI00255-0_S14_00986_group_7513	0.0613106
08-5578_S1_02156_group_2231	0.060881
DTU_2022_1015660_1_SI_MF3882_02443_group_11107	0.0606859
DTU_2022_1016846_1_SI_SKB110_S128_03176_group_4634	0.0603104
13-LI00077-0_S15_02887_group_8680	0.0598523
13-LI00159-0_S2_00050_group_4060	0.0592994
DTU_2022_1015332_1_SI_L0703_S50_01010_group_531	0.0573154
08-5578_S1_02923_group_7195	0.0549098
08-5578_S1_02013_group_4633	0.0533399
DTU_2022_1015297_1_SI_268a5_S15_02608_group_532	0.0511502
14-LI00141-0_S35_00461_group_1122	0.0501926
DTU_2022_1015401_2_SI_LV1162_S121_02448_group_1116	0.0501926
13-LI00219-0_S22_01246_group_6108	0.0497437
DTU_2022_1016158_1_SI_L1878_S190_02890_group_11768	0.0493219
13-LI00032-0_S13_02882_group_2335	0.0492741
DTU_2022_1015436_1_SI_6263_S155_00646_group_10737	0.0489696
13-LI00032-0_S13_03068_group_8629	0.0476658
DTU_2022_1015758_1_SI_6057_S162_02869_group_11193	0.0474344
DTU_2022_1015315_1_SI_326b5_S33_03061_group_4635	0.0468147
13-LI00159-0_S2_00002_group_1374	0.0465971
C04_S34_02546_group_1375	0.0465971
13-LI00159-0_S2_02302_group_1113	0.0465587
DTU_2022_1015691_1_SI_MF5463_00986_group_5260	0.0464213
14-LI00255-0_S14_02706_group_5252	0.0464213
13-LI00032-0_S13_03074_group_539	0.0461236
08-5578_S1_02106_group_2665	0.0449299
13-LI00077-0_S15_02660_group_3344	0.0445909
08-5578_S1_02932_group_4805	0.0445526
08-5578_S1_00418_group_8204	0.0443788
13-LI00219-0_S22_00703_group_8772	0.0439532
14025802-02_S24_02751_group_7581	0.0433517
DTU_2022_1016009_1_SI_N20_1321_S41_03011_group_11483	0.0428881
13-LI00032-0_S13_03069_group_8630	0.0428822
C05_S40_02889_group_4115	0.0427721
13-LI00219-0_S22_01951_group_2817	0.042672
13-LI00032-0_S13_01311_group_8512	0.0414018
13-LI00159-0_S2_02332_group_6085	0.0409814
DTU_2022_1016674_1_SI_65_S115_01081_group_6086	0.0409814
15086032-2_S2_02247_group_9272	0.040941
DTU_2022_1016840_1_SI_SK3564_S122_01842_group_12322	0.0408693
13-LI00159-0_S2_01893_group_1371	0.0405738
13-LI00159-0_S2_01792_group_1985	0.0400278
14036845-3_S14_02255_group_7591	0.0398654
17031500-03_S22_01311_group_7676	0.0397286
L1184_02175_group_12946	0.0397189
08-5578_S1_03120_npr	0.0391399
19-LI01398-0_S5_03062_group_5255	0.0385596
DTU_2022_1015399_2_SI_LV0534_S119_02178_group_7976	0.0383359
14039942-1_S20_00680_group_6084	0.0378197
ERR1432998_00527_group_12796	0.0375343
13-LI00209-0_S20_00909_group_7404	0.0372567
15087373-4_S5_01522_group_3433	0.036884
DTU2019-2025-PRJ1196-Listeria-monocytogenes-4_03046_group_29	0.0366875
08-5578_S1_02964_group_1517	0.036584
13-LI00032-0_S13_02874_group_1515	0.036584
14-LI00078-1_S31_03020_group_4116	0.0355324
DTU2019-2031-PRJ1196-Listeria-monocytogenes-10_02935_group_4204	0.0351532
13-LI00219-0_S22_01247_group_1373	0.0350783
14-LI00214-0_S2_02822_group_1372	0.0350783
13-LI00219-0_S22_01932_group_7328	0.0350521
13-LI00032-0_S13_02192_group_7327	0.0350396
DTU_2022_1016134_1_SI_L1027_S166_00399_group_8076	0.0350293
13-LI00077-0_S15_02781_group_6484	0.0349169
DTU_2022_1015353_1_SI_JC19_S71_01738_group_663	0.0347979
18051585-02_S3_02494_group_9577	0.0347407
13-LI00077-0_S15_02784_group_6058	0.0342376
13-LI00032-0_S13_01493_group_8527	0.0340369
DTU_2022_1016657_1_SI_WRLP354_S98_00400_group_11910	0.0338058
19-LI00480-0_S16_02616_group_6059	0.033549
DTU_2022_1015735_1_SI_6029_S139_01124_group_13433	0.0332136
14044451-1_S12_03053_group_9215	0.0330489
DTU_2022_1015527_1_SI_32_02977_group_2848	0.0330409
DTU_2022_1015983_1_SI_N20_0593_S15_00840_group_11456	0.0323687
08-5578_S1_01648_group_369	0.0315689
17-LI00066-0_S9_00040_group_6309	0.0314901
17-LI00066-0_S9_00050_group_370	0.0314886
13-LI00209-0_S20_00915_group_4076	0.0313239
C04_S34_02699_group_1516	0.0310736
DTU_2022_1015632_1_SI_MF2153_03068_group_595	0.030847
17014154-03_S14_01175_group_2855	0.0305807
14-LI00214-0_S2_01853_group_7488	0.0300632
DTU_2022_1015496_1_SI_Lm133_00515_group_2797	0.0299142
DTU_2022_1016844_1_SI_SKB102_S126_01583_group_12482	0.0298963
08-5578_S1_02865_copB	0.0298577
14025802-02_S24_02750_group_5032	0.0298233
08-5578_S1_02747_traG	0.0296549
DTU_2022_1015460_1_SI_9_S179_00075_group_10781	0.0295242
14044451-1_S12_03046_group_9210	0.0291328
08-5578_S1_02960_group_4807	0.0288521
08-5578_S1_02763_group_8396	0.0287703
13-LI00032-0_S13_02186_group_4894	0.02865
20-LI00704-0_S13_01574_group_9772	0.0283494
08-5578_S1_00414_group_4286	0.0277685
14017800-4_S14_03060_group_4287	0.0277685
14025802-02_S24_01049_group_600	0.0276906
DTU2019-2038-PRJ1196-Listeria-monocytogenes-17_02950_group_599	0.0276906
14-LI00061-0_S29_02654_group_7457	0.0266476
08-5578_S1_02950_group_1512	0.0265268
14-LI00078-1_S31_02229_group_365	0.0264202
08-5578_S1_02958_group_8447	0.025281
08-5578_S1_01309_gltR_2	0.0247274
S158_TAGCGCTC-AAGGCTAT_00907_group_13337	0.0247246
14-LI00078-1_S31_01067_group_6159	0.0246158
19-LI00480-0_S16_01038_group_3443	0.0244911
14017800-4_S14_02363_group_8099	0.0242422
DTU_2022_1015758_1_SI_6057_S162_02180_group_11187	0.0239977
DTU_2022_1015292_1_SI_91a1_S11_03004_group_10333	0.0236781
DTU_2022_1015820_1_SI_2993_00042_group_662	0.0236699
DTU_2022_1016869_1_SI_SK2902_S151_03052_group_4142	0.023567
DTU_2022_1015286_1_SI_158A_S5_03106_hin_4	0.023567
DTU_2022_1015579_1_SI_84_03010_group_4143	0.023567
DTU_2022_1015861_1_SI_CDL69_02906_group_4141	0.023567
14044451-1_S12_03048_group_4145	0.023567
D04_S5_01842_group_6397	0.0235297
DTU_2022_1016009_1_SI_N20_1321_S41_02818_group_13434	0.0230064
14020703-3_S17_02251_group_9045	0.0229239
14020708-01_S19_00518_group_9052	0.0222342
13-LI00077-0_S15_01527_group_6050	0.0220112
14036845-3_S14_02245_group_6051	0.021969
DTU_2022_1016073_1_SI_N19_0351_S105_01143_group_11629	0.0216901
DTU2019-2031-PRJ1196-Listeria-monocytogenes-10_01571_group_7856	0.0216771
08-5578_S1_02741_group_8374	0.0213165
13-LI00159-0_S2_02336_group_2790	0.0212118
08-5578_S1_02863_group_3247	0.0211943
14037161-2_S3_00896_group_6256	0.0210558
13-LI00159-0_S2_00049_group_8692	0.0209183
13-LI00032-0_S13_01930_group_8561	0.0207691
14044451-1_S12_02295_group_9168	0.0206115
DTU_2022_1015534_1_SI_39_02149_group_10914	0.0205233
DTU_2021_1010551_1_SI_LT3_S100_00770_group_2786	0.0205164
08-5578_S1_01656_group_265	0.020434
DTU_2022_1015320_1_SI_L1305_S38_02071_group_7932	0.0202666
DTU_2022_1015319_1_SI_L0929_S37_02211_group_10504	0.0201842
14-LI00078-1_S31_02973_group_8895	0.0198063
19-LI01081-0_S8_02023_group_7733	0.0195516
08-5578_S1_02974_group_1331	0.0195307
14-LI00061-0_S29_02644_group_8824	0.0193811
14-LI00061-0_S29_02667_group_6060	0.0193362
13-LI00159-0_S2_00053_cas2	0.019289
20-LI01131-0_S5_02229_group_9816	0.0190226
MF6331_S21_03125_group_3955	0.0183178
ERR1432998_02863_group_12803	0.0181923
14-LI00078-1_S31_02506_group_8892	0.0179739
19-LI01466-0_S68_02852_group_8893	0.0179739
08-5578_S1_03118_group_7235	0.0178227
14017800-4_S14_02319_group_9004	0.0177553
08-5578_S1_00431_group_4291	0.0175949
MF07890_S9_02824_group_1393	0.0175653
DTU_2022_1015684_1_SI_MF4990_01238_group_11115	0.017362
17040964-1_S19_01703_group_1058	0.017307
13-LI00209-0_S20_00543_group_8688	0.0170043
14017800-4_S14_02349_group_8686	0.0170043
13-LI00077-0_S15_03000_group_8687	0.0170043
DTU_2022_1015341_1_SI_SK90_S59_03063_group_8691	0.0170043
18-LI00615-0_S16_03141_group_8690	0.0170043
15-LI00115-0_S19_02952_group_7637	0.0169214
DTU_2022_1015311_1_SI_369a4_S29_02857_group_6433	0.0166819
DTU_2022_1015752_1_SI_6049_S156_00776_group_8689	0.0166773
DTU_2022_1015832_1_SI_AU4423_01366_mltG_3	0.0165212
19-LI00480-0_S16_00367_group_1899	0.0162479
14-LI00061-0_S29_02670_group_2818	0.0160533
14-LI00255-0_S14_03009_group_706	0.0159346
14039942-1_S20_01369_group_698	0.0159346
15087373-4_S5_01595_group_700	0.0159346
DTU_2022_1016087_1_SI_N19_1613_S119_02923_group_11648	0.0156216
DTU2019-2038-PRJ1196-Listeria-monocytogenes-17_02865_group_6052	0.015543
DTU_2022_1016164_1_SI_L1909_S4_01005_group_11783	0.0154417
14-LI00078-1_S31_01093_group_8863	0.0154411
14-LI00214-0_S2_01888_group_8941	0.0152518
13-LI00209-0_S20_02905_group_7414	0.0151963
15-LI00115-0_S19_03066_group_9249	0.0151951
DTU_2022_1016158_1_SI_L1878_S190_00474_group_1990	0.0151516
15-LI00115-0_S19_02867_group_6280	0.014909
DTU_2022_1015974_1_SI_6541_S6_02919_group_6281	0.014909
DTU2019-2047-PRJ1196-Listeria-monocytogenes-26_02933_group_6279	0.014909
19-LI01448-0_S56_00934_group_6275	0.014909
DTU_2022_1015301_1_SI_L0616_S19_02980_group_6276	0.0149058
DTU_2022_1015306_1_SI_L0228_S24_02674_group_6277	0.0149058
13-LI00077-0_S15_02776_group_4921	0.0147524
14020703-3_S17_01033_group_9041	0.0143534
14017800-4_S14_02097_group_8987	0.0143417
13-LI00032-0_S13_02689_group_8606	0.0143116
DTU_2022_1015318_1_SI_414a1_S36_02771_group_10479	0.0142945
17054682_S42_00667_group_1989	0.0142837
15084244-1_S1_00796_group_5064	0.0140844
DTU_2022_1016145_1_SI_L1577_S177_01974_group_11708	0.0140364
13-LI00159-0_S2_01790_cas2_1	0.0139025
14044451-1_S12_03054_ravA	0.0138682
13-LI00032-0_S13_01940_group_7309	0.0136613
13-LI00209-0_S20_00534_group_2380	0.013475
DTU_2022_1015513_1_SI_Lm307_03067_group_10893	0.0134342
08-5578_S1_02924_group_7196	0.0133939
14037158-1_S15_01411_group_5036	0.013247
DTU_2022_1015830_1_SI_3261_02810_group_11311	0.0131372
DTU_2022_1015660_1_SI_MF3882_02071_group_11079	0.013096
13-LI00032-0_S13_03067_group_6042	0.0130817
DTU_2022_1015560_1_SI_65_03068_group_10976	0.0129146
13-LI00032-0_S13_03064_group_7347	0.0129007
20-LI00707-0_S16_00422_group_1999	0.0128823
17042760-01_S24_01131_group_2392	0.0127235
14044451-1_S12_03042_group_6269	0.0126877
19-LI00312-0_S41_01797_group_1518	0.0123042
13-LI00032-0_S13_01340_group_1519	0.0123042
15-LI00115-0_S19_02964_group_4177	0.0122802
08-5578_S1_02740_group_8373	0.0121324
DTU_2022_1016145_1_SI_L1577_S177_02663_group_11745	0.0119619
13-LI00219-0_S22_02958_group_4970	0.0119325
14017800-4_S14_03065_group_8685	0.0117144
14-LI00214-0_S2_01656_group_2815	0.0117109
14-LI00078-1_S31_02038_cas9	0.0116522
08-5578_S1_02655_group_2699	0.0113699
DTU_2022_1015733_1_SI_6027_S137_02832_group_11151	0.0112062
13-LI00032-0_S13_02685_group_1521	0.0111647
DTU_2022_1015579_1_SI_84_03014_group_10998	0.0111627
MF6708_S1_00958_group_13209	0.0110737
14-LI00078-1_S31_02372_group_8887	0.011008
08-5578_S1_02738_group_8371	0.010888
14-LI00078-1_S31_02039_cas1_1	0.0107991
14044452-1_S13_01357_group_592	0.0106366
13-LI00209-0_S20_01550_group_603	0.0106366
20-LI00829-0_S39_02048_group_2864	0.0104493
DTU_2022_1016200_1_SI_L286_S40_01343_group_11847	0.0104272
DTU_2022_1016846_1_SI_SKB110_S128_04891_group_2700	0.0103827
15085723_S16_01878_group_4999	0.0103662
14-LI00255-0_S14_02705_group_6193	0.0103611
15-LI00115-0_S19_03087_group_1520	0.0101915
14-LI00078-1_S31_00001_group_1790	0.0101578
14037158-1_S15_01408_group_9131	0.0100642
14-LI00078-1_S31_02505_group_8890	0.00992754
20-LI00340-0_S4_01800_group_8891	0.00992754
14-LI00078-1_S31_01688_group_5638	0.00988682
08-5578_S1_01764_group_5639	0.00988682
ERR4648225_00513_group_12864	0.00969958
14-LI00078-1_S31_02041_csn2	0.00969788
13-LI00032-0_S13_02189_group_4895	0.00946874
17031500-03_S22_02606_group_2576	0.00945345
DTU_2022_1015332_1_SI_L0703_S50_02729_group_10531	0.00935302
14044451-1_S12_02864_group_9174	0.00930372
V10_S13_02842_group_4896	0.00924852
15089803-02_S20_01637_group_9356	0.00909263
14044451-1_S12_03052_group_9214	0.00901598
DTU_2022_1016048_1_SI_N21_0102_S80_02986_group_11553	0.00874876
DTU_2022_1015558_1_SI_63_00779_group_10928	0.00869059
08-5578_S1_02925_group_3956	0.00867312
13-LI00219-0_S22_01391_group_2814	0.00852314
13-LI00032-0_S13_03065_repB	0.00848611
DTU2019-2040-PRJ1196-Listeria-monocytogenes-19_03024_group_4035	0.00846722
MF7035_S11_03110_group_5099	0.00808285
15087349-1_S1_01503_group_2854	0.00806026
13-LI00159-0_S2_02515_group_2575	0.00790232
14037235-3_S16_02916_group_7612	0.00786279
DTU_2022_1015780_1_SI_6085_02720_group_1741	0.00785728
13-LI00032-0_S13_02330_group_3318	0.00770696
DTU_2022_1015319_1_SI_L0929_S37_02713_group_3319	0.00770696
13-LI00032-0_S13_01901_group_4877	0.00759353
DTU_2022_1015758_1_SI_6057_S162_00186_group_4878	0.00741839
DTU_2022_1015338_1_SI_506a3_S56_02934_group_4879	0.00741839
13-LI00159-0_S2_02299_group_1988	0.00734808
C13_S18_00184_group_6394	0.00729324
08-5578_S1_02690_group_5868	0.00721891
13-LI00209-0_S20_00906_group_6097	0.00716706
DTU_2022_1016891_1_SI_No80_1_S173_01257_group_12769	0.00709504
14-LI00172-0_S1_00532_group_588	0.00694317
DTU_2022_1016840_1_SI_SK3564_S122_01595_group_2816	0.00690784
DTU_2022_1015541_1_SI_46_02270_group_3757	0.00690773
20-LI00496-0_S52_01262_group_5108	0.00688914
20-LI01052-0_S2_01298_group_7774	0.00685736
DTU_2022_1015659_1_SI_MF3865_01285_group_6473	0.00682263
13-LI00077-0_S15_02970_group_357	0.00680605
15087373-4_S5_03120_group_366	0.00680605
DTU_2021_1010554_1_SI_LT6_S103_00588_group_10210	0.00673131
08-5578_S1_01711_group_3756	0.00659738
08-5578_S1_01712_group_6918	0.00648153
DTU_2022_1015747_1_SI_6042_S151_03012_group_11181	0.00643565
13-LI00159-0_S2_00047_group_4931	0.00641648
DTU_2022_1016233_1_SI_L599_S73_02964_group_1714	0.00640887
14-LI00255-0_S14_02936_group_1718	0.00640887
08-5578_S1_02877_group_1715	0.00640887
13-LI00077-0_S15_02891_group_1719	0.00640887
3995_S5_02930_group_1716	0.00640887
08-5578_S1_01266_degA	0.00640832
08-5578_S1_02750_group_8383	0.00639658
DTU2019-2053-PRJ1196-Listeria-monocytogenes-32_02876_group_10169	0.00638139
08-5578_S1_01267_malX	0.0063695
13-LI00077-0_S15_02963_recU_2	0.00636915
DTU_2022_1016794_1_SI_SKWL159_S76_02760_group_2423	0.00634224
DTU_2022_1016775_1_SI_OLM136_S57_02894_group_12119	0.00624597
MF7035_S11_00058_group_13247	0.00620182
DTU_2022_1015784_1_SI_6091_02936_group_8052	0.00591401
DTU_2022_1016840_1_SI_SK3564_S122_01868_group_12342	0.00579216
13-LI00032-0_S13_01400_group_8521	0.00565457
18051585-02_S3_00120_group_9571	0.00540656
DTU_2022_1015922_1_SI_7000_02728_group_11404	0.00537456
14-LI00078-1_S31_01096_group_8864	0.00532372
18051585-02_S3_00073_group_9557	0.00521269
3995_S5_02035_group_594	0.00519328
15087275-4_S11_00277_group_2831	0.00511354
08-5578_S1_01765_group_4574	0.00509612
08-5578_S1_01612_group_1898	0.00493552
DTU_2022_1015302_1_SI_101b4_S20_02793_group_1896	0.00476185
08-5578_S1_01763_group_5637	0.0046677
13-LI00219-0_S22_00580_group_8770	0.00460153
DTU_2022_1016186_1_SI_L1931_S26_02397_group_8092	0.0045384
DTU2019-2031-PRJ1196-Listeria-monocytogenes-10_01574_group_10097	0.00444537
14020703-3_S17_01078_group_4984	0.00443863
13-LI00032-0_S13_01002_group_8504	0.00419292
13-LI00032-0_S13_01857_group_1897	0.00415249
13-LI00209-0_S20_02923_group_8758	0.00414929
14025802-02_S24_02946_group_1994	0.00408228
15-LI00115-0_S19_02984_group_9248	0.0039961
14-LI00061-0_S29_02645_group_8825	0.00394042
DTU_2022_1016186_1_SI_L1931_S26_02384_group_11834	0.0038857
08-5578_S1_01713_group_4559	0.00383323
08-5578_S1_02862_group_1995	0.0038176
08-5578_S1_02760_group_8393	0.00371107
19-LI00542-0_S20_02938_group_9625	0.00363616
19-LI01446-0_S54_02538_group_7735	0.00362523
14-LI00214-0_S2_01310_group_1397	0.00362294
C13_S18_00183_group_6393	0.0035717
14037158-1_S15_01409_group_1949	0.00356436
DTU_2022_1015514_1_SI_Lm323_00002_group_1948	0.00356436
C14_S13_00992_group_1947	0.00356436
20-LI00707-0_S16_00450_group_661	0.00356224
ERR1432998_02865_group_12804	0.0033927
DTU_2022_1016858_1_SI_SK2710_S140_00161_group_12724	0.00335828
DTU_2022_1016684_1_SI_1135_13_S125_02409_group_11953	0.00334447
C04_S34_02686_group_9934	0.00326301
MF7730_S12_03118_group_13268	0.00297095
14-LI00214-0_S2_02639_group_6183	0.00284425
DTU2019-2039-PRJ1196-Listeria-monocytogenes-18_02037_group_6184	0.00284425
14-LI00214-0_S2_02640_group_8954	0.00284425
13-LI00032-0_S13_02526_group_4898	0.00271894
13-LI00032-0_S13_01393_group_2189	0.0027176
13-LI00159-0_S2_00051_group_2830	0.00271653
14036845-3_S14_02709_group_9121	0.00263207
DTU_2022_1015440_1_SI_6287_S159_02731_group_10752	0.00259133
DTU2019-2047-PRJ1196-Listeria-monocytogenes-26_02927_group_10161	0.00257897
13-LI00032-0_S13_02188_group_6015	0.00246622
DTU_2022_1016163_1_SI_L1908_S3_02777_group_11780	0.00239704
13-LI00209-0_S20_00532_ssbA_2	0.00233077
08-5578_S1_03127_group_585	0.00232391
13-LI00032-0_S13_03066_copG	0.00219797
DTU_2022_1015339_1_SI_L1619a1_S57_02715_group_6016	0.00213347
08-5578_S1_01340_group_8268	0.00194416
C08_S35_02823_group_9967	0.00188757
DTU_2022_1015558_1_SI_63_02741_group_202	0.00187609
DTU_2022_1015439_1_SI_6275_S158_01967_group_10747	0.00186777
18-LI00617-0_S18_02468_group_9534	0.00177475
14020703-3_S17_01034_group_3413	0.00176945
D01_S10_02628_group_1986	0.00172415
DTU2019-2031-PRJ1196-Listeria-monocytogenes-10_02932_group_1329	0.0016984
DTU_2022_1015513_1_SI_Lm307_03066_group_10892	0.00167569
3995_S5_02194_group_654	0.00165142
08-5578_S1_01310_nfrA1_2	0.0016202
14017800-4_S14_02383_group_598	0.00151063
DTU_2022_1015288_1_SI_139a5_S7_02826_group_597	0.00151063
14-LI00061-0_S29_02617_group_601	0.00151063
DTU_2022_1015654_1_SI_MF2188_02857_group_8026	0.00134912
DTU_2022_1015691_1_SI_MF5463_00310_group_11116	0.00133376
20-LI00704-0_S13_01620_group_4195	0.00131175
14036845-3_S14_02706_group_9120	0.00129245
DTU_2022_1016840_1_SI_SK3564_S122_02726_group_12370	0.00128543
13-LI00032-0_S13_01468_group_5987	0.0012418
08-5578_S1_01715_group_6919	0.00120916
DTU2019-2056-PRJ1196-Listeria-monocytogenes-35_02941_group_5129	0.00117643
L1751_00423_group_4951	0.00109565
14023972-5_S23_02912_group_1167	0.00109153
DTU2016-387-PRJunkn-Listeria-subsp-16003017_S11_02998_group_1164	0.00109153
ERR1432992_02432_group_12787	0.000847254
DTU_2022_1015513_1_SI_Lm307_03063_group_10889	0.000770459
20-LI00099-0_S90_02586_group_9724	0.000757088
14037158-1_S15_02255_group_7606	0.000747538
DTU_2022_1016852_1_SI_SKB58_S134_01665_group_12627	0.000744221
M11_S11_00781_group_8155	0.00067035
DTU_2022_1015784_1_SI_6091_02950_group_11274	0.000664806
13-LI00032-0_S13_02331_group_6017	0.000660906
C08_S35_02847_group_9972	0.000546284
DTU_2022_1016846_1_SI_SKB110_S128_04388_prfB_2	0.000486548
08-5578_S1_02434_prfB	0.000486548
16-LI00562-0_S9_03050_group_2252	0.000486117
DTU_2022_1015704_1_SI_MF7327_00017_group_6477	0.000484805
DTU2019-2039-PRJ1196-Listeria-monocytogenes-18_01847_group_1165	0.000482868
DTU_2022_1015318_1_SI_414a1_S36_02765_group_10474	0.000481984
DTU_2022_1015504_2_SI_Lm214_S164_01490_group_10858	0.000412877
08-5578_S1_01716_group_8307	0.000382829
08-5578_S1_02028_group_3161	0.000301962
D07_S46_01428_group_3162	0.000301962
D01_S10_02712_group_8309	0.000272257
DTU_2022_1016846_1_SI_SKB110_S128_05075_group_8308	0.000272257
DTU_2022_1016747_1_SI_OLM71_S29_01324_group_12015	0.000249043
DTU_2022_1015840_1_SI_CDL157_02299_group_11316	0.000222858
08-5578_S1_02739_group_8372	0.000194678
19-LI01448-0_S56_00919_group_7737	0.000148161
08-5578_S1_02735_group_8368	0.000118676
08-5578_S1_02753_group_8386	0.000118676
08-5578_S1_02752_group_8385	0.000118676
08-5578_S1_02749_group_8382	0.000118676
08-5578_S1_02751_group_8384	0.000118676
08-5578_S1_02743_group_8376	0.000118676
08-5578_S1_02746_group_8379	0.000118676
08-5578_S1_02732_group_8365	0.000118676
08-5578_S1_02777_group_8410	0.000118676
08-5578_S1_02742_group_8375	0.000118676
08-5578_S1_02733_group_8366	0.000118676
08-5578_S1_02754_group_8387	0.000118676
08-5578_S1_02787_group_8420	0.000118676
08-5578_S1_02776_group_8409	0.000118676
08-5578_S1_02771_group_8404	0.000118676
08-5578_S1_02782_group_8415	0.000118676
08-5578_S1_02770_group_8403	0.000118676
08-5578_S1_02768_group_8401	0.000118676
08-5578_S1_02767_group_8400	0.000118676
08-5578_S1_02783_group_8416	0.000118676
08-5578_S1_02766_group_8399	0.000118676
08-5578_S1_02736_group_8369	0.000118676
08-5578_S1_02784_group_8417	0.000118676
08-5578_S1_02773_group_8406	0.000118676
08-5578_S1_02781_group_8414	0.000118676
08-5578_S1_02765_group_8398	0.000118676
08-5578_S1_02764_group_8397	0.000118676
08-5578_S1_02762_group_8395	0.000118676
08-5578_S1_02761_group_8394	0.000118676
08-5578_S1_02779_group_8412	0.000118676
08-5578_S1_02759_group_8392	0.000118676
08-5578_S1_02786_group_8419	0.000118676
08-5578_S1_02757_group_8390	0.000118676
08-5578_S1_02755_group_8388	0.000118676
08-5578_S1_02772_group_8405	0.000118676
08-5578_S1_02780_group_8413	0.000118676
08-5578_S1_02737_group_8370	0.000118676
08-5578_S1_02748_group_8381	0.000112739
14023972-5_S23_01063_group_5022	7.4141e-05
08-5578_S1_02769_group_8402	7.40781e-05
08-5578_S1_02758_group_8391	6.71344e-05
08-5578_S1_01364_group_3690	2.9515e-06
13-LI00077-0_S15_00130_group_3689	2.9515e-06
DTU_2022_1015448_1_SI_8366_S167_02942_group_10765	0
DTU_2022_1015352_1_SI_JC18_S70_02560_group_4647	0
DTU_2022_1015448_1_SI_8366_S167_02774_group_10762	0
DTU_2022_1015352_1_SI_JC18_S70_02559_group_3175	0
DTU_2022_1015448_1_SI_8366_S167_02802_group_10763	0
DTU_2022_1015448_1_SI_8366_S167_02807_group_10764	0
DTU_2022_1015448_1_SI_8366_S167_02809_group_8672	0
DTU_2022_1015926_1_SI_7023_03119_group_919	0
DTU_2022_1015448_1_SI_8366_S167_02944_group_10767	0
DTU_2022_1015448_1_SI_8366_S167_02943_group_10766	0
DTU_2022_1015448_1_SI_8366_S167_02369_group_10760	0
DTU_2022_1015448_1_SI_8366_S167_02995_group_7993	0
DTU_2022_1015448_1_SI_8366_S167_02996_group_10768	0
DTU_2022_1015448_1_SI_8366_S167_02999_group_10769	0
DTU_2022_1015448_1_SI_8366_S167_03001_group_10770	0
DTU_2022_1015448_1_SI_8366_S167_03006_group_1548	0
DTU_2022_1015448_1_SI_8366_S167_03021_group_1549	0
DTU_2022_1015926_1_SI_7023_03088_group_1369	0
DTU_2022_1015926_1_SI_7023_03084_group_2492	0
DTU_2022_1015448_1_SI_8366_S167_02773_group_10761	0
DTU_2022_1015448_1_SI_8366_S167_00368_group_10759	0
DTU_2022_1015352_1_SI_JC18_S70_02907_group_552	0
DTU_2022_1015442_1_SI_6289_S161_02956_group_5709	0
DTU_2022_1015441_1_SI_6288_S160_03020_group_3427	0
DTU_2022_1015441_1_SI_6288_S160_03033_group_10756	0
DTU_2022_1015926_1_SI_7023_03121_group_1275	0
DTU_2022_1015441_1_SI_6288_S160_03056_group_624	0
DTU_2022_1015441_1_SI_6288_S160_03057_group_380	0
DTU_2022_1015926_1_SI_7023_03120_group_1105	0
DTU_2022_1015441_1_SI_6288_S160_03058_group_1428	0
DTU_2022_1015441_1_SI_6288_S160_03059_group_77	0
DTU_2022_1015441_1_SI_6288_S160_03090_group_1623	0
DTU_2022_1015443_1_SI_6290_S162_02669_group_146	0
DTU_2022_1015351_1_SI_JC14_S69_02909_group_547	0
DTU_2022_1015445_1_SI_6304_S164_03080_group_8212	0
DTU_2022_1015445_1_SI_6304_S164_03087_group_104	0
DTU_2022_1015445_1_SI_6304_S164_03088_group_1114	0
DTU_2022_1015447_1_SI_6322_S166_02261_group_433	0
DTU_2022_1015447_1_SI_6322_S166_02277_group_10757	0
DTU_2022_1015447_1_SI_6322_S166_02977_group_116	0
DTU_2022_1015448_1_SI_8366_S167_00360_group_859	0
DTU_2022_1015448_1_SI_8366_S167_00364_group_10758	0
DTU_2022_1015353_1_SI_JC19_S71_01701_group_10563	0
DTU_2022_1015926_1_SI_7023_02449_group_2459	0
DTU_2022_1015448_1_SI_8366_S167_03038_group_1206	0
DTU_2022_1015351_1_SI_JC14_S69_02905_group_10562	0
DTU_2022_1015923_1_SI_7001_02945_group_11414	0
DTU_2022_1015351_1_SI_JC14_S69_02904_group_10561	0
DTU_2022_1015460_1_SI_9_S179_00073_group_10780	0
DTU_2022_1015460_1_SI_9_S179_00074_group_7995	0
DTU_2022_1015923_1_SI_7001_02736_group_11413	0
DTU_2022_1015923_1_SI_7001_02228_group_11412	0
DTU_2022_1015923_1_SI_7001_02227_group_11411	0
DTU_2022_1015351_1_SI_JC14_S69_02896_group_277	0
DTU_2022_1015460_1_SI_9_S179_00076_group_7996	0
DTU_2022_1015460_1_SI_9_S179_00077_group_10782	0
DTU_2022_1015460_1_SI_9_S179_00078_group_6322	0
DTU_2022_1015460_1_SI_9_S179_00079_group_10783	0
DTU_2022_1015923_1_SI_7001_02226_group_11410	0
DTU_2022_1015460_1_SI_9_S179_00100_group_78	0
DTU_2022_1015461_1_SI_10_S180_01734_group_3282	0
DTU_2022_1015351_1_SI_JC14_S69_02795_group_10560	0
DTU_2022_1015461_1_SI_10_S180_02795_group_6147	0
DTU_2022_1015462_1_SI_11_S181_03054_group_7997	0
DTU_2022_1015464_1_SI_13_S183_00383_group_10784	0
DTU_2022_1015464_1_SI_13_S183_01659_group_10786	0
DTU_2022_1015983_1_SI_N20_0593_S15_00836_group_11454	0
DTU_2022_1015459_1_SI_8_S178_02669_group_10779	0
DTU_2022_1015448_1_SI_8366_S167_03035_group_7633	0
DTU_2022_1015459_1_SI_8_S178_02668_group_10778	0
DTU_2022_1015441_1_SI_6288_S160_02460_group_10754	0
DTU_2022_1015452_1_SI_1_S171_02295_group_1012	0
DTU_2022_1015452_1_SI_1_S171_02474_group_7994	0
DTU_2022_1015925_1_SI_7021_02921_group_8059	0
DTU_2022_1015452_1_SI_1_S171_02972_group_2277	0
DTU_2022_1015454_1_SI_3_S173_02490_group_6319	0
DTU_2022_1015454_1_SI_3_S173_03114_group_4930	0
DTU_2022_1015457_1_SI_6_S176_01817_group_10771	0
DTU_2022_1015457_1_SI_6_S176_02686_group_10772	0
DTU_2022_1015457_1_SI_6_S176_02861_group_4815	0
DTU_2022_1015457_1_SI_6_S176_02866_group_5932	0
DTU_2022_1015457_1_SI_6_S176_02867_group_7202	0
DTU_2022_1015457_1_SI_6_S176_02868_group_13866	0
DTU_2022_1015457_1_SI_6_S176_02890_group_2488	0
DTU_2022_1015457_1_SI_6_S176_03013_group_10774	0
DTU_2022_1015459_1_SI_8_S178_02661_group_10775	0
DTU_2022_1015923_1_SI_7001_02948_group_474	0
DTU_2022_1015459_1_SI_8_S178_02662_group_10776	0
DTU_2022_1015459_1_SI_8_S178_02663_group_10777	0
DTU_2022_1015441_1_SI_6288_S160_02461_group_10755	0
DTU_2022_1015926_1_SI_7023_03126_group_3419	0
DTU_2022_1015441_1_SI_6288_S160_02447_group_10753	0
DTU_2022_1015435_1_SI_6255_S154_01958_gsiD_2	0
DTU_2022_1015435_1_SI_6255_S154_01960_nikA	0
DTU_2022_1015435_1_SI_6255_S154_01961_tam	0
DTU_2022_1015435_1_SI_6255_S154_02011_group_4487	0
DTU_2022_1015435_1_SI_6255_S154_02012_group_10723	0
DTU_2022_1015435_1_SI_6255_S154_02013_group_10724	0
DTU_2022_1015435_1_SI_6255_S154_02014_group_7987	0
DTU_2022_1015435_1_SI_6255_S154_02015_COQ5_3	0
DTU_2022_1015435_1_SI_6255_S154_02016_group_10726	0
DTU_2022_1015353_1_SI_JC19_S71_01717_group_10566	0
DTU_2022_1015435_1_SI_6255_S154_02017_group_10727	0
DTU_2022_1015435_1_SI_6255_S154_02018_group_10728	0
DTU_2022_1015435_1_SI_6255_S154_02686_group_5880	0
DTU_2022_1015435_1_SI_6255_S154_02688_group_10729	0
DTU_2022_1015435_1_SI_6255_S154_02693_group_10730	0
DTU_2022_1015435_1_SI_6255_S154_02694_group_10731	0
DTU_2022_1015435_1_SI_6255_S154_02695_group_10732	0
DTU_2022_1015435_1_SI_6255_S154_02840_group_2349	0
DTU_2022_1015436_1_SI_6263_S155_00304_group_10733	0
DTU_2022_1015436_1_SI_6263_S155_00305_group_10734	0
DTU_2022_1015435_1_SI_6255_S154_01959_nikB	0
DTU_2022_1015435_1_SI_6255_S154_01957_dppD	0
DTU_2022_1015441_1_SI_6288_S160_02445_group_2022	0
DTU_2022_1015435_1_SI_6255_S154_01956_nikE	0
DTU_2022_1015353_1_SI_JC19_S71_02550_group_2807	0
DTU_2022_1015418_1_SI_1000_S137_02912_group_10708	0
DTU_2022_1015419_1_SI_1001_S138_02940_group_10709	0
DTU_2022_1015420_1_SI_1002_S139_03104_group_48	0
DTU_2022_1015423_1_SI_1427_S142_03009_group_245	0
DTU_2022_1015424_1_SI_1429_S143_00934_group_3710	0
DTU_2022_1015425_1_SI_1431_S144_00556_group_10710	0
DTU_2022_1015426_1_SI_1433_S145_00604_group_2921	0
DTU_2022_1015426_1_SI_1433_S145_00606_group_3546	0
DTU_2022_1015426_1_SI_1433_S145_01891_apaH	0
DTU_2022_1015435_1_SI_6255_S154_01951_group_10712	0
DTU_2022_1015353_1_SI_JC19_S71_02291_group_10567	0
DTU_2022_1015435_1_SI_6255_S154_01952_group_10713	0
DTU_2022_1015983_1_SI_N20_0593_S15_00835_group_11453	0
DTU_2022_1015936_1_SI_7230_02760_group_11425	0
DTU_2022_1015936_1_SI_7230_02759_group_11424	0
DTU_2022_1015435_1_SI_6255_S154_01953_group_10714	0
DTU_2022_1015435_1_SI_6255_S154_01954_group_10715	0
DTU_2022_1015435_1_SI_6255_S154_01955_group_10716	0
DTU_2022_1015436_1_SI_6263_S155_00644_group_10735	0
DTU_2022_1015436_1_SI_6263_S155_00645_group_10736	0
DTU_2022_1015936_1_SI_7230_02756_group_11423	0
DTU_2022_1015436_1_SI_6263_S155_00647_group_3986	0
DTU_2022_1015936_1_SI_7230_02742_group_11419	0
DTU_2022_1015936_1_SI_7230_02741_group_11418	0
DTU_2022_1015936_1_SI_7230_02733_group_11417	0
DTU_2022_1015936_1_SI_7230_01896_group_1231	0
DTU_2022_1015936_1_SI_7230_01582_group_11416	0
DTU_2022_1015931_1_SI_7079_02937_group_413	0
DTU_2022_1015440_1_SI_6287_S159_00387_group_7991	0
DTU_2022_1015930_1_SI_7064_03102_group_900	0
DTU_2022_1015929_1_SI_7044_00829_group_5204	0
DTU_2022_1015928_1_SI_7037_02947_group_6143	0
DTU_2022_1015440_1_SI_6287_S159_00392_group_7992	0
DTU_2022_1015440_1_SI_6287_S159_00393_group_10750	0
DTU_2022_1015440_1_SI_6287_S159_02040_group_1581	0
DTU_2022_1015440_1_SI_6287_S159_02045_group_10751	0
DTU_2022_1015440_1_SI_6287_S159_02725_group_106	0
DTU_2022_1015440_1_SI_6287_S159_02726_group_1118	0
DTU_2022_1015353_1_SI_JC19_S71_01702_group_10564	0
DTU_2022_1015928_1_SI_7037_01350_group_11415	0
DTU_2022_1015351_1_SI_JC14_S69_00860_group_10559	0
DTU_2022_1015440_1_SI_6287_S159_00358_group_7990	0
DTU_2022_1015439_1_SI_6275_S158_01972_group_10749	0
DTU_2022_1015936_1_SI_7230_02750_group_11420	0
DTU_2022_1015436_1_SI_6263_S155_02634_group_10743	0
DTU_2022_1015436_1_SI_6263_S155_00966_group_10738	0
DTU_2022_1015436_1_SI_6263_S155_01589_group_10739	0
DTU_2022_1015436_1_SI_6263_S155_01590_group_10740	0
DTU_2022_1015936_1_SI_7230_02755_group_11422	0
DTU_2022_1015436_1_SI_6263_S155_01591_group_10741	0
DTU_2022_1015436_1_SI_6263_S155_01592_group_10742	0
DTU_2022_1015436_1_SI_6263_S155_02275_group_4104	0
DTU_2022_1015436_1_SI_6263_S155_02633_group_3330	0
DTU_2022_1015436_1_SI_6263_S155_02689_group_10744	0
DTU_2022_1015439_1_SI_6275_S158_01969_group_10748	0
DTU_2022_1015936_1_SI_7230_02751_group_11421	0
DTU_2022_1015353_1_SI_JC19_S71_01710_group_6355	0
DTU_2022_1015436_1_SI_6263_S155_02690_group_7988	0
DTU_2022_1015436_1_SI_6263_S155_02692_group_10745	0
DTU_2022_1015436_1_SI_6263_S155_02836_group_10746	0
DTU_2022_1015438_1_SI_6272_S157_02061_group_5331	0
DTU_2022_1015353_1_SI_JC19_S71_01703_group_10565	0
DTU_2022_1015439_1_SI_6275_S158_01968_group_7989	0
DTU_2022_1015923_1_SI_7001_02225_group_11409	0
DTU_2022_1015982_1_SI_N20_0558_S14_00790_group_11448	0
DTU_2022_1015464_1_SI_13_S183_02963_group_10787	0
DTU_2022_1015503_2_SI_Lm201_S163_01607_group_387	0
DTU_2022_1015503_2_SI_Lm201_S163_03017_group_1571	0
DTU_2022_1015503_2_SI_Lm201_S163_03018_group_10851	0
DTU_2022_1015503_2_SI_Lm201_S163_03019_group_10852	0
DTU_2022_1015922_1_SI_7000_02684_group_11390	0
DTU_2022_1015503_2_SI_Lm201_S163_03020_group_10853	0
DTU_2022_1015503_2_SI_Lm201_S163_03021_group_10854	0
DTU_2022_1015503_2_SI_Lm201_S163_03074_group_240	0
DTU_2022_1015504_2_SI_Lm214_S164_01481_group_10855	0
DTU_2022_1015504_2_SI_Lm214_S164_01483_group_10856	0
DTU_2022_1015504_2_SI_Lm214_S164_01487_group_10857	0
DTU_2022_1015347_1_SI_L0720_S65_03108_group_551	0
DTU_2022_1015922_1_SI_7000_02683_yqbG	0
DTU_2022_1015347_1_SI_L0720_S65_03106_group_243	0
DTU_2022_1015506_2_SI_Lm238_S166_03027_group_10859	0
DTU_2022_1015506_2_SI_Lm238_S166_03028_group_10860	0
DTU_2022_1015506_2_SI_Lm238_S166_03029_group_10861	0
DTU_2022_1015346_1_SI_L0327_S64_03038_group_86	0
DTU_2022_1015346_1_SI_L0327_S64_02974_group_735	0
DTU_2022_1015922_1_SI_7000_02682_xkdH	0
DTU_2022_1015503_2_SI_Lm201_S163_02815_group_9722	0
DTU_2022_1015503_2_SI_Lm201_S163_00877_group_956	0
DTU_2022_1015346_1_SI_L0327_S64_00014_group_964	0
DTU_2022_1015349_1_SI_L0724_S67_03060_group_578	0
DTU_2022_1015497_1_SI_Lm139_01595_group_10842	0
DTU_2022_1015497_1_SI_Lm139_01597_group_10843	0
DTU_2022_1015497_1_SI_Lm139_01599_group_10844	0
DTU_2022_1015497_1_SI_Lm139_01989_group_6352	0
DTU_2022_1015922_1_SI_7000_02689_group_11395	0
DTU_2022_1015497_1_SI_Lm139_02398_group_8002	0
DTU_2022_1015497_1_SI_Lm139_02434_group_10845	0
DTU_2022_1015497_1_SI_Lm139_02435_group_10846	0
DTU_2022_1015498_1_SI_Lm141_02911_group_10847	0
DTU_2022_1015349_1_SI_L0724_S67_03073_group_249	0
DTU_2022_1015500_1_SI_Lm145_01062_group_10848	0
DTU_2022_1015922_1_SI_7000_02688_group_11394	0
DTU_2022_1015500_1_SI_Lm145_01850_group_10849	0
DTU_2022_1015922_1_SI_7000_02687_group_11393	0
DTU_2022_1015922_1_SI_7000_02686_yqbD	0
DTU_2022_1015922_1_SI_7000_02685_xkdG	0
DTU_2022_1015349_1_SI_L0724_S67_03065_group_183	0
DTU_2022_1015502_2_SI_Lm193_S162_03045_group_10850	0
DTU_2022_1015502_2_SI_Lm193_S162_03241_group_1040	0
DTU_2022_1015346_1_SI_L0327_S64_02538_group_10555	0
DTU_2022_1015346_1_SI_L0327_S64_00013_group_10554	0
DTU_2022_1015418_1_SI_1000_S137_01898_group_3101	0
DTU_2022_1015339_1_SI_L1619a1_S57_03064_group_227	0
DTU_2022_1015506_2_SI_Lm238_S166_03034_bin3_2	0
DTU_2022_1015339_1_SI_L1619a1_S57_02880_group_6145	0
DTU_2022_1015506_2_SI_Lm238_S166_03035_ligA_2	0
DTU_2022_1015339_1_SI_L1619a1_S57_02847_group_2082	0
DTU_2022_1015339_1_SI_L1619a1_S57_02777_group_10548	0
DTU_2022_1015339_1_SI_L1619a1_S57_02723_group_514	0
DTU_2022_1015339_1_SI_L1619a1_S57_01187_group_10547	0
DTU_2022_1015506_2_SI_Lm238_S166_03036_group_10868	0
DTU_2022_1015338_1_SI_506a3_S56_03049_group_3138	0
DTU_2022_1015506_2_SI_Lm238_S166_03037_group_10869	0
DTU_2022_1015338_1_SI_506a3_S56_03022_group_46	0
DTU_2022_1015338_1_SI_506a3_S56_03021_group_593	0
DTU_2022_1015338_1_SI_506a3_S56_03017_group_5703	0
DTU_2022_1015338_1_SI_506a3_S56_03013_group_7770	0
DTU_2022_1015338_1_SI_506a3_S56_03012_group_7504	0
DTU_2022_1015506_2_SI_Lm238_S166_03038_group_10870	0
DTU_2022_1015987_1_SI_N20_0680_S19_01176_group_8064	0
DTU_2022_1015338_1_SI_506a3_S56_02922_group_1146	0
DTU_2022_1015338_1_SI_506a3_S56_02765_manX_5	0
DTU_2022_1015987_1_SI_N20_0680_S19_01175_group_11461	0
DTU_2022_1015340_1_SI_223a1_S58_03002_group_1092	0
DTU_2022_1015346_1_SI_L0327_S64_00002_group_8862	0
DTU_2022_1015987_1_SI_N20_0680_S19_01123_group_5002	0
DTU_2022_1015345_1_SI_L0928_S63_02956_group_2467	0
DTU_2022_1015344_1_SI_82b4_S62_02969_group_167	0
DTU_2022_1015344_1_SI_82b4_S62_02968_group_168	0
DTU_2022_1015506_2_SI_Lm238_S166_03030_group_10862	0
DTU_2022_1015344_1_SI_82b4_S62_02442_group_4106	0
DTU_2022_1015343_1_SI_L0930_S61_03003_group_10553	0
DTU_2022_1015506_2_SI_Lm238_S166_03031_group_10863	0
DTU_2022_1015506_2_SI_Lm238_S166_03032_group_10864	0
DTU_2022_1015343_1_SI_L0930_S61_02997_group_7941	0
DTU_2022_1015343_1_SI_L0930_S61_02956_group_308	0
DTU_2022_1015984_1_SI_N20_0612_S16_01048_group_1821	0
DTU_2022_1015343_1_SI_L0930_S61_02203_group_1763	0
DTU_2022_1015343_1_SI_L0930_S61_01670_group_256	0
DTU_2022_1015985_1_SI_N20_0634_S17_02332_group_11460	0
DTU_2022_1015341_1_SI_SK90_S59_03000_group_10552	0
DTU_2022_1015341_1_SI_SK90_S59_02986_group_10551	0
DTU_2022_1015341_1_SI_SK90_S59_02984_group_10550	0
DTU_2022_1015506_2_SI_Lm238_S166_03033_group_10865	0
DTU_2022_1015341_1_SI_SK90_S59_01651_group_10549	0
DTU_2022_1015922_1_SI_7000_02690_group_11396	0
DTU_2022_1015497_1_SI_Lm139_01591_group_161	0
DTU_2022_1015497_1_SI_Lm139_01586_group_10841	0
DTU_2022_1015466_1_SI_15_S185_02810_group_10799	0
DTU_2022_1015467_1_SI_16_S186_01968_group_7999	0
DTU_2022_1015468_1_SI_17_S187_02503_group_10801	0
DTU_2022_1015350_1_SI_JC13_S68_01430_group_10557	0
DTU_2022_1015468_1_SI_17_S187_02504_group_10802	0
DTU_2022_1015468_1_SI_17_S187_02508_group_10803	0
DTU_2022_1015468_1_SI_17_S187_02509_group_10804	0
DTU_2022_1015468_1_SI_17_S187_02538_group_6463	0
DTU_2022_1015468_1_SI_17_S187_02539_group_10805	0
DTU_2022_1015922_1_SI_7000_02725_group_11403	0
DTU_2022_1015469_1_SI_18_S188_00270_group_10806	0
DTU_2022_1015350_1_SI_JC13_S68_01428_group_5138	0
DTU_2022_1015471_1_SI_20_S190_03052_group_10807	0
DTU_2022_1015350_1_SI_JC13_S68_01426_group_6441	0
DTU_2022_1015922_1_SI_7000_02707_group_11402	0
DTU_2022_1015473_1_SI_22_S192_02959_group_631	0
DTU_2022_1015473_1_SI_22_S192_02960_group_632	0
DTU_2022_1015475_1_SI_Lm003_02299_group_10808	0
DTU_2022_1015475_1_SI_Lm003_02302_group_10809	0
DTU_2022_1015475_1_SI_Lm003_02303_group_10810	0
DTU_2022_1015466_1_SI_15_S185_02811_group_10800	0
DTU_2022_1015983_1_SI_N20_0593_S15_00839_group_11455	0
DTU_2022_1015496_1_SI_Lm133_02902_group_548	0
DTU_2022_1015466_1_SI_15_S185_02809_group_10798	0
DTU_2022_1015465_1_SI_14_S184_00590_group_10789	0
DTU_2022_1015923_1_SI_7001_02224_group_11408	0
DTU_2022_1015923_1_SI_7001_02222_group_4890	0
DTU_2022_1015922_1_SI_7000_03102_group_84	0
DTU_2022_1015922_1_SI_7000_03084_group_734	0
DTU_2022_1015922_1_SI_7000_02848_group_11407	0
DTU_2022_1015465_1_SI_14_S184_02173_group_10790	0
DTU_2022_1015465_1_SI_14_S184_02175_group_10791	0
DTU_2022_1015465_1_SI_14_S184_02176_group_7998	0
DTU_2022_1015922_1_SI_7000_02731_group_11406	0
DTU_2022_1015350_1_SI_JC13_S68_02627_group_10558	0
DTU_2022_1015465_1_SI_14_S184_02201_group_10792	0
DTU_2022_1015350_1_SI_JC13_S68_02075_group_7035	0
DTU_2022_1015922_1_SI_7000_02730_group_11405	0
DTU_2022_1015466_1_SI_15_S185_00600_group_2359	0
DTU_2022_1015466_1_SI_15_S185_00995_group_10794	0
DTU_2022_1015466_1_SI_15_S185_02803_group_10795	0
DTU_2022_1015466_1_SI_15_S185_02804_group_10796	0
DTU_2022_1015466_1_SI_15_S185_02807_group_10797	0
DTU_2022_1015475_1_SI_Lm003_02342_group_702	0
DTU_2022_1015983_1_SI_N20_0593_S15_00849_group_11457	0
DTU_2022_1015477_1_SI_Lm026_00086_group_10812	0
DTU_2022_1015477_1_SI_Lm026_00087_group_10813	0
DTU_2022_1015490_1_SI_Lm107_02163_group_2144	0
DTU_2022_1015495_1_SI_Lm129_02228_group_6464	0
DTU_2022_1015495_1_SI_Lm129_02999_group_10828	0
DTU_2022_1015496_1_SI_Lm133_00467_group_10829	0
DTU_2022_1015496_1_SI_Lm133_00495_group_10830	0
DTU_2022_1015496_1_SI_Lm133_00505_group_10831	0
DTU_2022_1015496_1_SI_Lm133_00510_group_10832	0
DTU_2022_1015922_1_SI_7000_02703_group_11398	0
DTU_2022_1015496_1_SI_Lm133_00511_group_10833	0
DTU_2022_1015496_1_SI_Lm133_00512_group_10834	0
DTU_2022_1015922_1_SI_7000_02691_group_11397	0
DTU_2022_1015496_1_SI_Lm133_00517_group_10835	0
DTU_2022_1015496_1_SI_Lm133_00518_group_10836	0
DTU_2022_1015496_1_SI_Lm133_00519_group_10837	0
DTU_2022_1015496_1_SI_Lm133_00520_group_10838	0
DTU_2022_1015496_1_SI_Lm133_00522_group_10839	0
DTU_2022_1015496_1_SI_Lm133_00527_group_10840	0
DTU_2022_1015983_1_SI_N20_0593_S15_02923_group_5628	0
DTU_2022_1015496_1_SI_Lm133_00528_group_8001	0
DTU_2022_1015490_1_SI_Lm107_01521_group_7447	0
DTU_2022_1015482_1_SI_Lm036_02864_group_10827	0
DTU_2022_1015477_1_SI_Lm026_02152_group_10826	0
DTU_2022_1015477_1_SI_Lm026_00249_group_10818	0
DTU_2022_1015477_1_SI_Lm026_00088_group_10814	0
DTU_2022_1015477_1_SI_Lm026_00090_group_10815	0
DTU_2022_1015983_1_SI_N20_0593_S15_00850_group_11458	0
DTU_2022_1015477_1_SI_Lm026_00092_group_10816	0
DTU_2022_1015350_1_SI_JC13_S68_00853_group_4731	0
DTU_2022_1015922_1_SI_7000_02706_group_11401	0
DTU_2022_1015477_1_SI_Lm026_00248_group_10817	0
DTU_2022_1015922_1_SI_7000_02705_group_11400	0
DTU_2022_1015477_1_SI_Lm026_00875_mutL_1	0
DTU_2022_1015477_1_SI_Lm026_01591_group_10825	0
DTU_2022_1015477_1_SI_Lm026_00876_group_10820	0
DTU_2022_1015477_1_SI_Lm026_00877_group_10821	0
DTU_2022_1015350_1_SI_JC13_S68_00830_group_10556	0
DTU_2022_1015477_1_SI_Lm026_00878_group_10822	0
DTU_2022_1015350_1_SI_JC13_S68_00182_group_1683	0
DTU_2022_1015922_1_SI_7000_02704_group_11399	0
DTU_2022_1015477_1_SI_Lm026_00879_group_10823	0
DTU_2022_1015477_1_SI_Lm026_01379_group_10824	0
DTU_2022_1015983_1_SI_N20_0593_S15_00832_group_11451	0
DTU_2022_1015936_1_SI_7230_02761_group_11426	0
DTU_2022_1015982_1_SI_N20_0558_S14_00741_group_3093	0
DTU_2022_1015376_1_SI_JC71_S94_01414_group_6448	0
DTU_2022_1015363_1_SI_JC38_S81_00298_group_10573	0
DTU_2022_1015376_1_SI_JC71_S94_01406_group_10601	0
DTU_2022_1015376_1_SI_JC71_S94_01407_group_10602	0
DTU_2022_1015376_1_SI_JC71_S94_01408_group_10603	0
DTU_2022_1015376_1_SI_JC71_S94_01409_group_7953	0
DTU_2022_1015376_1_SI_JC71_S94_01410_group_7954	0
DTU_2022_1015376_1_SI_JC71_S94_01411_group_5141	0
DTU_2022_1015376_1_SI_JC71_S94_01412_group_6447	0
DTU_2022_1015376_1_SI_JC71_S94_01413_group_10604	0
DTU_2022_1015376_1_SI_JC71_S94_01415_group_7955	0
DTU_2022_1015415_1_SI_993_S134_02115_group_10707	0
DTU_2022_1015376_1_SI_JC71_S94_01416_group_5142	0
DTU_2022_1015363_1_SI_JC38_S81_00297_group_5139	0
DTU_2022_1015978_1_SI_D5590_A_S10_02923_group_1196	0
DTU_2022_1015363_1_SI_JC38_S81_00296_group_10572	0
DTU_2022_1015376_1_SI_JC71_S94_01417_group_10605	0
DTU_2022_1015978_1_SI_D5590_A_S10_02427_group_11446	0
DTU_2022_1015376_1_SI_JC71_S94_01418_group_5143	0
DTU_2022_1015376_1_SI_JC71_S94_01419_group_10606	0
DTU_2022_1015376_1_SI_JC71_S94_01420_group_10607	0
DTU_2022_1015376_1_SI_JC71_S94_01405_group_10600	0
DTU_2022_1015376_1_SI_JC71_S94_01404_group_5140	0
DTU_2022_1015376_1_SI_JC71_S94_01403_group_7952	0
DTU_2022_1015979_1_SI_N19_3134_S11_01633_group_11447	0
DTU_2022_1015363_1_SI_JC38_S81_00302_group_10577	0
DTU_2022_1015376_1_SI_JC71_S94_01393_group_10597	0
DTU_2022_1015363_1_SI_JC38_S81_00301_group_10576	0
DTU_2022_1015981_1_SI_N20_0429_S13_02242_group_3004	0
DTU_2022_1015981_1_SI_N20_0429_S13_01950_group_8320	0
DTU_2022_1015376_1_SI_JC71_S94_01394_group_6443	0
DTU_2022_1015376_1_SI_JC71_S94_01395_group_7949	0
DTU_2022_1015981_1_SI_N20_0429_S13_01152_group_32	0
DTU_2022_1015376_1_SI_JC71_S94_01396_group_10598	0
DTU_2022_1015376_1_SI_JC71_S94_01397_group_10599	0
DTU_2022_1015376_1_SI_JC71_S94_01398_group_7950	0
DTU_2022_1015979_1_SI_N19_3134_S11_02947_group_6689	0
DTU_2022_1015363_1_SI_JC38_S81_00300_group_10575	0
DTU_2022_1015363_1_SI_JC38_S81_00299_group_10574	0
DTU_2022_1015979_1_SI_N19_3134_S11_02811_group_4939	0
DTU_2022_1015376_1_SI_JC71_S94_01399_group_7951	0
DTU_2022_1015376_1_SI_JC71_S94_01400_group_6444	0
DTU_2022_1015376_1_SI_JC71_S94_01401_group_6445	0
DTU_2022_1015376_1_SI_JC71_S94_01402_group_6446	0
DTU_2022_1015376_1_SI_JC71_S94_01421_group_4207	0
DTU_2022_1015376_1_SI_JC71_S94_01422_group_8066	0
DTU_2022_1015376_1_SI_JC71_S94_01423_group_6449	0
DTU_2022_1015974_1_SI_6541_S6_02974_group_170	0
DTU_2022_1015378_1_SI_JC75_S96_02347_group_2626	0
DTU_2022_1015378_1_SI_JC75_S96_02861_group_2344	0
DTU_2022_1015379_2_SI_JC76_02894_group_1236	0
DTU_2022_1015391_2_SI_JC95_02851_group_7960	0
DTU_2022_1015363_1_SI_JC38_S81_00293_group_10570	0
DTU_2022_1015391_2_SI_JC95_02852_group_10613	0
DTU_2022_1015391_2_SI_JC95_02853_group_6456	0
DTU_2022_1015391_2_SI_JC95_02854_group_7961	0
DTU_2022_1015361_1_SI_JC34_S79_02849_group_1234	0
DTU_2022_1015391_2_SI_JC95_02855_group_10614	0
DTU_2022_1015391_2_SI_JC95_02856_group_7962	0
DTU_2022_1015391_2_SI_JC95_02857_group_10615	0
DTU_2022_1015391_2_SI_JC95_02858_group_7963	0
DTU_2022_1015391_2_SI_JC95_02859_group_10616	0
DTU_2022_1015391_2_SI_JC95_02860_group_7964	0
DTU_2022_1015391_2_SI_JC95_02861_group_10617	0
DTU_2022_1015361_1_SI_JC34_S79_02472_group_1442	0
DTU_2022_1015360_1_SI_JC33_S78_02913_group_560	0
DTU_2022_1015360_1_SI_JC33_S78_02912_group_559	0
DTU_2022_1015378_1_SI_JC75_S96_01439_group_832	0
DTU_2022_1015377_1_SI_JC74_S95_00002_acsA_1	0
DTU_2022_1015376_1_SI_JC71_S94_01424_group_7956	0
DTU_2022_1015376_1_SI_JC71_S94_02913_group_239	0
DTU_2022_1015363_1_SI_JC38_S81_00295_group_7944	0
DTU_2022_1015376_1_SI_JC71_S94_01425_group_6450	0
DTU_2022_1015376_1_SI_JC71_S94_01426_group_7957	0
DTU_2022_1015376_1_SI_JC71_S94_01427_group_10608	0
DTU_2022_1015978_1_SI_D5590_A_S10_02426_group_11445	0
DTU_2022_1015978_1_SI_D5590_A_S10_02425_group_11444	0
DTU_2022_1015363_1_SI_JC38_S81_00294_group_10571	0
DTU_2022_1015376_1_SI_JC71_S94_01428_group_10609	0
DTU_2022_1015977_1_SI_45_2_1_S9_02055_group_2090	0
DTU_2022_1015376_1_SI_JC71_S94_01430_group_6451	0
DTU_2022_1015376_1_SI_JC71_S94_01431_group_10610	0
DTU_2022_1015376_1_SI_JC71_S94_01432_group_6452	0
DTU_2022_1015376_1_SI_JC71_S94_01433_group_10611	0
DTU_2022_1015376_1_SI_JC71_S94_01434_group_7959	0
DTU_2022_1015376_1_SI_JC71_S94_01435_group_6453	0
DTU_2022_1015376_1_SI_JC71_S94_01436_group_10612	0
DTU_2022_1015376_1_SI_JC71_S94_01437_group_5144	0
DTU_2022_1015376_1_SI_JC71_S94_02903_group_236	0
DTU_2022_1015376_1_SI_JC71_S94_02909_group_181	0
DTU_2022_1015982_1_SI_N20_0558_S14_02426_group_11450	0
DTU_2022_1015376_1_SI_JC71_S94_01392_group_10596	0
DTU_2022_1015376_1_SI_JC71_S94_01391_group_10595	0
DTU_2022_1015369_1_SI_JC53_S87_01998_group_4472	0
DTU_2022_1015369_1_SI_JC53_S87_02478_group_2869	0
DTU_2022_1015363_1_SI_JC38_S81_00310_group_10582	0
DTU_2022_1015363_1_SI_JC38_S81_00309_group_6442	0
DTU_2022_1015369_1_SI_JC53_S87_02837_group_4748	0
DTU_2022_1015369_1_SI_JC53_S87_02839_nifS_2	0
DTU_2022_1015371_1_SI_JC65_S89_01522_group_4579	0
DTU_2022_1015981_1_SI_N20_0429_S13_02244_group_6782	0
DTU_2022_1015371_1_SI_JC65_S89_01527_group_10586	0
DTU_2022_1015371_1_SI_JC65_S89_01561_group_7101	0
DTU_2022_1015371_1_SI_JC65_S89_01865_group_1445	0
DTU_2022_1015371_1_SI_JC65_S89_02262_group_13917	0
DTU_2022_1015371_1_SI_JC65_S89_02387_group_1153	0
DTU_2022_1015982_1_SI_N20_0558_S14_02406_group_11449	0
DTU_2022_1015371_1_SI_JC65_S89_02422_group_3780	0
DTU_2022_1015363_1_SI_JC38_S81_00308_group_10581	0
DTU_2022_1015371_1_SI_JC65_S89_02435_group_7246	0
DTU_2022_1015363_1_SI_JC38_S81_00307_group_10580	0
DTU_2022_1015371_1_SI_JC65_S89_02559_group_4084	0
DTU_2022_1015363_1_SI_JC38_S81_00306_group_10579	0
DTU_2022_1015369_1_SI_JC53_S87_02156_group_1785	0
DTU_2022_1015369_1_SI_JC53_S87_01997_group_5546	0
DTU_2022_1015371_1_SI_JC65_S89_02561_group_1883	0
DTU_2022_1015369_1_SI_JC53_S87_01859_group_1232	0
DTU_2022_1015363_1_SI_JC38_S81_00312_group_10583	0
DTU_2022_1015363_1_SI_JC38_S81_00311_group_10589	0
DTU_2022_1015363_1_SI_JC38_S81_00313_group_10584	0
DTU_2022_1015363_1_SI_JC38_S81_00314_group_7947	0
DTU_2022_1015981_1_SI_N20_0429_S13_02769_group_5326	0
DTU_2022_1015363_1_SI_JC38_S81_00315_group_7948	0
DTU_2022_1015363_1_SI_JC38_S81_00316_group_10585	0
DTU_2022_1015364_1_SI_JC40_S82_01600_group_67	0
DTU_2022_1015364_1_SI_JC40_S82_01601_group_70	0
DTU_2022_1015364_1_SI_JC40_S82_02898_group_1961	0
DTU_2022_1015365_1_SI_JC43_S83_02089_group_1185	0
DTU_2022_1015368_1_SI_JC51_S86_01205_group_6137	0
DTU_2022_1015368_1_SI_JC51_S86_02370_group_3259	0
DTU_2022_1015368_1_SI_JC51_S86_02793_group_1230	0
DTU_2022_1015368_1_SI_JC51_S86_02816_group_278	0
DTU_2022_1015368_1_SI_JC51_S86_02845_group_4217	0
DTU_2022_1015368_1_SI_JC51_S86_02852_group_2343	0
DTU_2022_1015369_1_SI_JC53_S87_00580_cmk_2	0
DTU_2022_1015369_1_SI_JC53_S87_01255_group_5995	0
DTU_2022_1015371_1_SI_JC65_S89_02560_group_298	0
DTU_2022_1015371_1_SI_JC65_S89_02562_group_4490	0
DTU_2022_1015376_1_SI_JC71_S94_01390_group_10594	0
DTU_2022_1015375_1_SI_JC70_S93_02259_group_4837	0
DTU_2022_1015363_1_SI_JC38_S81_00304_group_7945	0
DTU_2022_1015363_1_SI_JC38_S81_00303_group_10578	0
DTU_2022_1015375_1_SI_JC70_S93_02364_group_4082	0
DTU_2022_1015375_1_SI_JC70_S93_02438_group_2562	0
DTU_2022_1015375_1_SI_JC70_S93_02491_group_14440	0
DTU_2022_1015375_1_SI_JC70_S93_02492_gor_2	0
DTU_2022_1015375_1_SI_JC70_S93_02538_group_1199	0
DTU_2022_1015375_1_SI_JC70_S93_02603_group_10588	0
DTU_2022_1015982_1_SI_N20_0558_S14_02407_group_8063	0
DTU_2022_1015375_1_SI_JC70_S93_02702_group_2755	0
DTU_2022_1015375_1_SI_JC70_S93_02795_group_5455	0
DTU_2022_1015375_1_SI_JC70_S93_02804_group_1188	0
DTU_2022_1015375_1_SI_JC70_S93_02816_group_1187	0
DTU_2022_1015376_1_SI_JC71_S94_01321_group_778	0
DTU_2022_1015376_1_SI_JC71_S94_01385_group_10590	0
DTU_2022_1015376_1_SI_JC71_S94_01386_group_10591	0
DTU_2022_1015376_1_SI_JC71_S94_01387_group_4029	0
DTU_2022_1015376_1_SI_JC71_S94_01388_group_10592	0
DTU_2022_1015376_1_SI_JC71_S94_01389_group_10593	0
DTU_2022_1015375_1_SI_JC70_S93_02260_mrpB_2	0
DTU_2022_1015375_1_SI_JC70_S93_01714_group_3821	0
DTU_2022_1015371_1_SI_JC65_S89_02600_group_6895	0
DTU_2022_1015375_1_SI_JC70_S93_00352_group_5682	0
DTU_2022_1015371_1_SI_JC65_S89_02601_group_5602	0
DTU_2022_1015371_1_SI_JC65_S89_02602_group_14491	0
DTU_2022_1015371_1_SI_JC65_S89_02603_group_13964	0
DTU_2022_1015371_1_SI_JC65_S89_02625_nhaK_1	0
DTU_2022_1015981_1_SI_N20_0429_S13_02243_group_6779	0
DTU_2022_1015371_1_SI_JC65_S89_02629_group_13830	0
DTU_2022_1015371_1_SI_JC65_S89_02790_group_6857	0
DTU_2022_1015371_1_SI_JC65_S89_02791_group_3700	0
DTU_2022_1015371_1_SI_JC65_S89_02793_group_2384	0
DTU_2022_1015363_1_SI_JC38_S81_00305_group_7946	0
DTU_2022_1015371_1_SI_JC65_S89_02808_group_5769	0
DTU_2022_1015371_1_SI_JC65_S89_02809_group_5767	0
DTU_2022_1015371_1_SI_JC65_S89_02824_group_2029	0
DTU_2022_1015373_1_SI_JC68_S91_01471_group_3490	0
DTU_2022_1015374_1_SI_JC69_S92_01254_group_10587	0
DTU_2022_1015374_1_SI_JC69_S92_01516_group_6516	0
DTU_2022_1015374_1_SI_JC69_S92_02248_clpX_1	0
DTU_2022_1015374_1_SI_JC69_S92_02251_group_2494	0
DTU_2022_1015374_1_SI_JC69_S92_02824_group_1800	0
DTU_2022_1015974_1_SI_6541_S6_02903_group_4959	0
DTU_2022_1015360_1_SI_JC33_S78_01808_group_1839	0
DTU_2022_1015974_1_SI_6541_S6_02902_group_4967	0
DTU_2022_1015354_1_SI_JC20_S72_02026_group_780	0
DTU_2022_1015942_1_SI_7584_02370_group_11431	0
DTU_2022_1015402_2_SI_LV0544_S122_02264_group_10666	0
DTU_2022_1015402_2_SI_LV0544_S122_02805_group_5883	0
DTU_2022_1015402_2_SI_LV0544_S122_02822_group_10667	0
DTU_2022_1015402_2_SI_LV0544_S122_02823_group_10668	0
DTU_2022_1015402_2_SI_LV0544_S122_02824_group_10669	0
DTU_2022_1015402_2_SI_LV0544_S122_02825_group_10670	0
DTU_2022_1015402_2_SI_LV0544_S122_02826_group_10671	0
DTU_2022_1015402_2_SI_LV0544_S122_02827_group_10672	0
DTU_2022_1015402_2_SI_LV0544_S122_02828_group_10673	0
DTU_2022_1015402_2_SI_LV0544_S122_02829_group_10674	0
DTU_2022_1015402_2_SI_LV0544_S122_02830_group_10675	0
DTU_2022_1015402_2_SI_LV0544_S122_02831_group_10676	0
DTU_2022_1015354_1_SI_JC20_S72_01106_group_2310	0
DTU_2022_1015402_2_SI_LV0544_S122_02877_efpA	0
DTU_2022_1015402_2_SI_LV0544_S122_02878_group_10678	0
DTU_2022_1015402_2_SI_LV0544_S122_02879_group_10679	0
DTU_2022_1015402_2_SI_LV0544_S122_02880_group_10680	0
DTU_2022_1015402_2_SI_LV0544_S122_02881_dkgA	0
DTU_2022_1015402_2_SI_LV0544_S122_02263_group_10665	0
DTU_2022_1015402_2_SI_LV0544_S122_00617_group_5150	0
DTU_2022_1015403_2_SI_LV0600_S123_01190_group_10683	0
DTU_2022_1015402_2_SI_LV0544_S122_00616_group_10664	0
DTU_2022_1015399_2_SI_LV0534_S119_02229_group_10655	0
DTU_2022_1015399_2_SI_LV0534_S119_02230_group_10656	0
DTU_2022_1015399_2_SI_LV0534_S119_02231_group_6461	0
DTU_2022_1015401_2_SI_LV1162_S121_02352_group_10657	0
DTU_2022_1015942_1_SI_7584_02372_group_8060	0
DTU_2022_1015402_2_SI_LV0544_S122_00596_group_10658	0
DTU_2022_1015942_1_SI_7584_02371_group_11432	0
DTU_2022_1015402_2_SI_LV0544_S122_00597_group_7979	0
DTU_2022_1015402_2_SI_LV0544_S122_00598_group_10659	0
DTU_2022_1015402_2_SI_LV0544_S122_00604_group_10660	0
DTU_2022_1015355_1_SI_JC21_S73_00877_group_5779	0
DTU_2022_1015402_2_SI_LV0544_S122_00606_group_6462	0
DTU_2022_1015354_1_SI_JC20_S72_02846_group_1050	0
DTU_2022_1015402_2_SI_LV0544_S122_00607_group_7980	0
DTU_2022_1015402_2_SI_LV0544_S122_00608_group_7981	0
DTU_2022_1015402_2_SI_LV0544_S122_00609_group_10661	0
DTU_2022_1015402_2_SI_LV0544_S122_00612_group_10662	0
DTU_2022_1015402_2_SI_LV0544_S122_00614_group_10663	0
DTU_2022_1015354_1_SI_JC20_S72_02843_group_250	0
DTU_2022_1015402_2_SI_LV0544_S122_02882_group_10682	0
DTU_2022_1015354_1_SI_JC20_S72_00667_group_3991	0
DTU_2022_1015947_1_SI_7623_00976_group_496	0
DTU_2022_1015410_1_SI_85_S129_02216_gap_2	0
DTU_2022_1015983_1_SI_N20_0593_S15_00786_group_11452	0
DTU_2022_1015410_1_SI_85_S129_02220_group_10695	0
DTU_2022_1015936_1_SI_7230_02856_group_11429	0
DTU_2022_1015410_1_SI_85_S129_02222_group_10696	0
DTU_2022_1015410_1_SI_85_S129_02223_group_10697	0
DTU_2022_1015936_1_SI_7230_02855_group_11428	0
DTU_2022_1015410_1_SI_85_S129_02224_group_10698	0
DTU_2022_1015410_1_SI_85_S129_02226_group_10699	0
DTU_2022_1015410_1_SI_85_S129_02232_group_10700	0
DTU_2022_1015410_1_SI_85_S129_02233_group_10701	0
DTU_2022_1015410_1_SI_85_S129_02234_group_10702	0
DTU_2022_1015410_1_SI_85_S129_02235_group_7985	0
DTU_2022_1015936_1_SI_7230_02854_group_11427	0
DTU_2022_1015410_1_SI_85_S129_02943_group_10703	0
DTU_2022_1015415_1_SI_993_S134_02059_group_10704	0
DTU_2022_1015936_1_SI_7230_02848_group_5127	0
DTU_2022_1015415_1_SI_993_S134_02111_group_7986	0
DTU_2022_1015415_1_SI_993_S134_02113_group_10705	0
DTU_2022_1015415_1_SI_993_S134_02114_group_10706	0
DTU_2022_1015410_1_SI_85_S129_02217_group_10694	0
DTU_2022_1015410_1_SI_85_S129_02215_bdhA	0
DTU_2022_1015404_2_SI_LV0786_S124_02900_group_3435	0
DTU_2022_1015410_1_SI_85_S129_02214_group_10691	0
DTU_2022_1015405_2_SI_LV0906_S125_01945_group_3376	0
DTU_2022_1015405_2_SI_LV0906_S125_02578_group_5011	0
DTU_2022_1015405_2_SI_LV0906_S125_02936_group_4058	0
DTU_2022_1015407_2_SI_LV1388_S127_00681_group_10684	0
DTU_2022_1015409_2_SI_LV0360_S129_00162_group_10685	0
DTU_2022_1015409_2_SI_LV0360_S129_00449_group_4670	0
DTU_2022_1015409_2_SI_LV0360_S129_00453_group_13558	0
DTU_2022_1015409_2_SI_LV0360_S129_01940_group_1119	0
DTU_2022_1015409_2_SI_LV0360_S129_03063_group_10686	0
DTU_2022_1015410_1_SI_85_S129_01324_kdpD_2	0
DTU_2022_1015938_1_SI_7411_03031_group_1975	0
DTU_2022_1015410_1_SI_85_S129_02209_group_7983	0
DTU_2022_1015353_1_SI_JC19_S71_02648_group_7942	0
DTU_2022_1015410_1_SI_85_S129_02210_group_10687	0
DTU_2022_1015410_1_SI_85_S129_02211_group_10688	0
DTU_2022_1015353_1_SI_JC19_S71_02552_group_1784	0
DTU_2022_1015936_1_SI_7230_02861_group_11430	0
DTU_2022_1015410_1_SI_85_S129_02212_group_10689	0
DTU_2022_1015410_1_SI_85_S129_02213_group_10690	0
DTU_2022_1015399_2_SI_LV0534_S119_02228_group_10654	0
DTU_2022_1015399_2_SI_LV0534_S119_02227_group_10653	0
DTU_2022_1015974_1_SI_6541_S6_01462_group_11443	0
DTU_2022_1015391_2_SI_JC95_02875_group_10623	0
DTU_2022_1015391_2_SI_JC95_02876_lss	0
DTU_2022_1015391_2_SI_JC95_02877_group_7971	0
DTU_2022_1015391_2_SI_JC95_02878_group_10624	0
DTU_2022_1015391_2_SI_JC95_02879_group_10625	0
DTU_2022_1015391_2_SI_JC95_02880_group_5147	0
DTU_2022_1015391_2_SI_JC95_02881_group_10626	0
DTU_2022_1015355_1_SI_JC21_S73_02806_group_3742	0
DTU_2022_1015391_2_SI_JC95_02882_group_5148	0
DTU_2022_1015391_2_SI_JC95_02883_group_10627	0
DTU_2022_1015391_2_SI_JC95_02884_group_3462	0
DTU_2022_1015391_2_SI_JC95_02885_group_10628	0
DTU_2022_1015391_2_SI_JC95_02886_group_10629	0
DTU_2022_1015391_2_SI_JC95_02887_group_10630	0
DTU_2022_1015391_2_SI_JC95_02888_group_10631	0
DTU_2022_1015391_2_SI_JC95_02889_group_10632	0
DTU_2022_1015391_2_SI_JC95_02890_group_10633	0
DTU_2022_1015391_2_SI_JC95_02891_group_10634	0
DTU_2022_1015391_2_SI_JC95_02892_group_10635	0
DTU_2022_1015391_2_SI_JC95_02893_group_10636	0
DTU_2022_1015355_1_SI_JC21_S73_02828_group_279	0
DTU_2022_1015356_2_SI_JC22_02901_group_562	0
DTU_2022_1015391_2_SI_JC95_02895_group_10638	0
DTU_2022_1015356_2_SI_JC22_02907_group_563	0
DTU_2022_1015391_2_SI_JC95_02862_group_10618	0
DTU_2022_1015954_1_SI_8109_01018_group_11442	0
DTU_2022_1015391_2_SI_JC95_02863_group_10619	0
DTU_2022_1015391_2_SI_JC95_02864_group_7965	0
DTU_2022_1015391_2_SI_JC95_02865_group_5145	0
DTU_2022_1015391_2_SI_JC95_02866_group_7966	0
DTU_2022_1015391_2_SI_JC95_02867_group_5146	0
DTU_2022_1015391_2_SI_JC95_02868_group_7967	0
DTU_2022_1015391_2_SI_JC95_02869_group_10620	0
DTU_2022_1015391_2_SI_JC95_02870_group_7968	0
DTU_2022_1015954_1_SI_8109_01012_group_11441	0
DTU_2022_1015954_1_SI_8109_00996_group_11440	0
DTU_2022_1015391_2_SI_JC95_02871_group_10621	0
DTU_2022_1015391_2_SI_JC95_02872_group_7969	0
DTU_2022_1015360_1_SI_JC33_S78_00804_group_7943	0
DTU_2022_1015359_1_SI_JC30_S77_02849_group_1285	0
DTU_2022_1015982_1_SI_N20_0558_S14_02427_group_1238	0
DTU_2022_1015391_2_SI_JC95_02873_group_10622	0
DTU_2022_1015391_2_SI_JC95_02874_group_7970	0
DTU_2022_1015391_2_SI_JC95_02894_group_10637	0
DTU_2022_1015952_1_SI_7882_02526_group_2608	0
DTU_2022_1015399_2_SI_LV0534_S119_02226_group_10652	0
DTU_2022_1015392_2_SI_JC96_02352_group_258	0
DTU_2022_1015395_2_SI_JC99_02909_group_549	0
DTU_2022_1015396_2_SI_JC100_02883_group_2345	0
DTU_2022_1015355_1_SI_JC21_S73_02470_group_13590	0
DTU_2022_1015399_2_SI_LV0534_S119_02171_group_10646	0
DTU_2022_1015399_2_SI_LV0534_S119_02172_group_7974	0
DTU_2022_1015399_2_SI_LV0534_S119_02174_group_10647	0
DTU_2022_1015399_2_SI_LV0534_S119_02175_group_7975	0
DTU_2022_1015399_2_SI_LV0534_S119_02176_group_10648	0
DTU_2022_1015399_2_SI_LV0534_S119_02177_group_10649	0
DTU_2022_1015951_1_SI_7812_02832_group_3864	0
DTU_2022_1015399_2_SI_LV0534_S119_02179_group_7977	0
DTU_2022_1015355_1_SI_JC21_S73_01475_group_10568	0
DTU_2022_1015355_1_SI_JC21_S73_01418_group_13880	0
DTU_2022_1015399_2_SI_LV0534_S119_02180_group_7978	0
DTU_2022_1015399_2_SI_LV0534_S119_02181_group_10650	0
DTU_2022_1015399_2_SI_LV0534_S119_02184_group_6460	0
DTU_2022_1015947_1_SI_7623_00977_group_495	0
DTU_2022_1015399_2_SI_LV0534_S119_02185_group_10651	0
DTU_2022_1015399_2_SI_LV0534_S119_02224_group_2008	0
DTU_2022_1015394_2_SI_JC98_02910_group_561	0
DTU_2022_1015391_2_SI_JC95_02916_group_179	0
DTU_2022_1015952_1_SI_7882_02525_group_11439	0
DTU_2022_1015952_1_SI_7882_00538_group_11434	0
DTU_2022_1015391_2_SI_JC95_02896_group_10639	0
DTU_2022_1015391_2_SI_JC95_02897_group_7972	0
DTU_2022_1015391_2_SI_JC95_02898_group_10640	0
DTU_2022_1015391_2_SI_JC95_02899_group_10641	0
DTU_2022_1015391_2_SI_JC95_02900_group_10642	0
DTU_2022_1015391_2_SI_JC95_02901_parA	0
DTU_2022_1015952_1_SI_7882_02524_group_11438	0
DTU_2022_1015355_1_SI_JC21_S73_02772_group_13587	0
DTU_2022_1015952_1_SI_7882_02523_group_11437	0
DTU_2022_1015355_1_SI_JC21_S73_02669_group_4031	0
DTU_2022_1015391_2_SI_JC95_02903_group_2871	0
DTU_2022_1015952_1_SI_7882_02522_group_11436	0
DTU_2022_1015952_1_SI_7882_02521_group_11435	0
DTU_2022_1015391_2_SI_JC95_02904_group_6458	0
DTU_2022_1015391_2_SI_JC95_02908_group_4956	0
DTU_2022_1015391_2_SI_JC95_02909_group_6459	0
DTU_2022_1015391_2_SI_JC95_02910_group_10645	0
DTU_2022_1015391_2_SI_JC95_02911_group_7973	0
DTU_2022_1015391_2_SI_JC95_02913_group_5149	0
DTU_2022_1015402_2_SI_LV0544_S122_00615_group_7982	0
DTU_2022_1015816_1_SI_2305_02522_group_3002	0
DTU_2022_1015922_1_SI_7000_02681_group_11387	0
DTU_2022_1015738_1_SI_6033_S142_01890_yjdF	0
DTU_2022_1015716_1_SI_MF7627_01070_group_3470	0
DTU_2022_1015725_1_SI_F02_02718_group_11146	0
DTU_2022_1015725_1_SI_F02_02720_group_11147	0
DTU_2022_1015725_1_SI_F02_02721_group_11148	0
DTU_2022_1015725_1_SI_F02_02722_group_8035	0
DTU_2022_1015843_1_SI_CDL164_01700_group_11319	0
DTU_2022_1015725_1_SI_F02_02723_group_11149	0
DTU_2022_1015725_1_SI_F02_03069_group_8671	0
DTU_2022_1015725_1_SI_F02_03083_group_1555	0
DTU_2022_1015727_1_SI_6021_S131_02319_group_1175	0
DTU_2022_1015733_1_SI_6027_S137_02830_group_11150	0
DTU_2022_1015733_1_SI_6027_S137_02831_group_8036	0
DTU_2022_1015842_1_SI_CDL161_02976_group_3274	0
DTU_2022_1015735_1_SI_6029_S139_01117_group_11152	0
DTU_2022_1015842_1_SI_CDL161_01127_group_11317	0
DTU_2022_1015735_1_SI_6029_S139_01136_group_4947	0
DTU_2022_1015735_1_SI_6029_S139_01648_group_11153	0
DTU_2022_1015738_1_SI_6033_S142_01876_group_11154	0
DTU_2022_1015738_1_SI_6033_S142_01878_group_11155	0
DTU_2022_1015738_1_SI_6033_S142_01880_group_11156	0
DTU_2022_1015738_1_SI_6033_S142_01883_group_11157	0
DTU_2022_1015715_1_SI_MF7435_03066_group_11145	0
DTU_2022_1015715_1_SI_MF7435_03035_group_11144	0
DTU_2022_1015715_1_SI_MF7435_02952_group_11143	0
DTU_2022_1015704_1_SI_MF7327_02419_group_8032	0
DTU_2022_1015704_1_SI_MF7327_00013_group_11131	0
DTU_2022_1015704_1_SI_MF7327_00014_group_11132	0
DTU_2022_1015704_1_SI_MF7327_00015_group_11433	0
DTU_2022_1015704_1_SI_MF7327_00016_group_11133	0
DTU_2022_1015704_1_SI_MF7327_00156_group_11134	0
DTU_2022_1015704_1_SI_MF7327_00395_group_11135	0
DTU_2022_1015704_1_SI_MF7327_00620_group_11136	0
DTU_2022_1015704_1_SI_MF7327_02417_group_6478	0
DTU_2022_1015704_1_SI_MF7327_02418_group_11137	0
DTU_2022_1015708_1_SI_MF7370_02845_group_5102	0
DTU_2022_1015715_1_SI_MF7435_02951_group_11142	0
DTU_2022_1015710_1_SI_MF7402_02972_group_5106	0
DTU_2022_1015710_1_SI_MF7402_02993_group_1977	0
DTU_2022_1015711_1_SI_MF7405_02930_group_1664	0
DTU_2022_1015715_1_SI_MF7435_00132_group_11138	0
DTU_2022_1015715_1_SI_MF7435_02099_group_11139	0
DTU_2022_1015845_1_SI_CDL171_01747_group_722	0
DTU_2022_1015715_1_SI_MF7435_02589_group_11140	0
DTU_2022_1015715_1_SI_MF7435_02590_group_11141	0
DTU_2022_1015715_1_SI_MF7435_02741_group_3431	0
DTU_2022_1015738_1_SI_6033_S142_01885_group_11158	0
DTU_2022_1015738_1_SI_6033_S142_01892_group_11160	0
DTU_2022_1015839_1_SI_CDL154_03038_group_957	0
DTU_2022_1015842_1_SI_CDL161_01126_group_2540	0
DTU_2022_1015743_1_SI_6038_S147_00054_group_11169	0
DTU_2022_1015743_1_SI_6038_S147_00058_group_11170	0
DTU_2022_1015743_1_SI_6038_S147_00063_group_11171	0
DTU_2022_1015743_1_SI_6038_S147_00072_group_5056	0
DTU_2022_1015743_1_SI_6038_S147_00075_group_11172	0
DTU_2022_1015743_1_SI_6038_S147_00076_group_11173	0
DTU_2022_1015743_1_SI_6038_S147_00082_group_11174	0
DTU_2022_1015743_1_SI_6038_S147_00084_group_11175	0
DTU_2022_1015840_1_SI_CDL157_02292_group_1590	0
DTU_2022_1015743_1_SI_6038_S147_00103_group_11176	0
DTU_2022_1015743_1_SI_6038_S147_00125_group_11177	0
DTU_2022_1015743_1_SI_6038_S147_02143_group_11178	0
DTU_2022_1015743_1_SI_6038_S147_02151_group_11179	0
DTU_2022_1015743_1_SI_6038_S147_03006_group_11180	0
DTU_2022_1015840_1_SI_CDL157_02251_group_11315	0
DTU_2022_1015748_1_SI_6043_S152_03033_group_11182	0
DTU_2022_1015748_1_SI_6043_S152_03052_group_817	0
DTU_2022_1015748_1_SI_6043_S152_03053_group_922	0
DTU_2022_1015748_1_SI_6043_S152_03054_group_1103	0
DTU_2022_1015748_1_SI_6043_S152_03055_group_1278	0
DTU_2022_1015750_1_SI_6045_S154_00621_group_13613	0
DTU_2022_1015743_1_SI_6038_S147_00052_group_11168	0
DTU_2022_1015743_1_SI_6038_S147_00049_group_11167	0
DTU_2022_1015742_1_SI_6037_S146_01267_group_2243	0
DTU_2022_1015739_1_SI_6034_S143_03066_group_918	0
DTU_2022_1015738_1_SI_6033_S142_01896_metK_1	0
DTU_2022_1015738_1_SI_6033_S142_01899_group_11162	0
DTU_2022_1015738_1_SI_6033_S142_01901_group_11163	0
DTU_2022_1015842_1_SI_CDL161_01115_group_4986	0
DTU_2022_1015738_1_SI_6033_S142_01902_group_11164	0
DTU_2022_1015738_1_SI_6033_S142_01903_group_11165	0
DTU_2022_1015738_1_SI_6033_S142_02125_group_5156	0
DTU_2022_1015739_1_SI_6034_S143_03045_group_1625	0
DTU_2022_1015739_1_SI_6034_S143_03065_group_814	0
DTU_2022_1015739_1_SI_6034_S143_03067_group_1101	0
DTU_2022_1015741_1_SI_6036_S145_02199_group_11166	0
DTU_2022_1015739_1_SI_6034_S143_03068_group_1271	0
DTU_2022_1015841_1_SI_CDL158_00333_group_6431	0
DTU_2022_1015739_1_SI_6034_S143_03077_group_1368	0
DTU_2022_1015739_1_SI_6034_S143_03079_group_4812	0
DTU_2022_1015740_1_SI_6035_S144_02742_group_7746	0
DTU_2022_1015740_1_SI_6035_S144_02811_group_295	0
DTU_2022_1015740_1_SI_6035_S144_03079_group_1279	0
DTU_2022_1015840_1_SI_CDL157_02962_group_575	0
DTU_2022_1015741_1_SI_6036_S145_00656_group_708	0
DTU_2022_1015699_1_SI_MF7075_03004_group_163	0
DTU_2022_1015697_1_SI_MF5995_02231_group_11130	0
DTU_2022_1015695_1_SI_MF5797_01741_group_11129	0
DTU_2022_1015695_1_SI_MF5797_01734_group_6476	0
DTU_2022_1015660_1_SI_MF3882_02084_group_11085	0
DTU_2022_1015660_1_SI_MF3882_02091_group_11086	0
DTU_2022_1015660_1_SI_MF3882_02092_group_11087	0
DTU_2022_1015660_1_SI_MF3882_02093_group_11088	0
DTU_2022_1015660_1_SI_MF3882_02094_group_11089	0
DTU_2022_1015660_1_SI_MF3882_02095_group_11090	0
DTU_2022_1015660_1_SI_MF3882_02096_group_11091	0
DTU_2022_1015660_1_SI_MF3882_02098_group_11092	0
DTU_2022_1015860_1_SI_CDL68_00424_group_11327	0
DTU_2022_1015660_1_SI_MF3882_02099_group_11093	0
DTU_2022_1015660_1_SI_MF3882_02100_group_11094	0
DTU_2022_1015660_1_SI_MF3882_02101_group_11095	0
DTU_2022_1015660_1_SI_MF3882_02102_group_11096	0
DTU_2022_1015660_1_SI_MF3882_02103_group_11097	0
DTU_2022_1015660_1_SI_MF3882_02104_group_11098	0
DTU_2022_1015660_1_SI_MF3882_02105_group_11099	0
DTU_2022_1015660_1_SI_MF3882_02106_group_11100	0
DTU_2022_1015660_1_SI_MF3882_02107_group_11101	0
DTU_2022_1015660_1_SI_MF3882_02108_group_11102	0
DTU_2022_1015660_1_SI_MF3882_02109_group_11103	0
DTU_2022_1015660_1_SI_MF3882_02110_group_11104	0
DTU_2022_1015660_1_SI_MF3882_02080_group_11084	0
DTU_2022_1015660_1_SI_MF3882_02078_group_11083	0
DTU_2022_1015660_1_SI_MF3882_02076_group_11082	0
DTU_2022_1015861_1_SI_CDL69_02582_group_3203	0
DTU_2022_1015659_1_SI_MF3865_02390_group_11065	0
DTU_2022_1015659_1_SI_MF3865_02391_group_11066	0
DTU_2022_1015659_1_SI_MF3865_02393_group_11067	0
DTU_2022_1015659_1_SI_MF3865_02394_group_11068	0
DTU_2022_1015660_1_SI_MF3882_01804_group_3018	0
DTU_2022_1015660_1_SI_MF3882_02058_group_11069	0
DTU_2022_1015660_1_SI_MF3882_02061_group_11070	0
DTU_2022_1015660_1_SI_MF3882_02063_group_11071	0
DTU_2022_1015660_1_SI_MF3882_02064_group_11072	0
DTU_2022_1015660_1_SI_MF3882_02065_group_11073	0
DTU_2022_1015660_1_SI_MF3882_02073_group_11081	0
DTU_2022_1015660_1_SI_MF3882_02066_group_11074	0
DTU_2022_1015660_1_SI_MF3882_02067_group_11075	0
DTU_2022_1015660_1_SI_MF3882_02068_group_11076	0
DTU_2022_1015660_1_SI_MF3882_02069_group_11077	0
DTU_2022_1015861_1_SI_CDL69_02581_salL_2	0
DTU_2022_1015660_1_SI_MF3882_02070_group_11078	0
DTU_2022_1015861_1_SI_CDL69_01865_group_11329	0
DTU_2022_1015860_1_SI_CDL68_00425_group_11328	0
DTU_2022_1015660_1_SI_MF3882_02072_group_11080	0
DTU_2022_1015660_1_SI_MF3882_02111_group_11105	0
DTU_2022_1015660_1_SI_MF3882_02112_group_11106	0
DTU_2022_1015857_1_SI_CDL65_02981_group_2024	0
DTU_2022_1015694_1_SI_MF5636_02672_group_768	0
DTU_2022_1015847_1_SI_CDL174_01032_group_11320	0
DTU_2022_1015691_1_SI_MF5463_01941_group_2861	0
DTU_2022_1015692_1_SI_MF5464_02530_group_2438	0
DTU_2022_1015693_1_SI_MF5465_03062_uhpT_2	0
DTU_2022_1015694_1_SI_MF5636_00071_group_11118	0
DTU_2022_1015845_1_SI_CDL171_02980_group_1980	0
DTU_2022_1015694_1_SI_MF5636_00072_group_11119	0
DTU_2022_1015694_1_SI_MF5636_00073_group_11120	0
DTU_2022_1015694_1_SI_MF5636_00111_group_11121	0
DTU_2022_1015695_1_SI_MF5797_01683_group_6475	0
DTU_2022_1015847_1_SI_CDL174_01045_group_11321	0
DTU_2022_1015695_1_SI_MF5797_01688_group_11122	0
DTU_2022_1015695_1_SI_MF5797_01690_group_8030	0
DTU_2022_1015695_1_SI_MF5797_01694_group_11123	0
DTU_2022_1015695_1_SI_MF5797_01696_group_11124	0
DTU_2022_1015695_1_SI_MF5797_01700_group_11125	0
DTU_2022_1015695_1_SI_MF5797_01703_group_11126	0
DTU_2022_1015695_1_SI_MF5797_01705_group_11127	0
DTU_2022_1015695_1_SI_MF5797_01708_group_11128	0
DTU_2022_1015695_1_SI_MF5797_01714_group_8031	0
DTU_2022_1015691_1_SI_MF5463_00338_group_701	0
DTU_2022_1015691_1_SI_MF5463_00311_group_11117	0
DTU_2022_1015660_1_SI_MF3882_02449_group_11108	0
DTU_2022_1015680_1_SI_MF4531_02894_group_953	0
DTU_2022_1015660_1_SI_MF3882_02451_group_11109	0
DTU_2022_1015660_1_SI_MF3882_02522_group_11110	0
DTU_2022_1015857_1_SI_CDL65_02962_group_11326	0
DTU_2022_1015660_1_SI_MF3882_02523_group_11111	0
DTU_2022_1015679_1_SI_MF4385_02469_group_11112	0
DTU_2022_1015679_1_SI_MF4385_02885_group_11113	0
DTU_2022_1015679_1_SI_MF4385_02895_group_3366	0
DTU_2022_1015679_1_SI_MF4385_03036_group_8027	0
DTU_2022_1015680_1_SI_MF4531_00042_group_8028	0
DTU_2022_1015683_1_SI_MF4595_03067_group_903	0
DTU_2022_1015847_1_SI_CDL174_01071_group_11322	0
DTU_2022_1015683_1_SI_MF4595_03069_group_902	0
DTU_2022_1015849_1_SI_CDL176_02957_group_11325	0
DTU_2022_1015849_1_SI_CDL176_02912_group_4961	0
DTU_2022_1015684_1_SI_MF4990_00001_group_11114	0
DTU_2022_1015848_1_SI_CDL175_02541_group_11324	0
DTU_2022_1015848_1_SI_CDL175_01158_group_11323	0
DTU_2022_1015688_1_SI_MF5241_01548_group_630	0
DTU_2022_1015691_1_SI_MF5463_00307_group_4952	0
DTU_2022_1015691_1_SI_MF5463_00309_group_8029	0
DTU_2022_1015750_1_SI_6045_S154_00625_group_3505	0
DTU_2022_1015753_1_SI_6050_S157_03065_group_123	0
DTU_2022_1015659_1_SI_MF3865_01286_group_6356	0
DTU_2022_1015780_1_SI_6085_02762_group_11267	0
DTU_2022_1015819_1_SI_2992_01842_group_11290	0
DTU_2022_1015780_1_SI_6085_02744_group_11254	0
DTU_2022_1015780_1_SI_6085_02745_group_11255	0
DTU_2022_1015780_1_SI_6085_02746_group_8045	0
DTU_2022_1015819_1_SI_2992_01841_group_8053	0
DTU_2022_1015780_1_SI_6085_02747_group_11256	0
DTU_2022_1015780_1_SI_6085_02748_group_6482	0
DTU_2022_1015780_1_SI_6085_02749_group_6483	0
DTU_2022_1015780_1_SI_6085_02750_group_11257	0
DTU_2022_1015780_1_SI_6085_02751_group_11258	0
DTU_2022_1015780_1_SI_6085_02752_group_11259	0
DTU_2022_1015780_1_SI_6085_02753_group_11260	0
DTU_2022_1015780_1_SI_6085_02754_group_8046	0
DTU_2022_1015780_1_SI_6085_02755_group_11261	0
DTU_2022_1015780_1_SI_6085_02756_group_11262	0
DTU_2022_1015780_1_SI_6085_02757_group_11263	0
DTU_2022_1015819_1_SI_2992_01546_group_2028	0
DTU_2022_1015780_1_SI_6085_02758_group_11264	0
DTU_2022_1015780_1_SI_6085_02759_group_8047	0
DTU_2022_1015780_1_SI_6085_02760_group_11265	0
DTU_2022_1015780_1_SI_6085_02761_group_11266	0
DTU_2022_1015780_1_SI_6085_02743_group_11253	0
DTU_2022_1015780_1_SI_6085_02742_group_8044	0
DTU_2022_1015780_1_SI_6085_02741_group_11252	0
DTU_2022_1015780_1_SI_6085_02733_group_11246	0
DTU_2022_1015780_1_SI_6085_02725_group_8042	0
DTU_2022_1015780_1_SI_6085_02726_group_11241	0
DTU_2022_1015780_1_SI_6085_02727_group_8043	0
DTU_2022_1015780_1_SI_6085_02728_group_11242	0
DTU_2022_1015780_1_SI_6085_02729_group_6479	0
DTU_2022_1015823_1_SI_5089_01625_group_11295	0
DTU_2022_1015780_1_SI_6085_02730_group_11243	0
DTU_2022_1015780_1_SI_6085_02731_group_11244	0
DTU_2022_1015780_1_SI_6085_02732_group_11245	0
DTU_2022_1015780_1_SI_6085_02734_group_11247	0
DTU_2022_1015780_1_SI_6085_02740_group_11251	0
DTU_2022_1015822_1_SI_5088_00162_group_11294	0
DTU_2022_1015820_1_SI_2993_00052_group_11293	0
DTU_2022_1015819_1_SI_2992_01861_group_11292	0
DTU_2022_1015780_1_SI_6085_02735_group_11248	0
DTU_2022_1015819_1_SI_2992_01844_group_11291	0
DTU_2022_1015780_1_SI_6085_02736_group_6480	0
DTU_2022_1015780_1_SI_6085_02737_group_11249	0
DTU_2022_1015780_1_SI_6085_02738_group_6481	0
DTU_2022_1015780_1_SI_6085_02739_group_11250	0
DTU_2022_1015817_1_SI_2823_02408_group_11289	0
DTU_2022_1015817_1_SI_2823_02399_group_11288	0
DTU_2022_1015756_1_SI_6054_S160_02040_group_752	0
DTU_2022_1015780_1_SI_6085_02763_group_11268	0
DTU_2022_1015788_1_SI_6097_02916_group_1764	0
DTU_2022_1015788_1_SI_6097_02962_group_2763	0
DTU_2022_1015788_1_SI_6097_02999_group_11276	0
DTU_2022_1015788_1_SI_6097_03086_group_312	0
DTU_2022_1015789_1_SI_6098_03056_group_1354	0
DTU_2022_1015816_1_SI_2305_02907_group_5073	0
DTU_2022_1015793_1_SI_6103_03040_group_5262	0
DTU_2022_1015794_1_SI_6104_02931_group_11277	0
DTU_2022_1015796_1_SI_6106_01120_group_3294	0
DTU_2022_1015796_1_SI_6106_03021_group_1087	0
DTU_2022_1015803_1_SI_8234_02483_group_4823	0
DTU_2022_1015807_1_SI_8256_02930_group_11278	0
DTU_2022_1015816_1_SI_2305_02899_group_2781	0
DTU_2022_1015810_1_SI_8269_01210_group_4584	0
DTU_2022_1015814_1_SI_8284_03098_group_11279	0
DTU_2022_1015815_1_SI_8289_01171_group_11280	0
DTU_2022_1015816_1_SI_2305_00918_group_11281	0
DTU_2022_1015816_1_SI_2305_01233_pyrE_2	0
DTU_2022_1015816_1_SI_2305_01234_group_5509	0
DTU_2022_1015816_1_SI_2305_01410_group_11282	0
DTU_2022_1015816_1_SI_2305_01574_group_11283	0
DTU_2022_1015786_1_SI_6094_01776_group_1765	0
DTU_2022_1015784_1_SI_6091_03074_group_11275	0
DTU_2022_1015784_1_SI_6091_02889_group_1355	0
DTU_2022_1015780_1_SI_6085_03209_group_504	0
DTU_2022_1015780_1_SI_6085_02764_group_8048	0
DTU_2022_1015780_1_SI_6085_02765_group_11269	0
DTU_2022_1015817_1_SI_2823_02395_group_11287	0
DTU_2022_1015780_1_SI_6085_02766_group_11270	0
DTU_2022_1015780_1_SI_6085_02767_group_8049	0
DTU_2022_1015780_1_SI_6085_02768_group_8050	0
DTU_2022_1015817_1_SI_2823_02394_group_11286	0
DTU_2022_1015817_1_SI_2823_02393_group_11285	0
DTU_2022_1015780_1_SI_6085_03171_group_11271	0
DTU_2022_1015817_1_SI_2823_02392_group_11284	0
DTU_2022_1015784_1_SI_6091_02873_group_1191	0
DTU_2022_1015780_1_SI_6085_03217_group_71	0
DTU_2022_1015816_1_SI_2305_02923_group_14090	0
DTU_2022_1015780_1_SI_6085_03224_group_1104	0
DTU_2022_1015816_1_SI_2305_02921_group_5273	0
DTU_2022_1015780_1_SI_6085_03227_group_1426	0
DTU_2022_1015780_1_SI_6085_03231_group_2932	0
DTU_2022_1015780_1_SI_6085_03236_group_693	0
DTU_2022_1015784_1_SI_6091_02477_group_8051	0
DTU_2022_1015784_1_SI_6091_02478_group_11273	0
DTU_2022_1015780_1_SI_6085_02724_group_11240	0
DTU_2022_1015780_1_SI_6085_02723_group_11239	0
DTU_2022_1015824_1_SI_5091_01665_group_11296	0
DTU_2022_1015780_1_SI_6085_02722_group_11238	0
DTU_2022_1015759_1_SI_6060_S163_00663_group_11202	0
DTU_2022_1015759_1_SI_6060_S163_00664_group_11203	0
DTU_2022_1015759_1_SI_6060_S163_01207_group_11204	0
DTU_2022_1015759_1_SI_6060_S163_01513_group_11205	0
DTU_2022_1015759_1_SI_6060_S163_01918_group_2567	0
DTU_2022_1015759_1_SI_6060_S163_01923_group_11206	0
DTU_2022_1015759_1_SI_6060_S163_02077_group_3191	0
DTU_2022_1015759_1_SI_6060_S163_02902_group_7857	0
DTU_2022_1015759_1_SI_6060_S163_03064_group_4138	0
DTU_2022_1015761_1_SI_6062_S165_02759_group_4312	0
DTU_2022_1015830_1_SI_3261_02801_group_909	0
DTU_2022_1015765_1_SI_6066_S169_01915_group_11207	0
DTU_2022_1015765_1_SI_6066_S169_01919_group_11208	0
DTU_2022_1015766_1_SI_6067_S170_01549_group_8037	0
DTU_2022_1015830_1_SI_3261_02578_iolD_2	0
DTU_2022_1015769_1_SI_6071_S173_01579_group_11209	0
DTU_2022_1015771_1_SI_6074_S175_01053_group_11210	0
DTU_2022_1015771_1_SI_6074_S175_01054_group_2573	0
DTU_2022_1015830_1_SI_3261_00095_group_11310	0
DTU_2022_1015771_1_SI_6074_S175_01055_group_11211	0
DTU_2022_1015771_1_SI_6074_S175_01056_group_11212	0
DTU_2022_1015759_1_SI_6060_S163_00662_group_11201	0
DTU_2022_1015759_1_SI_6060_S163_00661_group_11200	0
DTU_2022_1015759_1_SI_6060_S163_00660_group_11199	0
DTU_2022_1015758_1_SI_6057_S162_02185_group_5157	0
DTU_2022_1015838_1_SI_CDL150_02974_group_5126	0
DTU_2022_1015838_1_SI_CDL150_02884_group_2299	0
DTU_2022_1015758_1_SI_6057_S162_01991_group_1684	0
DTU_2022_1015837_1_SI_CDL147_01639_group_710	0
DTU_2022_1015758_1_SI_6057_S162_02167_group_11186	0
DTU_2022_1015837_1_SI_CDL147_00402_kdpA_1	0
DTU_2022_1015834_1_SI_CDL121_02407_group_11314	0
DTU_2022_1015758_1_SI_6057_S162_02182_group_11188	0
DTU_2022_1015758_1_SI_6057_S162_02183_group_537	0
DTU_2022_1015758_1_SI_6057_S162_02190_group_11189	0
DTU_2022_1015759_1_SI_6060_S163_00659_group_11198	0
DTU_2022_1015834_1_SI_CDL121_01806_group_2476	0
DTU_2022_1015758_1_SI_6057_S162_02226_group_11190	0
DTU_2022_1015758_1_SI_6057_S162_02227_group_11191	0
DTU_2022_1015758_1_SI_6057_S162_02400_group_11192	0
DTU_2022_1015830_1_SI_3261_02939_group_11312	0
DTU_2022_1015759_1_SI_6060_S163_00515_group_11194	0
DTU_2022_1015759_1_SI_6060_S163_00656_group_11195	0
DTU_2022_1015759_1_SI_6060_S163_00657_group_11196	0
DTU_2022_1015759_1_SI_6060_S163_00658_group_11197	0
DTU_2022_1015830_1_SI_3261_00094_group_11309	0
DTU_2022_1015771_1_SI_6074_S175_01057_group_8038	0
DTU_2022_1015771_1_SI_6074_S175_01059_group_11213	0
DTU_2022_1015825_1_SI_5095_02896_group_11299	0
DTU_2022_1015826_1_SI_5096_01338_group_373	0
DTU_2022_1015773_1_SI_6076_S177_02597_group_11226	0
DTU_2022_1015825_1_SI_5095_02923_group_2728	0
DTU_2022_1015773_1_SI_6076_S177_02598_group_11227	0
DTU_2022_1015773_1_SI_6076_S177_02599_group_11228	0
DTU_2022_1015773_1_SI_6076_S177_02601_group_11229	0
DTU_2022_1015773_1_SI_6076_S177_02878_group_11230	0
DTU_2022_1015773_1_SI_6076_S177_02880_group_11231	0
DTU_2022_1015774_1_SI_6077_S178_02828_group_68	0
DTU_2022_1015776_1_SI_6080_S180_02288_group_11232	0
DTU_2022_1015826_1_SI_5096_03042_group_3375	0
DTU_2022_1015776_1_SI_6080_S180_02519_group_11233	0
DTU_2022_1015778_1_SI_6083_02375_group_218	0
DTU_2022_1015779_1_SI_6084_00609_group_11234	0
DTU_2022_1015779_1_SI_6084_02607_group_11235	0
DTU_2022_1015824_1_SI_5091_01989_ilvB_2	0
DTU_2022_1015780_1_SI_6085_02718_group_11236	0
DTU_2022_1015780_1_SI_6085_02719_group_587	0
DTU_2022_1015824_1_SI_5091_01988_ilvB_1	0
DTU_2022_1015780_1_SI_6085_02721_group_11237	0
DTU_2022_1015773_1_SI_6076_S177_02596_group_11225	0
DTU_2022_1015773_1_SI_6076_S177_02595_group_11224	0
DTU_2022_1015771_1_SI_6074_S175_01060_group_11214	0
DTU_2022_1015771_1_SI_6074_S175_01113_group_11220	0
DTU_2022_1015771_1_SI_6074_S175_01098_group_11215	0
DTU_2022_1015771_1_SI_6074_S175_01100_group_11216	0
DTU_2022_1015771_1_SI_6074_S175_01102_group_8039	0
DTU_2022_1015771_1_SI_6074_S175_01103_group_11217	0
DTU_2022_1015771_1_SI_6074_S175_01104_group_11218	0
DTU_2022_1015830_1_SI_3261_00093_group_11308	0
DTU_2022_1015830_1_SI_3261_00092_group_8054	0
DTU_2022_1015771_1_SI_6074_S175_01105_group_11219	0
DTU_2022_1015830_1_SI_3261_00091_group_11307	0
DTU_2022_1015830_1_SI_3261_00090_group_11306	0
DTU_2022_1015773_1_SI_6076_S177_02594_group_11223	0
DTU_2022_1015830_1_SI_3261_00089_group_11305	0
DTU_2022_1015771_1_SI_6074_S175_01114_group_11221	0
DTU_2022_1015830_1_SI_3261_00088_group_11304	0
DTU_2022_1015830_1_SI_3261_00087_group_11303	0
DTU_2022_1015830_1_SI_3261_00086_group_11302	0
DTU_2022_1015772_1_SI_6075_S176_00542_group_2477	0
DTU_2022_1015830_1_SI_3261_00085_group_11301	0
DTU_2022_1015830_1_SI_3261_00084_group_11300	0
DTU_2022_1015773_1_SI_6076_S177_02593_group_11222	0
DTU_2022_1015659_1_SI_MF3865_01288_group_11064	0
DTU_2022_1015866_1_SI_CDL76_02190_group_361	0
DTU_2022_1015922_1_SI_7000_02680_group_11386	0
DTU_2022_1015560_1_SI_65_02921_group_10945	0
DTU_2022_1015560_1_SI_65_00387_group_23	0
DTU_2022_1015560_1_SI_65_00401_group_2411	0
DTU_2022_1015560_1_SI_65_00820_group_10930	0
DTU_2022_1015560_1_SI_65_01722_group_10931	0
DTU_2022_1015560_1_SI_65_01873_group_10932	0
DTU_2022_1015560_1_SI_65_02177_group_10933	0
DTU_2022_1015560_1_SI_65_02206_group_10934	0
DTU_2022_1015560_1_SI_65_02215_group_10935	0
DTU_2022_1015560_1_SI_65_02219_group_2789	0
DTU_2022_1015560_1_SI_65_02880_group_3464	0
DTU_2022_1015560_1_SI_65_02886_group_10936	0
DTU_2022_1015560_1_SI_65_02909_group_8007	0
DTU_2022_1015560_1_SI_65_02910_group_10937	0
DTU_2022_1015560_1_SI_65_02911_group_10938	0
DTU_2022_1015560_1_SI_65_02912_group_10939	0
DTU_2022_1015560_1_SI_65_02913_group_6467	0
DTU_2022_1015560_1_SI_65_02915_group_10940	0
DTU_2022_1015560_1_SI_65_02916_group_10941	0
DTU_2022_1015560_1_SI_65_02917_group_10942	0
DTU_2022_1015918_1_SI_6714_00350_group_11368	0
DTU_2022_1015560_1_SI_65_02919_group_10943	0
DTU_2022_1015560_1_SI_65_00361_group_10929	0
DTU_2022_1015558_1_SI_63_00780_group_8006	0
DTU_2022_1015918_1_SI_6714_02464_group_11369	0
DTU_2022_1015918_1_SI_6714_02465_group_11370	0
DTU_2022_1015534_1_SI_39_02157_group_10918	0
DTU_2022_1015534_1_SI_39_02186_group_10919	0
DTU_2022_1015535_1_SI_40_02063_kdsD	0
DTU_2022_1015535_1_SI_40_02064_group_10921	0
DTU_2022_1015535_1_SI_40_02267_group_2636	0
DTU_2022_1015537_1_SI_42_01604_group_10922	0
DTU_2022_1015920_1_SI_6790_00177_hdhA	0
DTU_2022_1015537_1_SI_42_02842_group_3438	0
DTU_2022_1015539_1_SI_44_01825_group_10923	0
DTU_2022_1015549_1_SI_54_01050_group_6440	0
DTU_2022_1015557_2_SI_62_S171_02139_group_2637	0
DTU_2022_1015549_1_SI_54_02345_group_955	0
DTU_2022_1015550_1_SI_55_01986_group_10924	0
DTU_2022_1015550_1_SI_55_01987_group_10925	0
DTU_2022_1015550_1_SI_55_03044_group_10926	0
DTU_2022_1015550_1_SI_55_03066_group_10	0
DTU_2022_1015550_1_SI_55_03070_group_335	0
DTU_2022_1015554_1_SI_59_00042_group_10927	0
DTU_2022_1015554_1_SI_59_02831_group_2294	0
DTU_2022_1015555_1_SI_60_03058_group_2369	0
DTU_2022_1015560_1_SI_65_02920_group_10944	0
DTU_2022_1015560_1_SI_65_02922_group_10946	0
DTU_2022_1015560_1_SI_65_02972_group_1575	0
DTU_2022_1015916_1_SI_5516_02741_group_3026	0
DTU_2022_1015560_1_SI_65_02957_group_10958	0
DTU_2022_1015560_1_SI_65_02958_group_10959	0
DTU_2022_1015560_1_SI_65_02959_group_10960	0
DTU_2022_1015910_2_SI_3516_S179_02889_group_8055	0
DTU_2022_1015560_1_SI_65_02960_group_10961	0
DTU_2022_1015909_1_SI_3506_02548_group_11362	0
DTU_2022_1015909_1_SI_3506_02547_group_11361	0
DTU_2022_1015560_1_SI_65_02961_group_10962	0
DTU_2022_1015560_1_SI_65_02962_group_10963	0
DTU_2022_1015560_1_SI_65_02963_group_10964	0
DTU_2022_1015560_1_SI_65_02964_group_10965	0
DTU_2022_1015560_1_SI_65_02965_group_10966	0
DTU_2022_1015909_1_SI_3506_00385_group_11360	0
DTU_2022_1015560_1_SI_65_02966_group_10967	0
DTU_2022_1015908_1_SI_3499_03016_group_891	0
DTU_2022_1015560_1_SI_65_02967_pinR	0
DTU_2022_1015560_1_SI_65_02968_group_10969	0
DTU_2022_1015560_1_SI_65_02969_group_10970	0
DTU_2022_1015907_1_SI_3493_02158_group_11359	0
DTU_2022_1015560_1_SI_65_02970_group_10971	0
DTU_2022_1015560_1_SI_65_02971_group_10972	0
DTU_2022_1015560_1_SI_65_02956_group_10957	0
DTU_2022_1015560_1_SI_65_02955_group_10956	0
DTU_2022_1015560_1_SI_65_02953_group_10955	0
DTU_2022_1015560_1_SI_65_02933_group_10950	0
DTU_2022_1015913_1_SI_4392_01952_group_11367	0
DTU_2022_1015913_1_SI_4392_01477_recD2_2	0
DTU_2022_1015913_1_SI_4392_01476_recD2_1	0
DTU_2022_1015560_1_SI_65_02923_group_10947	0
DTU_2022_1015560_1_SI_65_02928_group_10948	0
DTU_2022_1015560_1_SI_65_02929_group_10949	0
DTU_2022_1015560_1_SI_65_02931_group_6468	0
DTU_2022_1015560_1_SI_65_02932_group_8008	0
DTU_2022_1015910_2_SI_3516_S179_02923_group_11364	0
DTU_2022_1015560_1_SI_65_02934_group_10951	0
DTU_2022_1015560_1_SI_65_02951_group_10954	0
DTU_2022_1015560_1_SI_65_02935_group_10952	0
DTU_2022_1015560_1_SI_65_02941_group_8009	0
DTU_2022_1015560_1_SI_65_02943_group_8010	0
DTU_2022_1015910_2_SI_3516_S179_02918_group_6485	0
DTU_2022_1015560_1_SI_65_02945_group_8011	0
DTU_2022_1015560_1_SI_65_02946_group_8012	0
DTU_2022_1015560_1_SI_65_02947_group_8013	0
DTU_2022_1015910_2_SI_3516_S179_02890_group_8056	0
DTU_2022_1015560_1_SI_65_02950_group_10953	0
DTU_2022_1015534_1_SI_39_02152_group_10917	0
DTU_2022_1015534_1_SI_39_02151_group_10916	0
DTU_2022_1015534_1_SI_39_02150_group_10915	0
DTU_2022_1015920_1_SI_6790_01899_group_11371	0
DTU_2022_1015513_1_SI_Lm307_03057_group_10884	0
DTU_2022_1015513_1_SI_Lm307_03058_group_10885	0
DTU_2022_1015513_1_SI_Lm307_03059_group_8003	0
DTU_2022_1015513_1_SI_Lm307_03060_group_10886	0
DTU_2022_1015513_1_SI_Lm307_03061_group_10887	0
DTU_2022_1015513_1_SI_Lm307_03062_group_10888	0
DTU_2022_1015513_1_SI_Lm307_03064_rhaS_4	0
DTU_2022_1015513_1_SI_Lm307_03065_group_10891	0
DTU_2022_1015922_1_SI_7000_01951_group_8058	0
DTU_2022_1015922_1_SI_7000_01530_group_11380	0
DTU_2022_1015513_1_SI_Lm307_03068_group_10894	0
DTU_2022_1015513_1_SI_Lm307_03069_group_10895	0
DTU_2022_1015513_1_SI_Lm307_03070_group_10896	0
DTU_2022_1015513_1_SI_Lm307_03071_group_10897	0
DTU_2022_1015514_1_SI_Lm323_01824_group_103	0
DTU_2022_1015514_1_SI_Lm323_02793_group_10898	0
DTU_2022_1015514_1_SI_Lm323_02795_group_8004	0
DTU_2022_1015514_1_SI_Lm323_02798_group_878	0
DTU_2022_1015515_1_SI_Lm327_03070_group_1981	0
DTU_2022_1015515_1_SI_Lm327_03076_clpL_2	0
DTU_2022_1015519_1_SI_24_02897_group_10899	0
DTU_2022_1015513_1_SI_Lm307_03056_group_1931	0
DTU_2022_1015513_1_SI_Lm307_02887_group_10883	0
DTU_2022_1015510_1_SI_Lm283_01361_group_767	0
DTU_2022_1015506_2_SI_Lm238_S166_03044_group_10876	0
DTU_2022_1015506_2_SI_Lm238_S166_03039_group_10871	0
DTU_2022_1015506_2_SI_Lm238_S166_03040_group_10872	0
DTU_2022_1015922_1_SI_7000_02679_group_11385	0
DTU_2022_1015922_1_SI_7000_02678_group_11384	0
DTU_2022_1015922_1_SI_7000_02677_xkdM	0
DTU_2022_1015506_2_SI_Lm238_S166_03041_group_10873	0
DTU_2022_1015922_1_SI_7000_02676_yqbN	0
DTU_2022_1015506_2_SI_Lm238_S166_03042_group_10874	0
DTU_2022_1015506_2_SI_Lm238_S166_03043_group_10875	0
DTU_2022_1015816_1_SI_2305_01920_group_4163	0
DTU_2022_1015509_1_SI_Lm276_03141_group_1070	0
DTU_2022_1015506_2_SI_Lm238_S166_03045_group_10877	0
DTU_2022_1015506_2_SI_Lm238_S166_03046_group_10878	0
DTU_2022_1015506_2_SI_Lm238_S166_03047_group_10879	0
DTU_2022_1015506_2_SI_Lm238_S166_03048_group_10880	0
DTU_2022_1015506_2_SI_Lm238_S166_03049_group_10881	0
DTU_2022_1015507_2_SI_Lm261_S167_02670_group_10882	0
DTU_2022_1015509_1_SI_Lm276_03102_group_2287	0
DTU_2022_1015509_1_SI_Lm276_03119_group_135	0
DTU_2022_1015509_1_SI_Lm276_03140_group_2823	0
DTU_2022_1015519_1_SI_24_02898_group_10900	0
DTU_2022_1015519_1_SI_24_02905_group_5079	0
DTU_2022_1015519_1_SI_24_02906_group_10901	0
DTU_2022_1015530_1_SI_35_02925_group_3976	0
DTU_2022_1015527_1_SI_32_02981_group_10908	0
DTU_2022_1015527_1_SI_32_03007_group_2401	0
DTU_2022_1015528_1_SI_33_02177_group_705	0
DTU_2022_1015529_1_SI_34_00157_iolB_1	0
DTU_2022_1015529_1_SI_34_01400_group_2213	0
DTU_2022_1015530_1_SI_35_00870_group_453	0
DTU_2022_1015922_1_SI_7000_01525_group_11375	0
DTU_2022_1015922_1_SI_7000_01524_group_11374	0
DTU_2022_1015922_1_SI_7000_01523_group_11373	0
DTU_2022_1015531_1_SI_36_00418_group_10910	0
DTU_2022_1015922_1_SI_7000_01526_group_11376	0
DTU_2022_1015531_1_SI_36_00421_group_10911	0
DTU_2022_1015922_1_SI_7000_01522_group_11372	0
DTU_2022_1015922_1_SI_7000_01521_group_8057	0
DTU_2022_1015531_1_SI_36_00427_group_10912	0
DTU_2022_1015922_1_SI_7000_01313_group_109	0
DTU_2022_1015531_1_SI_36_00467_group_10913	0
DTU_2022_1015531_1_SI_36_02528_group_81	0
DTU_2022_1015921_2_SI_6978_S180_03041_group_6471	0
DTU_2022_1015534_1_SI_39_02148_group_1775	0
DTU_2022_1015527_1_SI_32_02979_group_1402	0
DTU_2022_1015527_1_SI_32_02966_group_3393	0
DTU_2022_1015519_1_SI_24_02926_group_1408	0
DTU_2022_1015525_1_SI_30_00881_group_10905	0
DTU_2022_1015521_1_SI_26_02928_group_1743	0
DTU_2022_1015521_1_SI_26_02944_group_1427	0
DTU_2022_1015521_1_SI_26_02986_group_1263	0
DTU_2022_1015521_1_SI_26_03001_group_1277	0
DTU_2022_1015521_1_SI_26_03002_group_1100	0
DTU_2022_1015521_1_SI_26_03012_group_813	0
DTU_2022_1015522_1_SI_27_01784_group_10902	0
DTU_2022_1015522_1_SI_27_01789_group_10903	0
DTU_2022_1015523_1_SI_28_02729_group_10904	0
DTU_2022_1015525_1_SI_30_01164_group_760	0
DTU_2022_1015527_1_SI_32_02965_group_1072	0
DTU_2022_1015922_1_SI_7000_01529_group_11379	0
DTU_2022_1015525_1_SI_30_02406_group_10906	0
DTU_2022_1015922_1_SI_7000_01528_group_11378	0
DTU_2022_1015526_1_SI_31_02970_group_2069	0
DTU_2022_1015526_1_SI_31_02994_group_2167	0
DTU_2022_1015922_1_SI_7000_01527_group_11377	0
DTU_2022_1015527_1_SI_32_01106_group_3897	0
DTU_2022_1015527_1_SI_32_02937_group_10907	0
DTU_2022_1015527_1_SI_32_02964_group_390	0
DTU_2022_1015907_1_SI_3493_01746_group_11358	0
DTU_2022_1015560_1_SI_65_02973_group_10973	0
DTU_2022_1015657_1_SI_MF2191_02860_group_1152	0
DTU_2022_1015628_1_SI_MF1358_02627_group_8022	0
DTU_2022_1015618_1_SI_123_03020_group_1270	0
DTU_2022_1015867_1_SI_CDL77_03157_group_11339	0
DTU_2022_1015867_1_SI_CDL77_03156_group_11338	0
DTU_2022_1015619_1_SI_124_00545_group_11028	0
DTU_2022_1015619_1_SI_124_00546_group_11029	0
DTU_2022_1015619_1_SI_124_00547_group_8021	0
DTU_2022_1015619_1_SI_124_00575_group_11030	0
DTU_2022_1015620_1_SI_125_00128_group_11031	0
DTU_2022_1015621_1_SI_126_02308_group_11032	0
DTU_2022_1015622_1_SI_127_00299_group_1489	0
DTU_2022_1015622_1_SI_127_00300_group_1488	0
DTU_2022_1015867_1_SI_CDL77_03155_group_11337	0
DTU_2022_1015622_1_SI_127_02496_group_4017	0
DTU_2022_1015624_1_SI_129_01844_group_11033	0
DTU_2022_1015624_1_SI_129_02535_group_5010	0
DTU_2022_1015626_1_SI_131_02980_group_247	0
DTU_2022_1015628_1_SI_MF1358_00322_group_6472	0
DTU_2022_1015628_1_SI_MF1358_00324_group_6466	0
DTU_2022_1015867_1_SI_CDL77_03153_group_11336	0
DTU_2022_1015867_1_SI_CDL77_03152_group_11335	0
DTU_2022_1015628_1_SI_MF1358_00325_group_364	0
DTU_2022_1015618_1_SI_123_03002_group_3558	0
DTU_2022_1015618_1_SI_123_02931_group_3333	0
DTU_2022_1015617_1_SI_122_02577_group_7448	0
DTU_2022_1015616_1_SI_121_02986_group_76	0
DTU_2022_1015874_1_SI_F18_03062_group_248	0
DTU_2022_1015615_1_SI_120_02196_group_11020	0
DTU_2022_1015615_1_SI_120_02197_group_11021	0
DTU_2022_1015615_1_SI_120_02198_group_11022	0
DTU_2022_1015615_1_SI_120_02199_group_11023	0
DTU_2022_1015615_1_SI_120_02200_group_11024	0
DTU_2022_1015615_1_SI_120_02201_group_11025	0
DTU_2022_1015615_1_SI_120_02202_group_11026	0
DTU_2022_1015615_1_SI_120_02203_group_11027	0
DTU_2022_1015616_1_SI_121_03015_group_1831	0
DTU_2022_1015616_1_SI_121_03052_group_502	0
DTU_2022_1015874_1_SI_F18_02762_group_14312	0
DTU_2022_1015869_1_SI_CDL74_02809_group_659	0
DTU_2022_1015616_1_SI_121_03017_group_1622	0
DTU_2022_1015616_1_SI_121_03041_group_5257	0
DTU_2022_1015616_1_SI_121_03046_group_689	0
DTU_2022_1015616_1_SI_121_03047_group_1367	0
DTU_2022_1015616_1_SI_121_03048_group_1268	0
DTU_2022_1015867_1_SI_CDL77_03158_group_11340	0
DTU_2022_1015616_1_SI_121_03049_group_1276	0
DTU_2022_1015628_1_SI_MF1358_02624_group_156	0
DTU_2022_1015628_1_SI_MF1358_02628_group_11034	0
DTU_2022_1015907_1_SI_3493_01012_group_11357	0
DTU_2022_1015628_1_SI_MF1358_02629_group_7824	0
DTU_2022_1015643_1_SI_MF2167_02919_group_11047	0
DTU_2022_1015643_1_SI_MF2167_02920_group_11048	0
DTU_2022_1015643_1_SI_MF2167_02921_group_11049	0
DTU_2022_1015643_1_SI_MF2167_02922_group_11050	0
DTU_2022_1015866_1_SI_CDL76_02957_group_3086	0
DTU_2022_1015643_1_SI_MF2167_02923_group_11051	0
DTU_2022_1015643_1_SI_MF2167_02924_group_11052	0
DTU_2022_1015643_1_SI_MF2167_02925_group_11053	0
DTU_2022_1015648_1_SI_MF2172_02868_group_3975	0
DTU_2022_1015653_1_SI_MF2187_00046_group_11054	0
DTU_2022_1015653_1_SI_MF2187_00047_group_11055	0
DTU_2022_1015653_1_SI_MF2187_00059_group_11056	0
DTU_2022_1015653_1_SI_MF2187_01676_group_11057	0
DTU_2022_1015654_1_SI_MF2188_00626_group_11058	0
DTU_2022_1015654_1_SI_MF2188_02843_group_8025	0
DTU_2022_1015654_1_SI_MF2188_02854_group_11059	0
DTU_2022_1015654_1_SI_MF2188_02858_group_11060	0
DTU_2022_1015654_1_SI_MF2188_02859_group_11061	0
DTU_2022_1015654_1_SI_MF2188_02869_group_11062	0
DTU_2022_1015654_1_SI_MF2188_02870_group_11063	0
DTU_2022_1015656_1_SI_MF2190_00192_group_1592	0
DTU_2022_1015867_1_SI_CDL77_02187_group_11330	0
DTU_2022_1015643_1_SI_MF2167_02918_group_11046	0
DTU_2022_1015643_1_SI_MF2167_02917_group_11045	0
DTU_2022_1015867_1_SI_CDL77_03149_group_11332	0
DTU_2022_1015628_1_SI_MF1358_02635_group_11035	0
DTU_2022_1015629_1_SI_MF1486_00679_group_11036	0
DTU_2022_1015629_1_SI_MF1486_00680_group_1309	0
DTU_2022_1015867_1_SI_CDL77_03151_group_11334	0
DTU_2022_1015630_1_SI_MF1487_02633_group_5884	0
DTU_2022_1015631_1_SI_MF2152_02581_group_11037	0
DTU_2022_1015631_1_SI_MF2152_02582_group_11038	0
DTU_2022_1015632_1_SI_MF2153_03064_group_59	0
DTU_2022_1015867_1_SI_CDL77_03150_group_11333	0
DTU_2022_1015867_1_SI_CDL77_03148_group_11331	0
DTU_2022_1015643_1_SI_MF2167_02823_group_11044	0
DTU_2022_1015633_1_SI_MF2156_01267_group_11039	0
DTU_2022_1015633_1_SI_MF2156_02319_group_711	0
DTU_2022_1015635_1_SI_MF2158_02252_group_1615	0
DTU_2022_1015635_1_SI_MF2158_02914_group_3252	0
DTU_2022_1015636_1_SI_MF2159_00524_group_11040	0
DTU_2022_1015639_1_SI_MF2163_01842_group_11041	0
DTU_2022_1015867_1_SI_CDL77_02745_group_466	0
DTU_2022_1015641_1_SI_MF2165_00775_group_11042	0
DTU_2022_1015643_1_SI_MF2167_02822_group_11043	0
DTU_2022_1015615_1_SI_120_02195_group_11019	0
DTU_2022_1015615_1_SI_120_02194_group_11018	0
DTU_2022_1015876_1_SI_IR6179_02508_group_3	0
DTU_2022_1015615_1_SI_120_02192_group_11017	0
DTU_2022_1015568_1_SI_73_01120_group_10982	0
DTU_2022_1015568_1_SI_73_01121_group_8017	0
DTU_2022_1015568_1_SI_73_02294_group_10983	0
DTU_2022_1015568_1_SI_73_02295_group_10984	0
DTU_2022_1015573_1_SI_78_03102_group_49	0
DTU_2022_1015573_1_SI_78_03135_group_4160	0
DTU_2022_1015900_1_SI_P02_001_01923_group_11355	0
DTU_2022_1015578_1_SI_83_00921_group_703	0
DTU_2022_1015900_1_SI_P02_001_01911_group_11354	0
DTU_2022_1015578_1_SI_83_00938_group_10985	0
DTU_2022_1015578_1_SI_83_00940_group_10986	0
DTU_2022_1015578_1_SI_83_02206_group_10987	0
DTU_2022_1015578_1_SI_83_02209_group_10988	0
DTU_2022_1015578_1_SI_83_02215_group_10989	0
DTU_2022_1015578_1_SI_83_02218_group_8018	0
DTU_2022_1015894_1_SI_F2365_01553_group_5971	0
DTU_2022_1015578_1_SI_83_02227_group_10990	0
DTU_2022_1015578_1_SI_83_02228_group_10991	0
DTU_2022_1015578_1_SI_83_02237_group_10992	0
DTU_2022_1015893_1_SI_LmRo15_00305_group_11353	0
DTU_2022_1015578_1_SI_83_02238_group_10993	0
DTU_2022_1015568_1_SI_73_01113_group_10981	0
DTU_2022_1015568_1_SI_73_01108_group_10980	0
DTU_2022_1015568_1_SI_73_01106_group_10979	0
DTU_2022_1015561_1_SI_66_02891_group_2859	0
DTU_2022_1015560_1_SI_65_02974_group_8014	0
DTU_2022_1015560_1_SI_65_02977_group_10974	0
DTU_2022_1015560_1_SI_65_03059_group_10975	0
DTU_2022_1015906_1_SI_3491_01861_group_4109	0
DTU_2022_1015905_1_SI_13KMS_02980_group_270	0
DTU_2022_1015901_1_SI_AB27_01970_group_4604	0
DTU_2022_1015561_1_SI_66_02025_group_7687	0
DTU_2022_1015561_1_SI_66_02851_group_1721	0
DTU_2022_1015561_1_SI_66_02872_group_10977	0
DTU_2022_1015561_1_SI_66_02896_group_4119	0
DTU_2022_1015568_1_SI_73_01105_group_10978	0
DTU_2022_1015562_1_SI_67_02906_group_1115	0
DTU_2022_1015564_1_SI_69_01429_yteP_1	0
DTU_2022_1015568_1_SI_73_00523_group_309	0
DTU_2022_1015900_1_SI_P02_001_01928_group_11356	0
DTU_2022_1015568_1_SI_73_00526_group_1527	0
DTU_2022_1015568_1_SI_73_00527_group_5054	0
DTU_2022_1015568_1_SI_73_00530_group_2741	0
DTU_2022_1015568_1_SI_73_01098_group_8015	0
DTU_2022_1015568_1_SI_73_01099_group_8016	0
DTU_2022_1015892_1_SI_5624_02267_group_965	0
DTU_2022_1015578_1_SI_83_02241_group_10994	0
DTU_2022_1015578_1_SI_83_02258_group_69	0
DTU_2022_1015611_1_SI_116_00339_group_11007	0
DTU_2022_1015889_1_SI_LmRo10_01056_group_11345	0
DTU_2022_1015592_1_SI_97_02890_group_11004	0
DTU_2022_1015889_1_SI_LmRo10_01055_group_11344	0
DTU_2022_1015884_1_SI_LmRo2_01520_group_11343	0
DTU_2022_1015595_1_SI_100_02698_group_14055	0
DTU_2022_1015607_1_SI_112_01832_hisD_1	0
DTU_2022_1015609_1_SI_114_03014_group_5253	0
DTU_2022_1015609_1_SI_114_03015_group_1124	0
DTU_2022_1015611_1_SI_116_00338_group_11006	0
DTU_2022_1015611_1_SI_116_00340_group_11008	0
DTU_2022_1015591_1_SI_96_00519_group_6366	0
DTU_2022_1015611_1_SI_116_00781_group_11009	0
DTU_2022_1015611_1_SI_116_00912_group_11010	0
DTU_2022_1015611_1_SI_116_02456_group_11011	0
DTU_2022_1015612_1_SI_117_02866_group_11012	0
DTU_2022_1015615_1_SI_120_02188_Int-Tn	0
DTU_2022_1015883_1_SI_LmRo1_02060_group_11342	0
DTU_2022_1015615_1_SI_120_02189_group_11014	0
DTU_2022_1015615_1_SI_120_02190_group_11015	0
DTU_2022_1015615_1_SI_120_02191_group_11016	0
DTU_2022_1015592_1_SI_97_01400_group_3604	0
DTU_2022_1015584_1_SI_89_02861_group_2873	0
DTU_2022_1015578_1_SI_83_03021_group_8019	0
DTU_2022_1015580_1_SI_85_02441_group_4108	0
DTU_2022_1015578_1_SI_83_03059_group_346	0
DTU_2022_1015579_1_SI_84_01834_group_3087	0
DTU_2022_1015579_1_SI_84_03004_group_10995	0
DTU_2022_1015579_1_SI_84_03005_group_6470	0
DTU_2022_1015890_1_SI_LmRo11_03042_group_11352	0
DTU_2022_1015579_1_SI_84_03006_group_10996	0
DTU_2022_1015890_1_SI_LmRo11_03040_group_11351	0
DTU_2022_1015579_1_SI_84_03013_group_10997	0
DTU_2022_1015890_1_SI_LmRo11_03039_group_11350	0
DTU_2022_1015580_1_SI_85_02969_group_246	0
DTU_2022_1015584_1_SI_89_02801_group_4955	0
DTU_2022_1015583_1_SI_88_01872_group_10999	0
DTU_2022_1015583_1_SI_88_02962_group_11000	0
DTU_2022_1015890_1_SI_LmRo11_03038_group_11349	0
DTU_2022_1015890_1_SI_LmRo11_03037_group_11348	0
DTU_2022_1015583_1_SI_88_02963_group_11001	0
DTU_2022_1015890_1_SI_LmRo11_03032_group_11347	0
DTU_2022_1015890_1_SI_LmRo11_03031_group_11346	0
DTU_2022_1015583_1_SI_88_03013_group_8020	0
DTU_2022_1015583_1_SI_88_03014_group_152	0
08-5578_S1_00001_group_4215	0
DTU_2022_1015324_1_SI_395b1_S42_03011_group_1396	0
DTU_2022_1015338_1_SI_506a3_S56_02570_group_4853	0
[truncated: 12,533 more rows]

## Sheet: Table S6
Table S6: Manual annotation results of the top ten important features (see description in Appendix)
BC classifiction (Logistic regression with L1 regularization on CC level)
qseqid	sseqid	cds full description (from ncbi entry)	pident	length	mismatch	gapopen	qstart	qend	sstart	send	evalue	bitscore	qcovs
group_6155	lcl|NZ_CP025442.1_cds_WP_230101392.1_1661	>lcl|NZ_CP025442.1_cds_WP_230101392.1_1661 [locus_tag=CV735_RS08540] [protein=TetR family transcriptional regulator] [protein_id=WP_230101392.1] [location=1661451..1661948] [gbkey=CDS]	100	166	0	0	22	519	1	498	1.2e-95	348	96
group_11531	lcl|NZ_CP007199.1_cds_WP_088744324.1_1786	>lcl|NZ_CP007199.1_cds_WP_088744324.1_1786 [locus_tag=A415_RS09310] [protein=LPXTG cell wall anchor domain-containing protein] [protein_id=WP_088744324.1] [location=complement(1828741..1831632)] [gbkey=CDS]	100	23	0	0	209	277	1851	1919	3.21e-07	54.7	13
group_8857	lcl|NZ_CP025442.1_cds_WP_003734336.1_1663	>lcl|NZ_CP025442.1_cds_WP_003734336.1_1663 [locus_tag=CV735_RS08550] [protein=DUF6262 family protein] [protein_id=WP_003734336.1] [location=complement(1662586..1662951)] [gbkey=CDS]	100	121	0	0	364	2	364	2	1.03e-75	281	99
qacC	lcl|NZ_CP028183.1_cds_WP_031668971.1_1644	>lcl|NZ_CP028183.1_cds_WP_031668971.1_1644 [gene=qacH] [locus_tag=C9J84_RS08470] [protein=quaternary ammonium compound efflux SMR transporter QacH] [protein_id=WP_031668971.1] [location=1644262..1644633] [gbkey=CDS]	100	123	0	0	3	371	3	371	5.96e-81	298	99
group_6910	lcl|NZ_CP028183.1_cds_WP_031668913.1_675	>lcl|NZ_CP028183.1_cds_WP_031668913.1_675 [locus_tag=C9J84_RS03525] [protein=HK97 gp10 family phage protein] [protein_id=WP_031668913.1] [location=701801..702166] [gbkey=CDS]	100	122	0	0	366	1	366	1	1.39e-83	307	100
group_11002	lcl|NZ_CP025442.1_cds_WP_031673684.1_1662	>lcl|NZ_CP025442.1_cds_WP_031673684.1_1662 [gene=qacH] [locus_tag=CV735_RS08545] [protein=quaternary ammonium compound efflux SMR transporter QacH] [protein_id=WP_031673684.1] [location=1661951..1662322] [gbkey=CDS]	92.623	122	9	0	1	366	1	366	6.52e-70	262	97
group_11916	lcl|NZ_CP075875.1_cds_WP_200644346.1_2700	>lcl|NZ_CP075875.1_cds_WP_200644346.1_2700 [locus_tag=G8O84_RS13560] [protein=DUF1642 domain-containing protein] [protein_id=WP_200644346.1] [location=complement(2687381..2687941)] [gbkey=CDS]	60.577	104	41	0	1	312	1	312	2.1e-54	151	57
group_11003	lcl|NZ_CP025442.1_cds_WP_230101392.1_1661	>lcl|NZ_CP025442.1_cds_WP_230101392.1_1661 [locus_tag=CV735_RS08540] [protein=TetR family transcriptional regulator] [protein_id=WP_230101392.1] [location=1661451..1661948] [gbkey=CDS]	76.712	73	17	0	334	552	280	498	1.8e-69	140	40
ebrB	lcl|NZ_CP022021.1_cds_WP_171817284.1_3050	>lcl|NZ_CP022021.1_cds_WP_171817284.1_3050 [gene=bcrC] [locus_tag=ARX15_RS15840] [protein=quaternary ammonium compound efflux SMR transporter BcrC] [protein_id=WP_171817284.1] [location=complement(10052..10399)] [gbkey=CDS]	100	115	0	0	345	1	348	4	3.6e-76	282	100
group_8424	lcl|NC_013767.1_cds_WP_003726389.1_3028	>lcl|NC_013767.1_cds_WP_003726389.1_3028 [locus_tag=LM5578_RS15425] [protein=hypothetical protein] [protein_id=WP_003726389.1] [location=complement(19539..19871)] [gbkey=CDS]	100	110	0	0	3	332	3	332	3.92e-66	249	99
BC regression (random forest on CC level)
qseqid	sseqid		pident	length	mismatch	gapopen	qstart	qend	sstart	send	evalue	bitscore	qcovs
group_8378	lcl|NC_013768.1_cds_WP_012951708.1_1805	>lcl|NC_013768.1_cds_WP_012951708.1_1805 [gene=emrE] [locus_tag=LM5923_RS09130] [protein=quaternary ammonium compound efflux SMR transporter EmrE] [protein_id=WP_012951708.1] [location=complement(1817073..1817396)] [gbkey=CDS]	100	107	0	0	3	323	3	323	6.01e-76	281	99
group_10893	lcl|NZ_CP025442.1_cds_WP_031673684.1_1662	>lcl|NZ_CP025442.1_cds_WP_031673684.1_1662 [gene=qacH] [locus_tag=CV735_RS08545] [protein=quaternary ammonium compound efflux SMR transporter QacH] [protein_id=WP_031673684.1] [location=1661951..1662322] [gbkey=CDS]	60	80	32	0	1	240	1	240	9.71e-30	128	74
group_8630	lcl|NZ_CP038643.1_cds_WP_061092474.1_2905	>lcl|NZ_CP038643.1_cds_WP_061092474.1_2905 [gene=emrC] [locus_tag=E5D16_RS15160] [protein=multidrug efflux transporter outer membrane subunit EmrC] [protein_id=WP_061092474.1] [location=complement(1496..1882)] [gbkey=CDS]	100	128	0	0	3	386	3	386	4.25e-88	322	99
group_11002	lcl|NZ_CP025442.1_cds_WP_031673684.1_1662	>lcl|NZ_CP025442.1_cds_WP_031673684.1_1662 [gene=qacH] [locus_tag=CV735_RS08545] [protein=quaternary ammonium compound efflux SMR transporter QacH] [protein_id=WP_031673684.1] [location=1661951..1662322] [gbkey=CDS]	92.623	122	9	0	1	366	1	366	6.52e-70	262	97
qacC	lcl|NZ_CP028183.1_cds_WP_031668971.1_1644	>lcl|NZ_CP028183.1_cds_WP_031668971.1_1644 [gene=qacH] [locus_tag=C9J84_RS08470] [protein=quaternary ammonium compound efflux SMR transporter QacH] [protein_id=WP_031668971.1] [location=1644262..1644633] [gbkey=CDS]	100	123	0	0	3	371	3	371	5.96e-81	298	99
group_9768	lcl|NZ_CP096151.1_cds_WP_014930611.1_1910	>lcl|NZ_CP096151.1_cds_WP_014930611.1_1910 [locus_tag=MZN51_RS09870] [protein=peptide ABC transporter substrate-binding protein] [protein_id=WP_014930611.1] [location=complement(1945048..1946709)] [gbkey=CDS]	99.272	412	3	0	1	1236	427	1662	0	939	100
group_12967	lcl|NZ_CP032669.1_cds_WP_003732486.1_2473	>lcl|NZ_CP032669.1_cds_WP_003732486.1_2473 [locus_tag=D7402_RS12930] [protein=sugar-binding transcriptional regulator] [protein_id=WP_003732486.1] [location=complement(2526915..2527961)] [gbkey=CDS]	100	333	0	0	999	1	1047	49	0	792	100
plsX	lcl|NZ_CP096155.1_cds_WP_003723870.1_2797	>lcl|NZ_CP096155.1_cds_WP_003723870.1_2797 [gene=plsX] [locus_tag=MZN52_RS14320] [protein=phosphate acyltransferase PlsX] [protein_id=WP_003723870.1] [location=2834763..2835776] [gbkey=CDS]	100	338	0	0	1	1014	1	1014	0	739	100
group_2605	lcl|NC_021830.2_cds_WP_003724937.1_998	>lcl|NC_021830.2_cds_WP_003724937.1_998 [gene=chiB] [locus_tag=LM220_RS04975] [protein=chitinase ChiB] [protein_id=WP_003724937.1] [location=complement(1013922..1016192)] [gbkey=CDS]	100	757	0	0	2271	1	2271	1	0	1723	100
group_6469	lcl|NZ_CP098507.1_cds_WP_259215394.1_2793	>lcl|NZ_CP098507.1_cds_WP_259215394.1_2793 [locus_tag=BES38_RS14335] [protein=LPXTG cell wall anchor domain-containing protein] [protein_id=WP_259215394.1] [location=2853589..2856261] [gbkey=CDS]	100	19	0	0	473	529	1710	1766	2.29e-06	41.4	8
BC log2 regression (random forest on CC level)
qseqid	sseqid		pident	length	mismatch	gapopen	qstart	qend	sstart	send	evalue	bitscore	qcovs
group_8378	lcl|NC_013768.1_cds_WP_012951708.1_1805	>lcl|NC_013768.1_cds_WP_012951708.1_1805 [gene=emrE] [locus_tag=LM5923_RS09130] [protein=quaternary ammonium compound efflux SMR transporter EmrE] [protein_id=WP_012951708.1] [location=complement(1817073..1817396)] [gbkey=CDS]	100	107	0	0	3	323	3	323	6.01e-76	281	99
group_10893	lcl|NZ_CP025442.1_cds_WP_031673684.1_1662	>lcl|NZ_CP025442.1_cds_WP_031673684.1_1662 [gene=qacH] [locus_tag=CV735_RS08545] [protein=quaternary ammonium compound efflux SMR transporter QacH] [protein_id=WP_031673684.1] [location=1661951..1662322] [gbkey=CDS]	60	80	32	0	1	240	1	240	9.71e-30	128	74
qacC	lcl|NZ_CP028183.1_cds_WP_031668971.1_1644	>lcl|NZ_CP028183.1_cds_WP_031668971.1_1644 [gene=qacH] [locus_tag=C9J84_RS08470] [protein=quaternary ammonium compound efflux SMR transporter QacH] [protein_id=WP_031668971.1] [location=1644262..1644633] [gbkey=CDS]	100	123	0	0	3	371	3	371	5.96e-81	298	99
group_11002	lcl|NZ_CP025442.1_cds_WP_031673684.1_1662	>lcl|NZ_CP025442.1_cds_WP_031673684.1_1662 [gene=qacH] [locus_tag=CV735_RS08545] [protein=quaternary ammonium compound efflux SMR transporter QacH] [protein_id=WP_031673684.1] [location=1661951..1662322] [gbkey=CDS]	92.623	122	9	0	1	366	1	366	6.6e-70	262	97
nagB_1	lcl|NZ_CP064843.1_cds_WP_165544478.1_869	>lcl|NZ_CP064843.1_cds_WP_165544478.1_869 [locus_tag=I0Q82_RS04405] [protein=glucosamine-6-phosphate deaminase] [protein_id=WP_165544478.1] [location=901009..901737] [gbkey=CDS]	100	243	0	0	729	1	729	1	1.71e-174	610	100
group_9768	lcl|NZ_CP096151.1_cds_WP_014930611.1_1910	>lcl|NZ_CP096151.1_cds_WP_014930611.1_1910 [locus_tag=MZN51_RS09870] [protein=peptide ABC transporter substrate-binding protein] [protein_id=WP_014930611.1] [location=complement(1945048..1946709)] [gbkey=CDS]	99.272	412	3	0	1	1236	427	1662	0	939	100
group_3491	lcl|NZ_CP064843.1_cds_WP_165544478.1_869	>lcl|NZ_CP064843.1_cds_WP_165544478.1_869 [locus_tag=I0Q82_RS04405] [protein=glucosamine-6-phosphate deaminase] [protein_id=WP_165544478.1] [location=901009..901737] [gbkey=CDS]	100	243	0	0	729	1	729	1	1.71e-174	610	100
group_6786	lcl|NC_013768.1_cds_WP_003732043.1_2063	>lcl|NC_013768.1_cds_WP_003732043.1_2063 [locus_tag=LM5923_RS10445] [protein=DUF1405 domain-containing protein] [protein_id=WP_003732043.1] [location=complement(2080706..2081302)] [gbkey=CDS]	100	199	0	0	597	1	597	1	4.44e-133	473	100
group_10709	lcl|NZ_CP061814.1_cds_WP_077956930.1_1849	>lcl|NZ_CP061814.1_cds_WP_077956930.1_1849 [locus_tag=IEJ01_RS09495] [protein=LPXTG cell wall anchor domain-containing protein] [protein_id=WP_077956930.1] [location=complement(1889465..1892014)] [gbkey=CDS]	94.444	36	2	0	338	445	870	977	2.31e-25	83.1	14
gatA	lcl|NC_013768.1_cds_WP_012951768.1_1899	>lcl|NC_013768.1_cds_WP_012951768.1_1899 [gene=gatA] [locus_tag=LM5923_RS09605] [protein=Asp-tRNA(Asn)/Glu-tRNA(Gln) amidotransferase subunit GatA] [protein_id=WP_012951768.1] [location=complement(1910126..1911577)] [gbkey=CDS]	100	484	0	0	1	1452	1	1452	0	1056	100

## Sheet: Table S7
Table S7: Performance scores for the independent test set of the different phylogenetic clustering groups
clonal complex (CC)
	model	balanced_accuracy
cooper	GBTR	0.5
	LR_l1	0.9268		Performance scores for the ajusted phenotypes for the Palma test set (see discussion)
	RFC	0.7757
									Legend
palma	GBTR	0.5			model	balanced_accuracy			GBTR:	gradient-boosted trees
	LR_l1	0.6039		palma	GBTR	0.5			LR_l1:	logsitic regression with L1 regularization
	RFC	0.6071			LR_l1	0.9706			RFC:	random forest
					RFC	0.8644
cherifi	GBTR	0.5
	LR_l1	0.7803
	RFC	0.7348
over_all	GBTR	0.5
	LR_l1	0.6719
	RFC	0.6281
kma95
dataset	model	balanced_accuracy
cooper	GBTR	0.5
cooper	LR_l1	0.9268
cooper	RFC	0.5
palma	GBTR	0.5
palma	LR_l1	0.6039
palma	RFC	0.5065
cherifi	GBTR	0.5
cherifi	LR_l1	0.7803
cherifi	RFC	0.7525
over_all	GBTR	0.5
over_all	LR_l1	0.6719
over_all	RFC	0.517
popPUNK
dataset	model	balanced_accuracy
cooper	GBTR	0.5
cooper	LR_l1	0.9268
cooper	RFC	0.6838
palma	GBTR	0.5
palma	LR_l1	0.6039
palma	RFC	0.5844
cherifi	GBTR	0.5
cherifi	LR_l1	0.7803
cherifi	RFC	0.7348
over_all	GBTR	0.5
over_all	LR_l1	0.6719
over_all	RFC	0.5974
